# Supplementary material for: Comparative analysis of tissue-specific genes in maize based on machine learning models: CNN performs technically best, LightGBM performs biologically soundest
Source: Front Genet. 2023 May 9;14:1190887. doi: 10.3389/fgene.2023.1190887 (PMC10203421; doi:10.3389/fgene.2023.1190887)
Supplement: Supplementary file 1 [file Table8.csv]

Zm00001d049166
Zm00001d007766
Zm00001d038412
Zm00001d034326
Zm00001d053447
Zm00001d032206
Zm00001d006161
Zm00001d043371
Zm00001d029495
Zm00001d005834
Zm00001d018796
Zm00001d037439
Zm00001d006013
Zm00001d011763
Zm00001d024678
Zm00001d009138
Zm00001d048294
Zm00001d021689
Zm00001d024507
Zm00001d038746
Zm00001d015795
Zm00001d029099
Zm00001d027881
Zm00001d002425
Zm00001d033166
Zm00001d035166
Zm00001d044925
Zm00001d027258
Zm00001d016982
Zm00001d025043
Zm00001d028486
Zm00001d008901
Zm00001d028754
Zm00001d035859
Zm00001d005742
Zm00001d036142
Zm00001d039385
Zm00001d006294
Zm00001d014116
Zm00001d016549
Zm00001d013443
Zm00001d051514
Zm00001d037498
Zm00001d007130
Zm00001d052651
Zm00001d026266
Zm00001d013730
Zm00001d036438
Zm00001d039140
Zm00001d048446
Zm00001d002168
Zm00001d003869
Zm00001d041467
Zm00001d036797
Zm00001d034189
Zm00001d049602
Zm00001d017537
Zm00001d037221
Zm00001d009473
Zm00001d013099
Zm00001d030990
Zm00001d001791
Zm00001d012766
Zm00001d028919
Zm00001d013143
Zm00001d017707
Zm00001d051746
Zm00001d044254
Zm00001d011118
Zm00001d035760
Zm00001d047458
Zm00001d043574
Zm00001d046485
Zm00001d052390
Zm00001d043299
Zm00001d025444
Zm00001d049724
Zm00001d011016
Zm00001d025896
Zm00001d040710
Zm00001d046404
Zm00001d025161
Zm00001d028537
Zm00001d001839
Zm00001d038469
Zm00001d047452
Zm00001d012596
Zm00001d050977
Zm00001d017403
Zm00001d011256
Zm00001d032356
Zm00001d026661
Zm00001d051594
Zm00001d031971
Zm00001d020591
Zm00001d044010
Zm00001d037015
Zm00001d040264
Zm00001d028931
Zm00001d035001
Zm00001d034595
Zm00001d032942
Zm00001d034731
Zm00001d029580
Zm00001d022226
Zm00001d048719
Zm00001d040568
Zm00001d039620
Zm00001d020629
Zm00001d021386
Zm00001d020220
Zm00001d018191
Zm00001d021957
Zm00001d033857
Zm00001d009717
Zm00001d051368
Zm00001d024701
Zm00001d005688
Zm00001d003930
Zm00001d026262
Zm00001d032233
Zm00001d038626
Zm00001d011434
Zm00001d020921
Zm00001d041298
Zm00001d052952
Zm00001d045774
Zm00001d049883
Zm00001d015638
Zm00001d033517
Zm00001d034002
Zm00001d008882
Zm00001d007272
Zm00001d020875
Zm00001d023901
Zm00001d031213
Zm00001d030233
Zm00001d012572
Zm00001d049174
Zm00001d002374
Zm00001d040836
Zm00001d024648
Zm00001d036652
Zm00001d027277
Zm00001d008177
Zm00001d018871
Zm00001d036922
Zm00001d003806
Zm00001d026500
Zm00001d039098
Zm00001d038667
Zm00001d041856
Zm00001d002884
Zm00001d022530
Zm00001d030127
Zm00001d037089
Zm00001d034405
Zm00001d016721
Zm00001d033683
Zm00001d002607
Zm00001d010588
Zm00001d009187
Zm00001d019656
Zm00001d012092
Zm00001d029424
Zm00001d017175
Zm00001d016473
Zm00001d051149
Zm00001d048923
Zm00001d051501
Zm00001d023341
Zm00001d003090
Zm00001d031404
Zm00001d038624
Zm00001d012615
Zm00001d007011
Zm00001d013045
Zm00001d008359
Zm00001d034488
Zm00001d013212
Zm00001d048649
Zm00001d015385
Zm00001d003175
Zm00001d009628
Zm00001d052376
Zm00001d027441
Zm00001d029983
Zm00001d034435
Zm00001d015560
Zm00001d010358
Zm00001d049387
Zm00001d048606
Zm00001d043523
Zm00001d025891
Zm00001d028122
Zm00001d024926
Zm00001d042619
Zm00001d018908
Zm00001d021316
Zm00001d044092
Zm00001d007251
Zm00001d011154
Zm00001d038992
Zm00001d013264
Zm00001d047768
Zm00001d021433
Zm00001d050093
Zm00001d031187
Zm00001d052636
Zm00001d021726
Zm00001d028229
Zm00001d041277
Zm00001d031451
Zm00001d032079
Zm00001d048383
Zm00001d017826
Zm00001d049960
Zm00001d044173
Zm00001d031737
Zm00001d042646
Zm00001d018915
Zm00001d039083
Zm00001d041678
Zm00001d029645
Zm00001d030165
Zm00001d023699
Zm00001d026241
Zm00001d028172
Zm00001d034115
Zm00001d052176
Zm00001d011778
Zm00001d031840
Zm00001d007857
Zm00001d007687
Zm00001d009587
Zm00001d050214
Zm00001d043974
Zm00001d042225
Zm00001d021774
Zm00001d007885
Zm00001d034507
Zm00001d037019
Zm00001d007489
Zm00001d010697
Zm00001d029730
Zm00001d041374
Zm00001d008283
Zm00001d046517
Zm00001d026237
Zm00001d031736
Zm00001d052854
Zm00001d042526
Zm00001d020563
Zm00001d028895
Zm00001d034925
Zm00001d024745
Zm00001d017239
Zm00001d020206
Zm00001d037387
Zm00001d028950
Zm00001d007927
Zm00001d033719
Zm00001d036711
Zm00001d027348
Zm00001d049806
Zm00001d017807
Zm00001d044660
Zm00001d008451
Zm00001d011899
Zm00001d023282
Zm00001d040057
Zm00001d017752
Zm00001d010832
Zm00001d032777
Zm00001d046158
Zm00001d023604
Zm00001d003354
Zm00001d017730
Zm00001d011752
Zm00001d015394
Zm00001d012476
Zm00001d035505
Zm00001d036139
Zm00001d041538
Zm00001d009160
Zm00001d020006
Zm00001d019078
Zm00001d027859
Zm00001d016522
Zm00001d049678
Zm00001d028809
Zm00001d019265
Zm00001d008872
Zm00001d052401
Zm00001d044672
Zm00001d046558
Zm00001d037426
Zm00001d024591
Zm00001d045862
Zm00001d040785
Zm00001d009814
Zm00001d002260
Zm00001d044526
Zm00001d002738
Zm00001d049823
Zm00001d039531
Zm00001d017545
Zm00001d034869
Zm00001d038682
Zm00001d040305
Zm00001d013313
Zm00001d032504
Zm00001d018361
Zm00001d005962
Zm00001d039833
Zm00001d044529
Zm00001d053127
Zm00001d012707
Zm00001d020775
Zm00001d051542
Zm00001d004007
Zm00001d043234
Zm00001d037694
Zm00001d012010
Zm00001d020543
Zm00001d003287
Zm00001d006475
Zm00001d012350
Zm00001d004467
Zm00001d003709
Zm00001d011597
Zm00001d035082
Zm00001d017886
Zm00001d042779
Zm00001d005663
Zm00001d046888
Zm00001d007201
Zm00001d045660
Zm00001d041404
Zm00001d053868
Zm00001d021901
Zm00001d007842
Zm00001d051692
Zm00001d035153
Zm00001d007433
Zm00001d006540
Zm00001d039687
Zm00001d045055
Zm00001d019513
Zm00001d022059
Zm00001d035067
Zm00001d028947
Zm00001d001990
Zm00001d026038
Zm00001d001841
Zm00001d053650
Zm00001d025434
Zm00001d052180
Zm00001d017591
Zm00001d040232
Zm00001d051691
Zm00001d011987
Zm00001d009674
Zm00001d020265
Zm00001d037722
Zm00001d029499
Zm00001d033671
Zm00001d047568
Zm00001d023707
Zm00001d014816
Zm00001d006078
Zm00001d008742
Zm00001d040110
Zm00001d013177
Zm00001d030101
Zm00001d044005
Zm00001d051093
Zm00001d008370
Zm00001d012725
Zm00001d026431
Zm00001d018089
Zm00001d002252
Zm00001d012197
Zm00001d034605
Zm00001d036463
Zm00001d002121
Zm00001d026390
Zm00001d044540
Zm00001d008515
Zm00001d038288
Zm00001d013342
Zm00001d042179
Zm00001d017713
Zm00001d052749
Zm00001d036051
Zm00001d006639
Zm00001d048176
Zm00001d021454
Zm00001d018181
Zm00001d025477
Zm00001d035135
Zm00001d052036
Zm00001d041830
Zm00001d042933
Zm00001d006371
Zm00001d047342
Zm00001d008910
Zm00001d014085
Zm00001d002399
Zm00001d021896
Zm00001d037436
Zm00001d027599
Zm00001d044954
Zm00001d012641
Zm00001d018352
Zm00001d038207
Zm00001d012474
Zm00001d038135
Zm00001d038926
Zm00001d033878
Zm00001d053234
Zm00001d031364
Zm00001d001885
Zm00001d041726
Zm00001d015846
Zm00001d017069
Zm00001d034082
Zm00001d021813
Zm00001d014443
Zm00001d022153
Zm00001d034611
Zm00001d028210
Zm00001d028899
Zm00001d021057
Zm00001d022461
Zm00001d037898
Zm00001d018390
Zm00001d023347
Zm00001d004731
Zm00001d014043
Zm00001d015067
Zm00001d052384
Zm00001d047358
Zm00001d043458
Zm00001d044124
Zm00001d048479
Zm00001d037140
Zm00001d044460
Zm00001d026095
Zm00001d036452
Zm00001d034212
Zm00001d017702
Zm00001d051239
Zm00001d008427
Zm00001d013105
Zm00001d031601
Zm00001d030328
Zm00001d014613
Zm00001d025564
Zm00001d007898
Zm00001d007708
Zm00001d041553
Zm00001d046055
Zm00001d026366
Zm00001d009718
Zm00001d050201
Zm00001d048819
Zm00001d044728
Zm00001d035512
Zm00001d044069
Zm00001d016471
Zm00001d048441
Zm00001d020886
Zm00001d050021
Zm00001d014938
Zm00001d043453
Zm00001d048590
Zm00001d051180
Zm00001d014721
Zm00001d029820
Zm00001d028011
Zm00001d042553
Zm00001d011912
Zm00001d010625
Zm00001d029816
Zm00001d007351
Zm00001d044132
Zm00001d024772
Zm00001d025814
Zm00001d026109
Zm00001d039375
Zm00001d018158
Zm00001d037033
Zm00001d008934
Zm00001d012475
Zm00001d046354
Zm00001d007952
Zm00001d026308
Zm00001d017614
Zm00001d013542
Zm00001d013662
Zm00001d003418
Zm00001d002872
Zm00001d017989
Zm00001d046530
Zm00001d002285
Zm00001d040570
Zm00001d031959
Zm00001d015420
Zm00001d029444
Zm00001d017268
Zm00001d052254
Zm00001d049573
Zm00001d045481
Zm00001d044629
Zm00001d010032
Zm00001d047013
Zm00001d041462
Zm00001d041382
Zm00001d016380
Zm00001d019477
Zm00001d015094
Zm00001d023859
Zm00001d048444
Zm00001d027488
Zm00001d052759
Zm00001d011093
Zm00001d023720
Zm00001d013960
Zm00001d021063
Zm00001d053925
Zm00001d008680
Zm00001d031421
Zm00001d008862
Zm00001d041818
Zm00001d042903
Zm00001d042307
Zm00001d022104
Zm00001d037328
Zm00001d008730
Zm00001d010256
Zm00001d020674
Zm00001d043264
Zm00001d014918
Zm00001d045079
Zm00001d027457
Zm00001d043014
Zm00001d009646
Zm00001d033205
Zm00001d024220
Zm00001d017195
Zm00001d052358
Zm00001d039667
Zm00001d018957
Zm00001d033539
Zm00001d015093
Zm00001d027453
Zm00001d021664
Zm00001d034277
Zm00001d029879
Zm00001d008570
Zm00001d003575
Zm00001d031316
Zm00001d030121
Zm00001d049277
Zm00001d011112
Zm00001d049381
Zm00001d007918
Zm00001d043737
Zm00001d051440
Zm00001d038131
Zm00001d043062
Zm00001d025710
Zm00001d033267
Zm00001d005986
Zm00001d021227
Zm00001d021119
Zm00001d028566
Zm00001d052918
Zm00001d018097
Zm00001d028512
Zm00001d024353
Zm00001d039326
Zm00001d003396
Zm00001d014990
Zm00001d033794
Zm00001d013947
Zm00001d016016
Zm00001d029391
Zm00001d031717
Zm00001d036415
Zm00001d033522
Zm00001d028249
Zm00001d010948
Zm00001d006618
Zm00001d012551
Zm00001d017207
Zm00001d047559
Zm00001d018206
Zm00001d021583
Zm00001d021289
Zm00001d037867
Zm00001d012035
Zm00001d017491
Zm00001d029475
Zm00001d040265
Zm00001d005867
Zm00001d039022
Zm00001d021882
Zm00001d002568
Zm00001d053824
Zm00001d021891
Zm00001d025130
Zm00001d020938
Zm00001d048847
Zm00001d052386
Zm00001d014368
Zm00001d053109
Zm00001d016400
Zm00001d004401
Zm00001d003550
Zm00001d037410
Zm00001d043273
Zm00001d024371
Zm00001d047091
Zm00001d033605
Zm00001d015342
Zm00001d002519
Zm00001d029898
Zm00001d001829
Zm00001d047567
Zm00001d010239
Zm00001d016653
Zm00001d016119
Zm00001d002871
Zm00001d008956
Zm00001d026131
Zm00001d015361
Zm00001d032938
Zm00001d047671
Zm00001d020909
Zm00001d037973
Zm00001d033419
Zm00001d029438
Zm00001d027901
Zm00001d038742
Zm00001d022022
Zm00001d004966
Zm00001d008221
Zm00001d044836
Zm00001d052803
Zm00001d009649
Zm00001d018931
Zm00001d046261
Zm00001d006612
Zm00001d044117
Zm00001d023453
Zm00001d012624
Zm00001d005996
Zm00001d033612
Zm00001d044608
Zm00001d029696
Zm00001d027344
Zm00001d026344
Zm00001d053845
Zm00001d046664
Zm00001d025568
Zm00001d043988
Zm00001d051923
Zm00001d048774
Zm00001d009648
Zm00001d031853
Zm00001d052468
Zm00001d012821
Zm00001d017711
Zm00001d047775
Zm00001d032242
Zm00001d051411
Zm00001d038191
Zm00001d021610
Zm00001d007135
Zm00001d027878
Zm00001d044136
Zm00001d042549
Zm00001d020460
Zm00001d020985
Zm00001d045373
Zm00001d038549
Zm00001d025225
Zm00001d009494
Zm00001d018751
Zm00001d029218
Zm00001d039668
Zm00001d010404
Zm00001d006669
Zm00001d041168
Zm00001d025670
Zm00001d013226
Zm00001d052172
Zm00001d042049
Zm00001d010730
Zm00001d005230
Zm00001d037915
Zm00001d025047
Zm00001d021167
Zm00001d013661
Zm00001d027483
Zm00001d028966
Zm00001d035776
Zm00001d038338
Zm00001d014253
Zm00001d008494
Zm00001d021226
Zm00001d010040
Zm00001d019192
Zm00001d038297
Zm00001d030310
Zm00001d038647
Zm00001d011012
Zm00001d014168
Zm00001d054074
Zm00001d036465
Zm00001d035764
Zm00001d015746
Zm00001d037547
Zm00001d024430
Zm00001d044688
Zm00001d052890
Zm00001d036455
Zm00001d026406
Zm00001d052154
Zm00001d051309
Zm00001d012471
Zm00001d051503
Zm00001d038211
Zm00001d022506
Zm00001d026591
Zm00001d005037
Zm00001d018597
Zm00001d029859
Zm00001d044479
Zm00001d018455
Zm00001d034723
Zm00001d051932
Zm00001d011496
Zm00001d003281
Zm00001d052451
Zm00001d016492
Zm00001d029599
Zm00001d040113
Zm00001d044376
Zm00001d027678
Zm00001d033489
Zm00001d046029
Zm00001d031826
Zm00001d035609
Zm00001d028447
Zm00001d012443
Zm00001d047744
Zm00001d054057
Zm00001d052069
Zm00001d021701
Zm00001d003905
Zm00001d048082
Zm00001d049544
Zm00001d012868
Zm00001d033752
Zm00001d013367
Zm00001d032790
Zm00001d021892
Zm00001d007973
Zm00001d044780
Zm00001d031270
Zm00001d043167
Zm00001d023345
Zm00001d049000
Zm00001d008329
Zm00001d044119
Zm00001d038394
Zm00001d022570
Zm00001d030199
Zm00001d043538
Zm00001d044930
Zm00001d045130
Zm00001d034888
Zm00001d009557
Zm00001d031556
Zm00001d042697
Zm00001d025933
Zm00001d027746
Zm00001d010183
Zm00001d038965
Zm00001d038553
Zm00001d027486
Zm00001d003423
Zm00001d005830
Zm00001d003600
Zm00001d014554
Zm00001d012402
Zm00001d046423
Zm00001d011431
Zm00001d027419
Zm00001d011451
Zm00001d024030
Zm00001d016684
Zm00001d021207
Zm00001d043505
Zm00001d047252
Zm00001d013087
Zm00001d026182
Zm00001d003429
Zm00001d027729
Zm00001d051546
Zm00001d052799
Zm00001d015934
Zm00001d006300
Zm00001d006447
Zm00001d048229
Zm00001d050195
Zm00001d043302
Zm00001d036255
Zm00001d052066
Zm00001d049592
Zm00001d028017
Zm00001d011679
Zm00001d017936
Zm00001d036991
Zm00001d039432
Zm00001d051460
Zm00001d022060
Zm00001d024258
Zm00001d053446
Zm00001d037871
Zm00001d034241
Zm00001d052654
Zm00001d016733
Zm00001d016806
Zm00001d027283
Zm00001d017592
Zm00001d005984
Zm00001d052883
Zm00001d014110
Zm00001d004882
Zm00001d049932
Zm00001d051126
Zm00001d008577
Zm00001d029366
Zm00001d031647
Zm00001d051739
Zm00001d053735
Zm00001d002545
Zm00001d051606
Zm00001d037270
Zm00001d035081
Zm00001d002491
Zm00001d021205
Zm00001d015064
Zm00001d014989
Zm00001d014060
Zm00001d005971
Zm00001d007876
Zm00001d044122
Zm00001d002097
Zm00001d044504
Zm00001d042013
Zm00001d045334
Zm00001d004171
Zm00001d014888
Zm00001d018667
Zm00001d014149
Zm00001d020714
Zm00001d027812
Zm00001d038740
Zm00001d010802
Zm00001d023346
Zm00001d011466
Zm00001d040651
Zm00001d038174
Zm00001d012569
Zm00001d036348
Zm00001d053112
Zm00001d036118
Zm00001d019461
Zm00001d042813
Zm00001d028841
Zm00001d042861
Zm00001d007447
Zm00001d031196
Zm00001d024803
Zm00001d020109
Zm00001d008957
Zm00001d031416
Zm00001d049616
Zm00001d040051
Zm00001d044868
Zm00001d004440
Zm00001d044017
Zm00001d021177
Zm00001d034705
Zm00001d046223
Zm00001d014006
Zm00001d017986
Zm00001d025816
Zm00001d052047
Zm00001d050403
Zm00001d051472
Zm00001d006054
Zm00001d035568
Zm00001d014193
Zm00001d006111
Zm00001d022643
Zm00001d012693
Zm00001d020501
Zm00001d048135
Zm00001d011268
Zm00001d005849
Zm00001d046634
Zm00001d011550
Zm00001d011198
Zm00001d043258
Zm00001d034359
Zm00001d049002
Zm00001d043650
Zm00001d004729
Zm00001d039657
Zm00001d025099
Zm00001d048770
Zm00001d010007
Zm00001d022435
Zm00001d019462
Zm00001d002150
Zm00001d039426
Zm00001d048368
Zm00001d044040
Zm00001d024415
Zm00001d019641
Zm00001d013554
Zm00001d041268
Zm00001d035558
Zm00001d021836
Zm00001d020017
Zm00001d031614
Zm00001d016551
Zm00001d047113
Zm00001d026413
Zm00001d007553
Zm00001d019303
Zm00001d031678
Zm00001d026191
Zm00001d037729
Zm00001d050834
Zm00001d038680
Zm00001d031494
Zm00001d008514
Zm00001d014100
Zm00001d044666
Zm00001d049748
Zm00001d008255
Zm00001d027919
Zm00001d052606
Zm00001d032335
Zm00001d025993
Zm00001d051383
Zm00001d032291
Zm00001d007820
Zm00001d053659
Zm00001d035962
Zm00001d013717
Zm00001d027315
Zm00001d052827
Zm00001d022234
Zm00001d009374
Zm00001d049594
Zm00001d033518
Zm00001d038896
Zm00001d038451
Zm00001d021804
Zm00001d023290
Zm00001d034163
Zm00001d048568
Zm00001d007466
Zm00001d046170
Zm00001d015140
Zm00001d038907
Zm00001d025833
Zm00001d011438
Zm00001d046834
Zm00001d038761
Zm00001d053713
Zm00001d009032
Zm00001d025873
Zm00001d040297
Zm00001d043089
Zm00001d031419
Zm00001d053995
Zm00001d016154
Zm00001d022630
Zm00001d016136
Zm00001d048389
Zm00001d011073
Zm00001d004728
Zm00001d048006
Zm00001d035981
Zm00001d043932
Zm00001d050320
Zm00001d012584
Zm00001d047069
Zm00001d023269
Zm00001d026414
Zm00001d043226
Zm00001d019538
Zm00001d040423
Zm00001d020584
Zm00001d017551
Zm00001d043202
Zm00001d050911
Zm00001d017021
Zm00001d016943
Zm00001d032012
Zm00001d006053
Zm00001d016132
Zm00001d010043
Zm00001d018742
Zm00001d043590
Zm00001d022614
Zm00001d003412
Zm00001d002960
Zm00001d032100
Zm00001d018190
Zm00001d039891
Zm00001d027616
Zm00001d032933
Zm00001d025325
Zm00001d053703
Zm00001d038832
Zm00001d003823
Zm00001d003927
Zm00001d042396
Zm00001d029793
Zm00001d020757
Zm00001d026160
Zm00001d029410
Zm00001d008706
Zm00001d012752
Zm00001d018734
Zm00001d015636
Zm00001d012813
Zm00001d010704
Zm00001d025141
Zm00001d032070
Zm00001d016743
Zm00001d020651
Zm00001d005410
Zm00001d030338
Zm00001d021703
Zm00001d029736
Zm00001d002727
Zm00001d024532
Zm00001d048837
Zm00001d033883
Zm00001d042289
Zm00001d022154
Zm00001d002055
Zm00001d025371
Zm00001d043242
Zm00001d013191
Zm00001d025082
Zm00001d032973
Zm00001d026620
Zm00001d046945
Zm00001d012538
Zm00001d006914
Zm00001d022351
Zm00001d022494
Zm00001d029531
Zm00001d008645
Zm00001d035700
Zm00001d042063
Zm00001d052835
Zm00001d050553
Zm00001d039400
Zm00001d016459
Zm00001d011712
Zm00001d043386
Zm00001d031074
Zm00001d045940
Zm00001d048175
Zm00001d036197
Zm00001d008933
Zm00001d016873
Zm00001d043450
Zm00001d025646
Zm00001d003190
Zm00001d051389
Zm00001d002093
Zm00001d043480
Zm00001d032909
Zm00001d028451
Zm00001d002754
Zm00001d031019
Zm00001d044975
Zm00001d028796
Zm00001d025414
Zm00001d029059
Zm00001d014790
Zm00001d003320
Zm00001d003552
Zm00001d033227
Zm00001d007411
Zm00001d048411
Zm00001d031077
Zm00001d006094
Zm00001d023419
Zm00001d033872
Zm00001d011239
Zm00001d051620
Zm00001d039371
Zm00001d042270
Zm00001d033709
Zm00001d048104
Zm00001d044385
Zm00001d027740
Zm00001d045946
Zm00001d029604
Zm00001d050577
Zm00001d010911
Zm00001d034571
Zm00001d048099
Zm00001d024783
Zm00001d051456
Zm00001d026395
Zm00001d039967
Zm00001d022618
Zm00001d010545
Zm00001d043661
Zm00001d027925
Zm00001d014500
Zm00001d039969
Zm00001d048476
Zm00001d044705
Zm00001d028667
Zm00001d020605
Zm00001d038883
Zm00001d017084
Zm00001d004744
Zm00001d023899
Zm00001d005901
Zm00001d013448
Zm00001d034181
Zm00001d026050
Zm00001d020021
Zm00001d011620
Zm00001d045459
Zm00001d038984
Zm00001d003530
Zm00001d007394
Zm00001d025081
Zm00001d011816
Zm00001d017494
Zm00001d002234
Zm00001d040260
Zm00001d030751
Zm00001d043798
Zm00001d037576
Zm00001d011435
Zm00001d038609
Zm00001d043799
Zm00001d019454
Zm00001d023984
Zm00001d046140
Zm00001d038018
Zm00001d022605
Zm00001d017559
Zm00001d009985
Zm00001d029844
Zm00001d017943
Zm00001d010212
Zm00001d032854
Zm00001d048727
Zm00001d020670
Zm00001d039087
Zm00001d016470
Zm00001d036046
Zm00001d010321
Zm00001d012671
Zm00001d045318
Zm00001d011887
Zm00001d028599
Zm00001d002410
Zm00001d029681
Zm00001d050267
Zm00001d052667
Zm00001d025524
Zm00001d021535
Zm00001d005841
Zm00001d007977
Zm00001d004310
Zm00001d013759
Zm00001d006205
Zm00001d031044
Zm00001d011455
Zm00001d003052
Zm00001d008700
Zm00001d033552
Zm00001d002068
Zm00001d042144
Zm00001d032887
Zm00001d011285
Zm00001d016394
Zm00001d018260
Zm00001d020013
Zm00001d021249
Zm00001d001850
Zm00001d022597
Zm00001d011486
Zm00001d038471
Zm00001d011654
Zm00001d036780
Zm00001d008633
Zm00001d039785
Zm00001d024303
Zm00001d018156
Zm00001d025247
Zm00001d031311
Zm00001d005905
Zm00001d008587
Zm00001d039600
Zm00001d036392
Zm00001d034844
Zm00001d031799
Zm00001d001987
Zm00001d008403
Zm00001d022451
Zm00001d018971
Zm00001d022069
Zm00001d042008
Zm00001d021093
Zm00001d034410
Zm00001d027832
Zm00001d032823
Zm00001d014141
Zm00001d036951
Zm00001d040763
Zm00001d045661
Zm00001d017201
Zm00001d028651
Zm00001d033968
Zm00001d023646
Zm00001d018369
Zm00001d039764
Zm00001d018631
Zm00001d016361
Zm00001d011303
Zm00001d025957
Zm00001d033595
Zm00001d035631
Zm00001d031893
Zm00001d024488
Zm00001d031189
Zm00001d031194
Zm00001d012560
Zm00001d007305
Zm00001d005446
Zm00001d026255
Zm00001d050273
Zm00001d045657
Zm00001d006950
Zm00001d018954
Zm00001d037674
Zm00001d025593
Zm00001d017037
Zm00001d043087
Zm00001d018032
Zm00001d052059
Zm00001d019357
Zm00001d031760
Zm00001d051877
Zm00001d046289
Zm00001d033335
Zm00001d039383
Zm00001d053916
Zm00001d009777
Zm00001d023450
Zm00001d006853
Zm00001d011515
Zm00001d028432
Zm00001d006495
Zm00001d043586
Zm00001d019925
Zm00001d010652
Zm00001d012246
Zm00001d014089
Zm00001d037619
Zm00001d052595
Zm00001d012719
Zm00001d042892
Zm00001d028144
Zm00001d031131
Zm00001d011413
Zm00001d013238
Zm00001d037779
Zm00001d041782
Zm00001d002477
Zm00001d005002
Zm00001d048123
Zm00001d021562
Zm00001d048643
Zm00001d039745
Zm00001d053104
Zm00001d051216
Zm00001d015476
Zm00001d017251
Zm00001d020055
Zm00001d010656
Zm00001d006027
Zm00001d048013
Zm00001d053124
Zm00001d043588
Zm00001d053694
Zm00001d013588
Zm00001d018058
Zm00001d009636
Zm00001d031161
Zm00001d033955
Zm00001d012642
Zm00001d023810
Zm00001d053445
Zm00001d030737
Zm00001d002025
Zm00001d010965
Zm00001d004929
Zm00001d050104
Zm00001d025753
Zm00001d011274
Zm00001d048960
Zm00001d019053
Zm00001d006549
Zm00001d013862
Zm00001d044734
Zm00001d050920
Zm00001d004916
Zm00001d025759
Zm00001d048909
Zm00001d035053
Zm00001d040666
Zm00001d039169
Zm00001d006017
Zm00001d018065
Zm00001d022278
Zm00001d051637
Zm00001d011832
Zm00001d005843
Zm00001d006456
Zm00001d020986
Zm00001d021666
Zm00001d026129
Zm00001d045264
Zm00001d036014
Zm00001d016857
Zm00001d014530
Zm00001d034283
Zm00001d005869
Zm00001d046761
Zm00001d038016
Zm00001d008753
Zm00001d011513
Zm00001d035027
Zm00001d021595
Zm00001d026298
Zm00001d041544
Zm00001d041824
Zm00001d025100
Zm00001d050069
Zm00001d006592
Zm00001d014055
Zm00001d018416
Zm00001d037668
Zm00001d014563
Zm00001d004293
Zm00001d008919
Zm00001d049443
Zm00001d017493
Zm00001d045962
Zm00001d027322
Zm00001d018203
Zm00001d029829
Zm00001d027680
Zm00001d024810
Zm00001d027739
Zm00001d048222
Zm00001d008496
Zm00001d008501
Zm00001d053750
Zm00001d044087
Zm00001d044535
Zm00001d013090
Zm00001d023429
Zm00001d033987
Zm00001d003676
Zm00001d033902
Zm00001d003856
Zm00001d027621
Zm00001d013281
Zm00001d038538
Zm00001d033132
Zm00001d044074
Zm00001d022443
Zm00001d049071
Zm00001d048947
Zm00001d007290
Zm00001d017391
Zm00001d048263
Zm00001d027400
Zm00001d018617
Zm00001d051355
Zm00001d006791
Zm00001d003470
Zm00001d032095
Zm00001d003515
Zm00001d041258
Zm00001d014335
Zm00001d010540
Zm00001d043579
Zm00001d028670
Zm00001d052409
Zm00001d020592
Zm00001d029243
Zm00001d001846
Zm00001d048569
Zm00001d033882
Zm00001d052492
Zm00001d042932
Zm00001d027898
Zm00001d003482
Zm00001d047787
Zm00001d038056
Zm00001d045620
Zm00001d048014
Zm00001d016021
Zm00001d046334
Zm00001d032381
Zm00001d020680
Zm00001d015314
Zm00001d025762
Zm00001d036050
Zm00001d039377
Zm00001d050557
Zm00001d007231
Zm00001d013178
Zm00001d051795
Zm00001d029723
Zm00001d006713
Zm00001d027290
Zm00001d047523
Zm00001d043036
Zm00001d034674
Zm00001d028986
Zm00001d048759
Zm00001d020774
Zm00001d047532
Zm00001d024568
Zm00001d037494
Zm00001d002115
Zm00001d023240
Zm00001d048925
Zm00001d027700
Zm00001d049031
Zm00001d028186
Zm00001d048027
Zm00001d008190
Zm00001d008634
Zm00001d002317
Zm00001d037435
Zm00001d039270
Zm00001d014842
Zm00001d020787
Zm00001d008208
Zm00001d039040
Zm00001d041414
Zm00001d044607
Zm00001d026354
Zm00001d035767
Zm00001d012036
Zm00001d004439
Zm00001d040837
Zm00001d030614
Zm00001d035680
Zm00001d048341
Zm00001d017991
Zm00001d048325
Zm00001d009700
Zm00001d045254
Zm00001d014728
Zm00001d011673
Zm00001d025059
Zm00001d005837
Zm00001d017121
Zm00001d014758
Zm00001d012332
Zm00001d012456
Zm00001d044639
Zm00001d022627
Zm00001d043333
Zm00001d011813
Zm00001d051847
Zm00001d045311
Zm00001d053856
Zm00001d018797
Zm00001d027546
Zm00001d048076
Zm00001d039367
Zm00001d027518
Zm00001d007765
Zm00001d033990
Zm00001d043569
Zm00001d023286
Zm00001d027587
Zm00001d010446
Zm00001d017822
Zm00001d037113
Zm00001d020285
Zm00001d011755
Zm00001d045458
Zm00001d044816
Zm00001d040298
Zm00001d031861
Zm00001d039177
Zm00001d030780
Zm00001d017530
Zm00001d044421
Zm00001d043554
Zm00001d026505
Zm00001d038342
Zm00001d038532
Zm00001d031985
Zm00001d006451
Zm00001d051681
Zm00001d039414
Zm00001d008841
Zm00001d026141
Zm00001d043357
Zm00001d036638
Zm00001d010244
Zm00001d007921
Zm00001d041747
Zm00001d021883
Zm00001d035195
Zm00001d053442
Zm00001d003499
Zm00001d046723
Zm00001d052242
Zm00001d013022
Zm00001d023461
Zm00001d003006
Zm00001d030314
Zm00001d039238
Zm00001d034976
Zm00001d010038
Zm00001d011917
Zm00001d008539
Zm00001d042132
Zm00001d048418
Zm00001d039532
Zm00001d052162
Zm00001d039085
Zm00001d013945
Zm00001d011072
Zm00001d042286
Zm00001d019459
Zm00001d038751
Zm00001d022477
Zm00001d012974
Zm00001d016788
Zm00001d021171
Zm00001d029923
Zm00001d039088
Zm00001d006181
Zm00001d042665
Zm00001d011143
Zm00001d018157
Zm00001d021219
Zm00001d043039
Zm00001d019052
Zm00001d012808
Zm00001d052191
Zm00001d038340
Zm00001d012957
Zm00001d028701
Zm00001d001977
Zm00001d015627
Zm00001d002564
Zm00001d040189
Zm00001d046580
Zm00001d034986
Zm00001d014498
Zm00001d029636
Zm00001d015213
Zm00001d009354
Zm00001d048226
Zm00001d013133
Zm00001d028419
Zm00001d028591
Zm00001d048522
Zm00001d037094
Zm00001d010926
Zm00001d046587
Zm00001d043350
Zm00001d017179
Zm00001d001820
Zm00001d044973
Zm00001d023781
Zm00001d029125
Zm00001d002514
Zm00001d032253
Zm00001d006101
Zm00001d041390
Zm00001d003485
Zm00001d029460
Zm00001d011785
Zm00001d033815
Zm00001d004339
Zm00001d013501
Zm00001d044683
Zm00001d022009
Zm00001d010870
Zm00001d016564
Zm00001d027768
Zm00001d031464
Zm00001d046995
Zm00001d052783
Zm00001d003545
Zm00001d023673
Zm00001d048826
Zm00001d042060
Zm00001d026578
Zm00001d023478
Zm00001d044031
Zm00001d011630
Zm00001d013097
Zm00001d036246
Zm00001d043442
Zm00001d021843
Zm00001d017375
Zm00001d010008
Zm00001d045321
Zm00001d026015
Zm00001d052981
Zm00001d008676
Zm00001d008529
Zm00001d008601
Zm00001d037695
Zm00001d048841
Zm00001d003645
Zm00001d010661
Zm00001d039101
Zm00001d032481
Zm00001d022527
Zm00001d046966
Zm00001d005656
Zm00001d016919
Zm00001d023955
Zm00001d031310
Zm00001d053880
Zm00001d003841
Zm00001d009961
Zm00001d002496
Zm00001d015133
Zm00001d046786
Zm00001d007378
Zm00001d003961
Zm00001d011236
Zm00001d013071
Zm00001d022175
Zm00001d017462
Zm00001d040214
Zm00001d042449
Zm00001d044396
Zm00001d006045
Zm00001d003085
Zm00001d044664
Zm00001d023529
Zm00001d043327
Zm00001d007379
Zm00001d016128
Zm00001d043374
Zm00001d031488
Zm00001d024470
Zm00001d032788
Zm00001d012313
Zm00001d033988
Zm00001d002167
Zm00001d053293
Zm00001d039533
Zm00001d025091
Zm00001d013619
Zm00001d046487
Zm00001d027890
Zm00001d051314
Zm00001d031041
Zm00001d033404
Zm00001d027674
Zm00001d010205
Zm00001d049290
Zm00001d043656
Zm00001d013399
Zm00001d044139
Zm00001d020717
Zm00001d037165
Zm00001d019180
Zm00001d016760
Zm00001d053068
Zm00001d019327
Zm00001d052797
Zm00001d035263
Zm00001d013186
Zm00001d043687
Zm00001d020378
Zm00001d042591
Zm00001d011551
Zm00001d022437
Zm00001d039408
Zm00001d010752
Zm00001d005892
Zm00001d009820
Zm00001d045721
Zm00001d019545
Zm00001d002705
Zm00001d004480
Zm00001d044874
Zm00001d051365
Zm00001d037243
Zm00001d018901
Zm00001d006398
Zm00001d043420
Zm00001d046147
Zm00001d052068
Zm00001d021943
Zm00001d001838
Zm00001d037120
Zm00001d031514
Zm00001d043829
Zm00001d005513
Zm00001d051041
Zm00001d036539
Zm00001d008939
Zm00001d038874
Zm00001d025558
Zm00001d003110
Zm00001d014960
Zm00001d003160
Zm00001d024548
Zm00001d038051
Zm00001d006649
Zm00001d043709
Zm00001d032057
Zm00001d039944
Zm00001d049625
Zm00001d016444
Zm00001d046774
Zm00001d009373
Zm00001d028160
Zm00001d014243
Zm00001d029903
Zm00001d002454
Zm00001d020956
Zm00001d016799
Zm00001d037297
Zm00001d053652
Zm00001d031962
Zm00001d012884
Zm00001d002510
Zm00001d029545
Zm00001d007083
Zm00001d013638
Zm00001d021526
Zm00001d019070
Zm00001d017712
Zm00001d006025
Zm00001d023936
Zm00001d010826
Zm00001d045937
Zm00001d015239
Zm00001d034523
Zm00001d018779
Zm00001d039524
Zm00001d025916
Zm00001d010805
Zm00001d049252
Zm00001d041539
Zm00001d021017
Zm00001d048438
Zm00001d011759
Zm00001d038921
Zm00001d052713
Zm00001d045883
Zm00001d021337
Zm00001d019019
Zm00001d049722
Zm00001d053327
Zm00001d005776
Zm00001d012282
Zm00001d046986
Zm00001d002974
Zm00001d009106
Zm00001d042754
Zm00001d051130
Zm00001d039102
Zm00001d007828
Zm00001d026597
Zm00001d003666
Zm00001d026367
Zm00001d018045
Zm00001d049765
Zm00001d052434
Zm00001d033152
Zm00001d035200
Zm00001d037543
Zm00001d033916
Zm00001d017570
Zm00001d042717
Zm00001d041403
Zm00001d006247
Zm00001d034195
Zm00001d022204
Zm00001d021315
Zm00001d047499
Zm00001d031620
Zm00001d045390
Zm00001d020769
Zm00001d012234
Zm00001d011134
Zm00001d028465
Zm00001d009071
Zm00001d045839
Zm00001d034416
Zm00001d052520
Zm00001d002989
Zm00001d021456
Zm00001d053213
Zm00001d051532
Zm00001d043059
Zm00001d043898
Zm00001d047921
Zm00001d041958
Zm00001d026506
Zm00001d044291
Zm00001d038823
Zm00001d006169
Zm00001d034989
Zm00001d005001
Zm00001d039150
Zm00001d046913
Zm00001d022430
Zm00001d026452
Zm00001d026665
Zm00001d023753
Zm00001d051361
Zm00001d029618
Zm00001d042560
Zm00001d002731
Zm00001d039347
Zm00001d029932
Zm00001d015929
Zm00001d016590
Zm00001d045647
Zm00001d040764
Zm00001d051367
Zm00001d038240
Zm00001d005375
Zm00001d053409
Zm00001d021639
Zm00001d015686
Zm00001d019734
Zm00001d050283
Zm00001d028440
Zm00001d022420
Zm00001d018323
Zm00001d052539
Zm00001d016732
Zm00001d029706
Zm00001d019044
Zm00001d021634
Zm00001d051366
Zm00001d012484
Zm00001d011787
Zm00001d044730
Zm00001d050185
Zm00001d006539
Zm00001d018261
Zm00001d053554
Zm00001d042011
Zm00001d015298
Zm00001d039314
Zm00001d032344
Zm00001d022500
Zm00001d011199
Zm00001d006319
Zm00001d003282
Zm00001d049926
Zm00001d037802
Zm00001d044950
Zm00001d034126
Zm00001d040627
Zm00001d042735
Zm00001d053156
Zm00001d033998
Zm00001d053113
Zm00001d018284
Zm00001d027939
Zm00001d041606
Zm00001d037198
Zm00001d047468
Zm00001d045919
Zm00001d016682
Zm00001d041781
Zm00001d022199
Zm00001d049650
Zm00001d046896
Zm00001d015053
Zm00001d029965
Zm00001d049390
Zm00001d035020
Zm00001d008251
Zm00001d003929
Zm00001d002874
Zm00001d051572
Zm00001d049276
Zm00001d018531
Zm00001d037000
Zm00001d046859
Zm00001d002649
Zm00001d032339
Zm00001d048009
Zm00001d050346
Zm00001d003261
Zm00001d022082
Zm00001d033580
Zm00001d054012
Zm00001d017880
Zm00001d027718
Zm00001d037073
Zm00001d042758
Zm00001d039175
Zm00001d002993
Zm00001d026317
Zm00001d047293
Zm00001d026360
Zm00001d026039
Zm00001d003380
Zm00001d024676
Zm00001d048348
Zm00001d022550
Zm00001d017837
Zm00001d040619
Zm00001d047579
Zm00001d049533
Zm00001d039306
Zm00001d039415
Zm00001d043751
Zm00001d046643
Zm00001d020705
Zm00001d002348
Zm00001d051451
Zm00001d048595
Zm00001d037529
Zm00001d036125
Zm00001d026035
Zm00001d033005
Zm00001d028526
Zm00001d003903
Zm00001d013216
Zm00001d046743
Zm00001d044105
Zm00001d004209
Zm00001d035907
Zm00001d008205
Zm00001d037114
Zm00001d017008
Zm00001d044541
Zm00001d013384
Zm00001d034165
Zm00001d048592
Zm00001d011164
Zm00001d005793
Zm00001d023611
Zm00001d036025
Zm00001d030667
Zm00001d046673
Zm00001d041580
Zm00001d037994
Zm00001d024717
Zm00001d006750
Zm00001d003283
Zm00001d043423
Zm00001d044355
Zm00001d029669
Zm00001d013459
Zm00001d041523
Zm00001d046157
Zm00001d021435
[truncated: 116 more rows]
