# Supplementary material for: Comparative analysis of tissue-specific genes in maize based on machine learning models: CNN performs technically best, LightGBM performs biologically soundest
Source: Front Genet. 2023 May 9;14:1190887. doi: 10.3389/fgene.2023.1190887 (PMC10203421; doi:10.3389/fgene.2023.1190887)
Supplement: Supplementary file 2 [file Table3.xlsx]

## Sheet: seed_seedling all diffsig
Gene	logFC	AveExpr	t	P.Value	adj.P.Val	B
Zm00001d020592	14.4006	4.32584	47.5304	2.48495e-253	5.24075e-249	568.118
Zm00001d035700	9.68415	3.02325	45.0165	8.43412e-238	8.89378e-234	532.656
Zm00001d036125	8.36796	2.51041	42.0977	2.25996e-219	1.58875e-215	490.551
Zm00001d037498	8.51339	2.46568	41.8829	5.32112e-218	2.80556e-214	487.416
Zm00001d008403	8.40324	2.44156	40.6902	2.41395e-210	1.01821e-206	469.913
Zm00001d005230	11.1623	3.2846	40.658	3.89537e-210	1.36922e-206	469.438
Zm00001d015746	9.10237	2.66386	39.5396	6.71259e-203	2.02241e-199	452.892
Zm00001d040189	7.6171	2.20769	39.4088	4.75068e-202	1.2524e-198	450.948
Zm00001d035760	12.0226	3.78974	38.7406	1.06681e-197	2.49989e-194	440.997
Zm00001d019070	5.2713	1.53448	38.0274	4.91283e-193	1.03611e-189	430.33
Zm00001d005793	12.39	3.63819	37.4475	3.14136e-189	6.02285e-186	421.625
Zm00001d016459	6.35122	1.86427	37.2918	3.31496e-188	5.82604e-185	419.283
Zm00001d037576	5.99585	1.74379	36.5038	5.17161e-183	8.38994e-180	407.402
Zm00001d019277	9.07196	2.9246	35.2366	1.26717e-174	1.9089e-171	388.205
Zm00001d018971	6.68214	1.94216	34.5927	2.41312e-170	3.39284e-167	378.41
Zm00001d016684	8.25658	2.96009	34.4933	1.10687e-169	1.45899e-166	376.896
Zm00001d003677	5.10148	1.51508	34.1474	2.22587e-167	2.76139e-164	371.624
Zm00001d041822	8.38683	2.43115	34.0911	5.27497e-167	6.18051e-164	370.766
Zm00001d020752	4.42942	1.53372	33.7859	5.71349e-165	6.34197e-162	366.109
Zm00001d012810	-7.32721	2.74084	-33.7484	1.01677e-164	1.07219e-161	365.536
Zm00001d045937	11.2701	3.34911	33.7139	1.72646e-164	1.73386e-161	365.01
Zm00001d044129	7.94322	2.92775	33.5173	3.54528e-163	3.39863e-160	362.005
Zm00001d038597	9.43985	2.91364	33.3121	8.30387e-162	7.61429e-159	358.87
Zm00001d008735	4.19405	1.26243	33.0394	5.50895e-160	4.84099e-157	354.699
Zm00001d020055	4.77643	1.38226	32.7791	3.02432e-158	2.45319e-155	350.717
Zm00001d016394	5.04417	1.50583	32.6891	1.20865e-157	9.44088e-155	349.34
Zm00001d002768	9.13172	2.74695	32.5221	1.58256e-156	1.19201e-153	346.782
Zm00001d037674	6.82294	2.14306	32.3759	1.50443e-155	1.09408e-152	344.543
Zm00001d037234	6.07327	2.77102	32.0171	3.78954e-153	2.57811e-150	339.045
Zm00001d022278	7.02858	2.09615	31.7599	1.99895e-151	1.31743e-148	335.102
Zm00001d032095	5.04884	1.46221	31.7002	5.01903e-151	3.20762e-148	334.187
Zm00001d019342	4.23335	1.23966	31.6833	6.51116e-151	4.03883e-148	333.928
Zm00001d042011	8.02962	2.39502	31.6661	8.48948e-151	5.11552e-148	333.664
Zm00001d024353	4.74056	1.46402	31.3681	8.40952e-149	4.92658e-146	329.094
Zm00001d045462	8.84986	2.71502	30.7453	1.24848e-144	6.92908e-142	319.542
Zm00001d036717	4.64394	1.36118	30.606	1.07107e-143	5.79201e-141	317.404
Zm00001d052759	9.31986	3.04266	30.3812	3.43448e-142	1.76666e-139	313.955
Zm00001d006540	-10.9553	4.51169	-30.2923	1.3517e-141	6.78745e-139	312.593
Zm00001d020591	11.6522	3.37241	29.8527	1.1903e-138	5.70531e-136	305.849
Zm00001d006319	4.84094	1.65628	29.6379	3.26504e-137	1.49695e-134	302.555
Zm00001d004357	4.29404	1.34723	29.6234	4.07911e-137	1.83039e-134	302.334
Zm00001d051785	-8.12445	3.6048	-29.3959	1.35863e-135	5.96949e-133	298.847
Zm00001d014564	-9.20333	4.2061	-29.108	1.1478e-133	4.94024e-131	294.434
Zm00001d048847	10.8795	3.15079	29.0819	1.71572e-133	7.2369e-131	294.034
Zm00001d026405	-7.36044	4.28437	-28.6425	1.48568e-130	6.14371e-128	287.306
Zm00001d012475	4.44118	1.31476	28.5335	7.95277e-130	3.22546e-127	285.638
Zm00001d039687	-9.91912	3.83191	-28.2071	1.20209e-127	4.78341e-125	280.646
Zm00001d038161	-7.11927	3.49387	-28.145	3.12058e-127	1.21876e-124	279.697
Zm00001d049592	4.66247	1.35387	28.0949	6.73667e-127	2.58321e-124	278.931
Zm00001d020775	-5.06346	2.16131	-28.066	1.05076e-126	3.95723e-124	278.489
Zm00001d023718	4.80878	1.39424	27.911	1.13582e-125	4.13008e-123	276.121
Zm00001d003459	-7.03074	2.74433	-27.691	3.3244e-124	1.18833e-121	272.762
Zm00001d017280	4.30099	1.35362	27.6643	5.00693e-124	1.75993e-121	272.355
Zm00001d021289	6.01924	1.77217	27.6163	1.04593e-123	3.61618e-121	271.622
Zm00001d005446	-10.2614	4.39646	-27.5991	1.36145e-123	4.63113e-121	271.36
Zm00001d025081	6.69832	2.57385	27.5189	4.65681e-123	1.53456e-120	270.137
Zm00001d048520	7.71314	2.80257	27.4903	7.21945e-123	2.34244e-120	269.7
Zm00001d032535	6.39258	2.055	27.4644	1.07299e-122	3.42869e-120	269.306
Zm00001d003429	-11.36	4.38121	-27.4074	2.56982e-122	8.08918e-120	268.437
Zm00001d017493	5.17524	1.52733	27.3722	4.40764e-122	1.36702e-119	267.901
Zm00001d033150	-7.32421	3.34982	-27.3675	4.73871e-122	1.4484e-119	267.829
Zm00001d012572	7.85808	2.38416	27.3331	8.03124e-122	2.4197e-119	267.304
Zm00001d033580	5.36796	1.5538	27.322	9.51891e-122	2.82752e-119	267.135
Zm00001d013443	-7.08115	2.52957	-27.1854	7.70357e-121	2.2565e-118	265.055
Zm00001d037103	-7.15894	3.18083	-27.1803	8.32954e-121	2.40644e-118	264.977
Zm00001d019518	-10.4584	4.4188	-26.9747	1.93692e-119	5.44663e-117	261.847
Zm00001d007921	-6.94595	2.52394	-26.9638	2.28753e-119	6.33085e-117	261.681
Zm00001d041819	-10.8039	4.62492	-26.9631	2.31141e-119	6.33085e-117	261.671
Zm00001d049608	4.53789	1.32698	26.8963	6.42255e-119	1.73656e-116	260.654
Zm00001d016893	-6.11836	2.47128	-26.8528	1.24941e-118	3.33544e-116	259.992
Zm00001d046055	6.09926	2.35453	26.7387	7.13818e-118	1.85857e-115	258.259
Zm00001d044015	4.8278	1.55558	26.7288	8.31136e-118	2.13764e-115	258.107
Zm00001d035859	-11.1079	5.03875	-26.6233	4.16197e-117	1.04495e-114	256.505
Zm00001d032197	-10.1349	4.54688	-26.5485	1.30396e-116	3.23536e-114	255.368
Zm00001d021703	-9.54125	4.65823	-26.5018	2.65739e-116	6.51679e-114	254.66
Zm00001d048176	7.51867	2.20844	26.4239	8.71657e-116	2.11302e-113	253.478
Zm00001d006663	-10.0042	4.8827	-26.3899	1.46464e-115	3.51014e-113	252.962
Zm00001d042257	-8.73156	4.2516	-26.2771	8.17566e-115	1.89478e-112	251.251
Zm00001d048998	-9.92203	4.6708	-26.2755	8.37108e-115	1.91898e-112	251.228
Zm00001d041671	5.6066	1.62725	26.271	8.96885e-115	2.0339e-112	251.159
Zm00001d047077	-6.46549	2.84421	-26.2674	9.48095e-115	2.12716e-112	251.104
Zm00001d012287	-7.40475	2.80945	-26.2017	2.57854e-114	5.72436e-112	250.109
Zm00001d033132	-10.837	4.67114	-26.1987	2.69924e-114	5.9299e-112	250.063
Zm00001d022494	5.88691	1.76578	26.1144	9.74345e-114	2.11845e-111	248.786
Zm00001d036425	4.56602	1.49247	26.0332	3.35009e-113	7.20954e-111	247.558
Zm00001d031738	-5.86623	3.37123	-26.0117	4.65206e-113	9.91031e-111	247.231
Zm00001d026603	-8.56272	3.50614	-25.9544	1.11084e-112	2.31957e-110	246.365
Zm00001d027999	-5.63434	2.45729	-25.8577	4.83654e-112	9.90317e-110	244.901
Zm00001d008230	-8.30562	4.82548	-25.8541	5.1075e-112	1.03574e-109	244.847
Zm00001d053713	-7.33994	3.72201	-25.8404	6.28991e-112	1.26337e-109	244.64
Zm00001d023536	-6.47993	3.66767	-25.8052	1.07356e-111	2.13598e-109	244.108
Zm00001d015385	-11.01	4.90678	-25.719	3.97522e-111	7.83527e-109	242.806
Zm00001d002490	-5.9196	3.25513	-25.6939	5.82186e-111	1.13688e-108	242.426
Zm00001d021370	-7.4472	4.08945	-25.6323	1.48183e-110	2.84107e-108	241.497
Zm00001d028585	-6.10275	2.2322	-25.6107	2.05836e-110	3.91089e-108	241.17
Zm00001d037323	-8.90812	3.81795	-25.5978	2.50272e-110	4.7127e-108	240.975
Zm00001d008963	-5.39104	2.35569	-25.4987	1.12498e-109	2.09962e-107	239.48
Zm00001d006094	5.51575	1.65535	25.2727	3.44656e-108	6.32069e-106	236.075
Zm00001d016100	-6.19032	3.79437	-25.2687	3.66186e-108	6.65763e-106	236.015
Zm00001d010715	-7.78158	3.46789	-25.2563	4.42278e-108	7.97235e-106	235.827
Zm00001d021057	5.48781	1.74964	25.2271	6.8744e-108	1.22865e-105	235.388
Zm00001d025593	-4.91595	0.700467	-25.198	1.06761e-107	1.8921e-105	234.951
Zm00001d008612	-5.99005	2.52665	-25.114	3.80571e-107	6.68853e-105	233.686
Zm00001d050403	-9.7558	4.14622	-25.057	8.99936e-107	1.56857e-104	232.83
Zm00001d023559	-11.2771	4.57908	-25.0371	1.21535e-106	2.10095e-104	232.531
Zm00001d021906	-10.1932	4.28134	-25.0328	1.29663e-106	2.22324e-104	232.466
Zm00001d008706	-10.3913	4.31076	-24.9329	5.86755e-106	9.89972e-104	230.964
Zm00001d042840	-8.5817	3.47085	-24.8999	9.64812e-106	1.61491e-103	230.47
Zm00001d006587	-9.23484	3.84726	-24.8812	1.27944e-105	2.12467e-103	230.189
Zm00001d018077	-7.42638	3.25603	-24.8444	2.22798e-105	3.67094e-103	229.637
Zm00001d013918	-5.7728	2.90489	-24.7111	1.66203e-104	2.71723e-102	227.638
Zm00001d045621	-7.3246	4.99957	-24.6575	3.72843e-104	6.00248e-102	226.834
Zm00001d041804	-9.16161	3.96278	-24.6305	5.59908e-104	8.87854e-102	226.429
Zm00001d046170	-12.165	4.47044	-24.5534	1.78643e-103	2.7908e-101	225.275
Zm00001d027488	-10.0908	4.21952	-24.5395	2.20066e-103	3.41265e-101	225.068
Zm00001d039258	-8.63971	5.10228	-24.531	2.50058e-103	3.84943e-101	224.94
Zm00001d019898	-5.51822	3.37132	-24.5216	2.8816e-103	4.40383e-101	224.799
Zm00001d020877	-8.73789	3.87217	-24.4935	4.39563e-103	6.66934e-101	224.379
Zm00001d042697	-9.89612	3.98713	-24.4792	5.44741e-103	8.20614e-101	224.166
Zm00001d023713	-7.66019	3.03196	-24.4681	6.43627e-103	9.62701e-101	224
Zm00001d036535	-10.5559	5.2319	-24.3874	2.16452e-102	3.21477e-100	222.793
Zm00001d019265	5.66808	1.7072	24.3573	3.40364e-102	5.01977e-100	222.343
Zm00001d018797	-10.8967	4.63987	-24.277	1.13578e-101	1.66344e-99	221.144
Zm00001d011797	-5.64825	2.42906	-24.124	1.12749e-100	1.63992e-98	218.86
Zm00001d031620	5.45447	1.84655	24.1209	1.18071e-100	1.70556e-98	218.815
Zm00001d033612	7.37937	2.22535	24.1199	1.19826e-100	1.71913e-98	218.8
Zm00001d012221	6.06363	2.61051	24.1013	1.58357e-100	2.25658e-98	218.522
Zm00001d029745	-6.81789	2.99567	-23.9862	8.86495e-100	1.24641e-97	216.809
Zm00001d031421	-7.67775	2.37337	-23.9798	9.76081e-100	1.36328e-97	216.713
Zm00001d046786	-10.4731	4.89553	-23.9744	1.05817e-99	1.46821e-97	216.633
Zm00001d037436	7.99394	2.32181	23.9701	1.12886e-99	1.55606e-97	216.568
Zm00001d023757	-7.03614	3.78638	-23.9274	2.13687e-99	2.9264e-97	215.934
Zm00001d013455	-7.05092	2.72012	-23.9001	3.21463e-99	4.34593e-97	215.527
Zm00001d011154	-8.38785	2.75036	-23.8673	5.2527e-99	7.05601e-97	215.039
Zm00001d019899	-5.4044	2.52941	-23.8438	7.45408e-99	9.94978e-97	214.69
Zm00001d018779	-9.21289	4.04065	-23.8069	1.29476e-98	1.71739e-96	214.141
Zm00001d011256	-6.05668	2.94031	-23.7653	2.40786e-98	3.15415e-96	213.524
Zm00001d002815	-7.63071	3.91183	-23.7648	2.4272e-98	3.15986e-96	213.516
Zm00001d013937	-7.07724	3.75463	-23.7289	4.14826e-98	5.36729e-96	212.983
Zm00001d051746	-6.72997	3.27382	-23.7044	5.97477e-98	7.68341e-96	212.62
Zm00001d023707	-9.04247	3.66715	-23.7001	6.37071e-98	8.14292e-96	212.556
Zm00001d036340	-5.99384	3.83489	-23.6764	9.07743e-98	1.15327e-95	212.204
Zm00001d011467	-6.32839	3.0039	-23.6563	1.2256e-97	1.54778e-95	211.905
Zm00001d035001	-10.557	4.04211	-23.6328	1.74006e-97	2.17147e-95	211.556
Zm00001d003767	-10.3002	4.46515	-23.6277	1.87571e-97	2.32699e-95	211.482
Zm00001d049387	-10.5225	5.67088	-23.6132	2.33095e-97	2.87484e-95	211.265
Zm00001d018157	-7.71826	2.99893	-23.5933	3.13165e-97	3.83992e-95	210.972
Zm00001d021515	-7.18755	3.95209	-23.5703	4.41757e-97	5.38535e-95	210.629
Zm00001d049576	7.09212	2.05297	23.5587	5.24596e-97	6.35846e-95	210.458
Zm00001d013053	4.61878	1.84171	23.552	5.79892e-97	6.98853e-95	210.359
Zm00001d043014	4.47663	1.33677	23.5166	9.82921e-97	1.17783e-94	209.834
Zm00001d038984	-10.5875	5.22395	-23.4475	2.74776e-96	3.27403e-94	208.811
Zm00001d019501	-5.72253	2.41959	-23.413	4.59161e-96	5.37984e-94	208.3
Zm00001d017711	-9.31999	3.73866	-23.361	9.94283e-96	1.15853e-93	207.531
Zm00001d040113	4.59838	1.34834	23.3121	2.0579e-95	2.38468e-93	206.808
Zm00001d038202	4.81208	1.62613	23.2821	3.21215e-95	3.70188e-93	206.365
Zm00001d025848	-4.84279	1.73281	-23.2718	3.74367e-95	4.27421e-93	206.212
Zm00001d021843	6.94717	3.73158	23.2717	3.7493e-95	4.27421e-93	206.211
Zm00001d003776	5.21917	1.61956	23.2368	6.28642e-95	7.12799e-93	205.697
Zm00001d027729	-6.01567	1.89708	-23.2357	6.39254e-95	7.20955e-93	205.68
Zm00001d028756	-6.45371	2.6849	-23.1798	1.46518e-94	1.64365e-92	204.855
Zm00001d007857	-8.94187	4.38084	-23.1705	1.68281e-94	1.8778e-92	204.717
Zm00001d028562	-8.03471	2.96953	-23.145	2.45419e-94	2.72415e-92	204.342
Zm00001d044666	-6.64597	2.78442	-23.1264	3.23475e-94	3.57178e-92	204.067
Zm00001d035212	-6.89632	2.81213	-23.1206	3.52378e-94	3.87065e-92	203.982
Zm00001d032331	-5.68697	3.80289	-23.1148	3.83923e-94	4.1953e-92	203.896
Zm00001d043167	-5.54703	2.32988	-23.0622	8.38132e-94	9.11144e-92	203.12
Zm00001d030127	-8.79585	3.28601	-23.033	1.28966e-93	1.39481e-91	202.691
Zm00001d012068	6.0563	2.4476	23.0325	1.30008e-93	1.39891e-91	202.683
Zm00001d021763	-9.74215	4.77438	-23.004	1.98345e-93	2.1234e-91	202.263
Zm00001d011513	-5.79937	2.07888	-22.9883	2.50135e-93	2.66431e-91	202.032
Zm00001d009929	-8.35336	3.2115	-22.9375	5.30169e-93	5.61872e-91	201.285
Zm00001d041781	4.40327	1.30061	22.9103	7.93337e-93	8.32412e-91	200.884
Zm00001d042026	-6.35467	2.75169	-22.8935	1.01673e-92	1.06152e-90	200.637
Zm00001d004894	-10.4753	4.60887	-22.8929	1.0258e-92	1.06572e-90	200.628
Zm00001d039040	-10.7539	4.80677	-22.8813	1.21715e-92	1.25832e-90	200.458
Zm00001d032896	-6.1169	4.1134	-22.8791	1.25702e-92	1.2932e-90	200.426
Zm00001d027456	-7.7606	3.65212	-22.8534	1.8391e-92	1.87375e-90	200.047
Zm00001d028670	-8.35257	3.2897	-22.8449	2.08294e-92	2.11199e-90	199.923
Zm00001d014718	-5.7378	3.35728	-22.8296	2.61321e-92	2.63697e-90	199.698
Zm00001d042049	-8.71153	4.43109	-22.8076	3.61448e-92	3.62997e-90	199.375
Zm00001d053342	-6.4598	3.45996	-22.783	5.19464e-92	5.19218e-90	199.014
Zm00001d044599	-5.22644	3.83393	-22.7827	5.22101e-92	5.19392e-90	199.009
Zm00001d051053	-4.62173	3.4701	-22.7601	7.28808e-92	7.21623e-90	198.677
Zm00001d053112	4.28091	1.23867	22.6819	2.31065e-91	2.25609e-89	197.529
Zm00001d038155	-5.2701	3.13607	-22.6493	3.73648e-91	3.63144e-89	197.051
Zm00001d018623	-8.04397	3.15101	-22.648	3.80667e-91	3.68269e-89	197.033
Zm00001d017179	-6.01713	2.93523	-22.6014	7.5597e-91	7.2801e-89	196.35
Zm00001d038170	-6.03165	3.87037	-22.5629	1.33187e-90	1.27678e-88	195.787
Zm00001d002426	-5.96646	3.88167	-22.5576	1.44199e-90	1.37609e-88	195.708
Zm00001d025059	7.99502	3.78847	22.5306	2.14426e-90	2.03704e-88	195.313
Zm00001d024786	-4.0584	0.944938	-22.5068	3.04241e-90	2.87733e-88	194.965
Zm00001d034007	-6.7283	2.4704	-22.4801	4.50672e-90	4.24315e-88	194.574
Zm00001d033717	-5.9714	3.09522	-22.388	1.74417e-89	1.63487e-87	193.227
Zm00001d037209	4.53618	2.05042	22.364	2.47924e-89	2.3136e-87	192.878
Zm00001d011285	-10.5571	3.97595	-22.3211	4.65367e-89	4.32361e-87	192.251
Zm00001d045661	-4.95699	1.27803	-22.2965	6.67989e-89	6.1789e-87	191.892
Zm00001d026599	-9.67844	4.16201	-22.2782	8.73095e-89	8.00591e-87	191.625
Zm00001d009028	-7.66837	4.75424	-22.2736	9.34243e-89	8.52951e-87	191.558
Zm00001d030762	-7.83237	2.94558	-22.2308	1.74978e-88	1.58382e-86	190.934
Zm00001d011826	-6.7008	4.39263	-22.2149	2.20876e-88	1.99071e-86	190.702
Zm00001d021435	-10.7408	5.65023	-22.2096	2.38679e-88	2.14202e-86	190.625
Zm00001d041780	-4.3659	1.39384	-22.1678	4.39807e-88	3.93031e-86	190.017
Zm00001d020220	-4.97081	2.10952	-22.1643	4.62997e-88	4.12009e-86	189.965
Zm00001d031494	-5.04607	1.99271	-22.1599	4.94254e-88	4.37975e-86	189.9
Zm00001d049138	-4.68385	2.85806	-22.1248	8.25232e-88	7.28206e-86	189.391
Zm00001d020557	-6.7972	1.97024	-22.1189	9.0064e-88	7.91437e-86	189.304
Zm00001d046923	-4.80173	1.74565	-22.0348	3.07906e-87	2.68336e-85	188.081
Zm00001d020434	-7.60729	3.94104	-22.0252	3.53902e-87	3.07152e-85	187.942
Zm00001d046555	-5.94781	4.58533	-22.0231	3.65313e-87	3.15756e-85	187.911
Zm00001d045390	5.892	2.92601	21.9687	8.08343e-87	6.902e-85	187.12
Zm00001d031997	-5.87425	3.59869	-21.9615	8.9762e-87	7.63339e-85	187.016
Zm00001d046363	-4.96505	2.9824	-21.9075	1.97259e-86	1.66934e-84	186.233
Zm00001d018464	-5.73753	3.71955	-21.9073	1.97883e-86	1.66934e-84	186.23
Zm00001d044335	-5.03823	3.61374	-21.907	1.98914e-86	1.67135e-84	186.225
Zm00001d003411	-5.29462	2.17555	-21.903	2.10732e-86	1.76363e-84	186.167
Zm00001d011833	-8.40901	3.75825	-21.859	4.0029e-86	3.3368e-84	185.529
Zm00001d021784	-8.7617	4.76658	-21.8551	4.23798e-86	3.51886e-84	185.472
Zm00001d014600	-6.89944	3.18393	-21.8374	5.48609e-86	4.53732e-84	185.215
Zm00001d035680	7.18149	2.08027	21.8063	8.63119e-86	7.11062e-84	184.764
Zm00001d022104	4.33004	1.71008	21.8057	8.69923e-86	7.13878e-84	184.757
Zm00001d027885	-5.30509	2.27646	-21.7908	1.08166e-85	8.84196e-84	184.54
Zm00001d052556	-4.77617	2.71898	-21.7894	1.10334e-85	8.98434e-84	184.52
Zm00001d038579	-6.92242	5.24021	-21.7729	1.40273e-85	1.13783e-83	184.281
Zm00001d028950	-4.95287	1.72118	-21.7672	1.52315e-85	1.23077e-83	184.199
Zm00001d034298	-4.87081	2.27263	-21.7544	1.83699e-85	1.47871e-83	184.013
Zm00001d010871	-7.48551	3.51209	-21.7477	2.02518e-85	1.62399e-83	183.916
Zm00001d006520	-7.58585	4.27668	-21.7384	2.31767e-85	1.8515e-83	183.782
Zm00001d009431	7.43599	4.77163	21.6938	4.43028e-85	3.51258e-83	183.137
Zm00001d002971	-4.91104	2.24011	-21.6572	7.54798e-85	5.95455e-83	182.607
Zm00001d028432	-7.45367	2.38789	-21.657	7.56671e-85	5.95455e-83	182.605
Zm00001d039900	-4.58438	3.32941	-21.6307	1.10835e-84	8.68963e-83	182.225
Zm00001d014816	-5.90156	2.71632	-21.6303	1.11448e-84	8.70531e-83	182.22
Zm00001d043464	4.94336	1.52492	21.6226	1.24617e-84	9.69808e-83	182.108
Zm00001d034283	-10.1595	4.18406	-21.603	1.65635e-84	1.28428e-82	181.825
Zm00001d014717	-4.67001	2.88073	-21.598	1.78319e-84	1.37756e-82	181.752
Zm00001d021177	-6.83859	2.67375	-21.5807	2.29173e-84	1.76396e-82	181.502
Zm00001d027518	-5.64766	2.05113	-21.4571	1.37431e-83	1.05015e-81	179.72
Zm00001d021245	-7.02038	3.81479	-21.4438	1.66712e-83	1.2693e-81	179.528
Zm00001d006624	-5.44957	2.16702	-21.4414	1.72508e-83	1.30871e-81	179.494
Zm00001d008228	-6.10295	4.50083	-21.4378	1.81835e-83	1.37451e-81	179.442
Zm00001d013799	-4.39948	2.45576	-21.4269	2.12853e-83	1.60324e-81	179.285
Zm00001d003162	-6.35001	3.34048	-21.3992	3.1797e-83	2.38647e-81	178.886
Zm00001d053113	5.08099	1.47675	21.3882	3.72487e-83	2.77588e-81	178.729
Zm00001d010899	-4.08434	1.27128	-21.3555	5.98451e-83	4.44413e-81	178.257
Zm00001d033893	-5.81463	2.23253	-21.3358	7.95269e-83	5.88499e-81	177.974
Zm00001d017092	-5.68832	5.50401	-21.3281	8.8831e-83	6.55051e-81	177.864
Zm00001d013039	-8.86658	3.70764	-21.3278	8.93155e-83	6.56329e-81	177.859
Zm00001d034179	-8.86291	3.49037	-21.3268	9.05826e-83	6.63329e-81	177.845
Zm00001d027290	7.38831	3.69426	21.3218	9.73558e-83	7.10461e-81	177.773
Zm00001d013146	-9.91038	4.58636	-21.3174	1.03763e-82	7.54607e-81	177.709
Zm00001d010588	5.24559	1.92902	21.3084	1.18191e-82	8.56578e-81	177.58
Zm00001d018030	-8.27674	3.76541	-21.3073	1.20097e-82	8.67414e-81	177.564
Zm00001d017204	5.62033	2.75143	21.3017	1.30189e-82	9.37095e-81	177.484
Zm00001d046354	-4.87289	1.94699	-21.262	2.30777e-82	1.65547e-80	176.914
Zm00001d043299	-8.94646	5.31544	-21.1958	6.00258e-82	4.26244e-80	175.963
Zm00001d052595	-10.8149	4.91024	-21.1417	1.30884e-81	9.26293e-80	175.188
Zm00001d051532	-5.36896	1.6528	-21.1106	2.04961e-81	1.4457e-79	174.742
Zm00001d036046	-6.44472	2.26189	-21.0833	3.0339e-81	2.12575e-79	174.351
Zm00001d025753	6.88598	2.8862	21.0203	7.51208e-81	5.2115e-79	173.45
Zm00001d021620	-8.57998	4.87608	-21.0109	8.60343e-81	5.92962e-79	173.315
Zm00001d027363	-5.14893	1.74157	-21.006	9.22665e-81	6.33844e-79	173.245
Zm00001d006588	-4.87197	4.21274	-20.8969	4.42042e-80	3.00731e-78	171.687
Zm00001d022081	4.33247	2.00931	20.8894	4.92046e-80	3.33674e-78	171.58
Zm00001d034969	-6.58229	2.47244	-20.8423	9.6694e-80	6.53614e-78	170.908
Zm00001d007153	5.68436	5.19106	20.8236	1.26481e-79	8.5223e-78	170.641
Zm00001d024676	-9.10905	3.21444	-20.823	1.27657e-79	8.57415e-78	170.632
Zm00001d017614	4.10943	1.24662	20.8217	1.30065e-79	8.70815e-78	170.613
Zm00001d008898	4.43587	1.7058	20.7806	2.3419e-79	1.563e-77	170.028
Zm00001d040467	-6.0965	3.2837	-20.7769	2.47063e-79	1.64371e-77	169.975
Zm00001d024835	-7.02997	3.9658	-20.7133	6.13194e-79	4.02874e-77	169.07
Zm00001d016072	-5.04525	4.55374	-20.7076	6.6556e-79	4.35921e-77	168.989
Zm00001d043170	-4.97197	5.03308	-20.7024	7.16809e-79	4.68034e-77	168.915
Zm00001d005814	-6.89389	2.90428	-20.6894	8.6312e-79	5.61827e-77	168.73
Zm00001d002993	-4.93958	1.8565	-20.6491	1.53656e-78	9.94048e-77	168.157
Zm00001d021416	-5.16734	1.79673	-20.6265	2.12013e-78	1.36739e-76	167.836
Zm00001d012689	-5.07494	3.73299	-20.6035	2.94319e-78	1.89244e-76	167.51
Zm00001d034192	-4.92904	4.30824	-20.5926	3.43937e-78	2.20475e-76	167.355
Zm00001d029049	-7.9075	2.98521	-20.5784	4.21399e-78	2.69312e-76	167.153
Zm00001d052333	4.99144	2.52611	20.5708	4.6966e-78	2.99249e-76	167.045
Zm00001d048630	5.45123	1.58994	20.5675	4.91977e-78	3.12524e-76	166.999
Zm00001d031899	-7.2225	5.04513	-20.5644	5.14119e-78	3.25609e-76	166.955
Zm00001d031484	-6.67645	2.87825	-20.5498	6.33448e-78	3.99683e-76	166.748
Zm00001d016802	-5.97917	3.65539	-20.5496	6.34869e-78	3.99683e-76	166.745
Zm00001d013013	-4.90673	2.99257	-20.5442	6.85968e-78	4.30568e-76	166.668
Zm00001d009589	-10.4359	4.37705	-20.5411	7.16718e-78	4.47207e-76	166.625
Zm00001d013240	-4.45443	3.11634	-20.5179	9.97854e-78	6.20789e-76	166.296
Zm00001d031349	-5.91959	2.56252	-20.5019	1.25383e-77	7.77745e-76	166.069
Zm00001d011569	-5.75192	3.69443	-20.4799	1.71545e-77	1.06096e-75	165.757
Zm00001d033447	6.91379	2.247	20.4748	1.84328e-77	1.13669e-75	165.685
Zm00001d035200	-4.12354	1.55748	-20.4716	1.92958e-77	1.18644e-75	165.64
Zm00001d049048	-6.87477	3.00307	-20.4185	4.10702e-77	2.51794e-75	164.888
Zm00001d033719	-5.75639	1.79833	-20.397	5.58063e-77	3.41146e-75	164.583
Zm00001d015628	-5.56234	2.71178	-20.3956	5.68983e-77	3.46817e-75	164.564
Zm00001d014919	-6.22295	3.29357	-20.39	6.16089e-77	3.74447e-75	164.485
Zm00001d044396	-9.51235	2.4503	-20.3725	7.9091e-77	4.77945e-75	164.236
Zm00001d042526	-5.51597	4.25086	-20.3636	8.96566e-77	5.40245e-75	164.112
Zm00001d035034	-6.43339	5.85046	-20.3397	1.25901e-76	7.5433e-75	163.774
Zm00001d020437	-4.08529	2.16995	-20.3068	2.0096e-76	1.20064e-74	163.309
Zm00001d005996	-7.88187	3.78382	-20.2988	2.25241e-76	1.33812e-74	163.195
Zm00001d021764	-5.01483	4.63753	-20.2932	2.43729e-76	1.44389e-74	163.117
Zm00001d012029	-4.8276	3.42421	-20.2885	2.60622e-76	1.53964e-74	163.05
Zm00001d007447	4.23747	1.25475	20.2599	3.9112e-76	2.29131e-74	162.647
Zm00001d018796	-6.37284	3.15392	-20.2575	4.04276e-76	2.36183e-74	162.614
Zm00001d037327	-4.31668	1.05474	-20.2557	4.14865e-76	2.41699e-74	162.588
Zm00001d045373	-4.53778	3.12423	-20.2206	6.82341e-76	3.95345e-74	162.093
Zm00001d048569	-5.66958	1.8406	-20.2176	7.11544e-76	4.11136e-74	162.051
Zm00001d040242	-4.83958	2.05143	-20.2037	8.66542e-76	4.99327e-74	161.855
Zm00001d008681	-8.36035	3.59279	-20.1968	9.5601e-76	5.4938e-74	161.758
Zm00001d037513	-9.41882	2.90292	-20.179	1.23064e-75	7.05276e-74	161.506
Zm00001d021310	-6.41932	5.42162	-20.1774	1.25808e-75	7.19047e-74	161.484
Zm00001d029201	-4.91803	4.14139	-20.1762	1.28011e-75	7.2966e-74	161.467
Zm00001d012083	-5.54322	2.99024	-20.1369	2.23162e-75	1.26519e-73	160.914
Zm00001d053868	-5.13303	2.44425	-20.1153	3.02734e-75	1.7117e-73	160.611
Zm00001d011210	-4.32673	1.68143	-20.0959	3.98302e-75	2.24604e-73	160.338
Zm00001d029505	-5.4163	2.0989	-20.0913	4.25024e-75	2.39034e-73	160.274
Zm00001d019306	4.65677	3.41705	20.0677	5.93915e-75	3.3313e-73	159.941
Zm00001d048717	-4.22319	3.19651	-20.0499	7.6355e-75	4.26012e-73	159.691
Zm00001d005693	-5.71218	2.61558	-20.0455	8.12243e-75	4.51984e-73	159.629
Zm00001d053015	-6.77756	2.46197	-20.0285	1.0332e-74	5.71921e-73	159.39
Zm00001d022461	5.20285	2.36959	20.0156	1.23908e-74	6.84091e-73	159.209
Zm00001d020030	-4.72668	2.28166	-20.0069	1.40123e-74	7.67584e-73	159.087
Zm00001d003404	-4.65274	2.29228	-20.0024	1.49244e-74	8.149e-73	159.024
Zm00001d021064	4.14519	1.22591	20.0023	1.49534e-74	8.149e-73	159.022
Zm00001d039260	-4.02026	2.09749	-20.0002	1.53993e-74	8.37039e-73	158.993
Zm00001d011887	-4.21344	1.88253	-19.9951	1.65502e-74	8.97286e-73	158.921
Zm00001d025616	-5.05392	4.91199	-19.9921	1.72484e-74	9.32739e-73	158.88
Zm00001d013534	-4.21932	3.41339	-19.9836	1.94563e-74	1.04944e-72	158.76
Zm00001d017770	-6.37671	3.52496	-19.9738	2.23277e-74	1.20125e-72	158.624
Zm00001d026437	-5.14479	2.81023	-19.9501	3.1195e-74	1.67405e-72	158.291
Zm00001d048116	-5.51317	3.70727	-19.9446	3.3715e-74	1.80469e-72	158.214
Zm00001d021340	-5.50924	2.47065	-19.9166	5.00498e-74	2.66553e-72	157.821
Zm00001d034543	-9.22991	5.30952	-19.893	6.97582e-74	3.70579e-72	157.49
Zm00001d046940	-5.27954	2.73989	-19.8558	1.17791e-73	6.24176e-72	156.969
Zm00001d049650	-7.25053	2.99399	-19.8501	1.27595e-73	6.74431e-72	156.89
Zm00001d018197	-5.26184	6.32935	-19.8477	1.31895e-73	6.95415e-72	156.857
Zm00001d032127	-4.34828	3.07466	-19.8185	1.98985e-73	1.04653e-71	156.448
Zm00001d033898	-5.34267	3.03942	-19.7691	3.97941e-73	2.08252e-71	155.758
Zm00001d036521	-4.85405	2.7594	-19.7394	6.04277e-73	3.14672e-71	155.343
Zm00001d052216	-4.69356	4.78906	-19.7385	6.11937e-73	3.17876e-71	155.33
Zm00001d001850	-4.25831	0.985562	-19.7046	9.83879e-73	5.08579e-71	154.858
Zm00001d016134	-8.34566	4.94821	-19.6892	1.22214e-72	6.30193e-71	154.642
Zm00001d039104	-6.82806	3.45222	-19.6184	3.29074e-72	1.68043e-70	153.657
Zm00001d022237	-5.69781	5.38465	-19.6143	3.48904e-72	1.77739e-70	153.599
Zm00001d015084	-5.43782	4.4284	-19.5927	4.71494e-72	2.39034e-70	153.3
Zm00001d048422	-6.47664	3.04102	-19.5888	4.97966e-72	2.51849e-70	153.245
Zm00001d013191	-8.04144	3.12904	-19.5802	5.61986e-72	2.83548e-70	153.125
Zm00001d026109	4.17703	1.23152	19.5306	1.12436e-71	5.64588e-70	152.435
Zm00001d035737	-4.87516	3.4411	-19.5201	1.30186e-71	6.52165e-70	152.289
Zm00001d036345	-5.4875	3.97708	-19.4885	2.0232e-71	1.01046e-69	151.851
Zm00001d035135	-6.56799	2.7473	-19.4845	2.13996e-71	1.06443e-69	151.795
Zm00001d013348	-4.21495	3.42185	-19.4779	2.345e-71	1.16367e-69	151.704
Zm00001d031514	-5.18515	2.56968	-19.4699	2.6239e-71	1.29597e-69	151.592
Zm00001d002607	5.66409	2.67853	19.466	2.76897e-71	1.36443e-69	151.539
Zm00001d053545	-6.16236	3.65469	-19.4338	4.34195e-71	2.12463e-69	151.091
Zm00001d018362	-5.56198	3.01513	-19.4139	5.72581e-71	2.79531e-69	150.816
Zm00001d043786	-5.39404	1.96907	-19.3679	1.08684e-70	5.26931e-69	150.179
Zm00001d031850	-6.92936	3.44848	-19.3521	1.35455e-70	6.55215e-69	149.96
Zm00001d029027	-4.86296	4.27744	-19.3517	1.36149e-70	6.57065e-69	149.955
Zm00001d042620	-6.28458	3.74002	-19.3481	1.43256e-70	6.89789e-69	149.904
Zm00001d026700	-4.18152	3.46018	-19.3279	1.89588e-70	9.10799e-69	149.626
Zm00001d018727	4.93785	2.69746	19.3216	2.07033e-70	9.92344e-69	149.538
Zm00001d043168	-6.03197	4.31673	-19.3109	2.40188e-70	1.14866e-68	149.39
Zm00001d044310	-6.63634	3.04694	-19.3093	2.45524e-70	1.17152e-68	149.368
Zm00001d043875	-5.89874	2.6867	-19.2887	3.27187e-70	1.55065e-68	149.083
Zm00001d019177	-6.00144	2.00143	-19.279	3.74344e-70	1.77016e-68	148.949
Zm00001d007187	6.11932	3.28008	19.2764	3.87939e-70	1.83034e-68	148.913
Zm00001d004478	-4.81133	3.37584	-19.2404	6.39966e-70	3.0127e-68	148.416
Zm00001d002260	4.17448	1.99773	19.2341	6.98422e-70	3.28056e-68	148.329
Zm00001d052630	-4.61111	2.48916	-19.2212	8.35204e-70	3.91432e-68	148.151
Zm00001d047532	-7.05558	2.77343	-19.2201	8.48053e-70	3.96573e-68	148.136
Zm00001d002454	-5.01451	1.82544	-19.2007	1.11045e-69	5.18127e-68	147.867
Zm00001d016826	-6.01219	3.96397	-19.1965	1.17622e-69	5.47604e-68	147.81
Zm00001d038304	4.18249	2.78871	19.1891	1.30357e-69	6.05558e-68	147.708
Zm00001d044925	-8.46612	3.53214	-19.185	1.37994e-69	6.39624e-68	147.651
Zm00001d012339	-5.66398	3.89635	-19.1744	1.59749e-69	7.38841e-68	147.506
Zm00001d033666	-5.34274	2.96932	-19.1731	1.62802e-69	7.51311e-68	147.487
Zm00001d019454	-7.27666	3.61244	-19.1703	1.69053e-69	7.78454e-68	147.449
Zm00001d038606	-4.53425	1.67506	-19.1428	2.47681e-69	1.1331e-67	147.07
Zm00001d017939	-4.61999	1.56581	-19.1162	3.578e-69	1.62981e-67	146.704
Zm00001d048479	-5.58873	3.14018	-19.0957	4.74904e-69	2.15856e-67	146.422
Zm00001d003676	-5.88733	1.40245	-19.0712	6.66458e-69	3.02271e-67	146.085
Zm00001d034721	-5.13608	3.93853	-19.0251	1.26068e-68	5.69333e-67	145.451
Zm00001d004021	-4.39973	3.07691	-19.0119	1.5142e-68	6.78012e-67	145.269
Zm00001d042289	-6.11413	3.09183	-18.9982	1.82918e-68	8.1732e-67	145.081
Zm00001d033634	-4.16458	3.13974	-18.9902	2.04236e-68	9.10644e-67	144.972
Zm00001d024507	-4.8385	2.36245	-18.9206	5.33292e-68	2.36284e-66	144.017
Zm00001d034808	-5.76471	3.67188	-18.8464	1.48021e-67	6.51725e-66	143.002
Zm00001d038542	-5.34769	2.70932	-18.8178	2.19395e-67	9.63965e-66	142.61
Zm00001d021368	-4.21062	3.40609	-18.8147	2.2896e-67	1.0039e-65	142.568
Zm00001d011819	-5.34111	3.37766	-18.814	2.31292e-67	1.01202e-65	142.558
Zm00001d017168	4.98814	3.67479	18.7634	4.63375e-67	2.01913e-65	141.867
Zm00001d034196	-4.0625	3.27035	-18.752	5.41794e-67	2.35596e-65	141.711
Zm00001d010025	5.40151	2.32048	18.7502	5.55181e-67	2.40921e-65	141.687
Zm00001d016991	-9.56673	4.30676	-18.7475	5.76337e-67	2.49588e-65	141.65
Zm00001d015377	-5.0551	2.21763	-18.7312	7.20443e-67	3.10719e-65	141.428
Zm00001d009189	-4.35009	1.93997	-18.7143	9.09203e-67	3.90531e-65	141.197
Zm00001d046748	-5.28173	1.70937	-18.6983	1.13179e-66	4.85151e-65	140.979
Zm00001d037551	-4.88822	3.3914	-18.674	1.57854e-66	6.73915e-65	140.648
Zm00001d039715	-7.62141	3.6107	-18.6689	1.69336e-66	7.21474e-65	140.578
Zm00001d033931	5.99151	6.27707	18.6652	1.77992e-66	7.56825e-65	140.529
Zm00001d025833	4.61097	1.4721	18.6459	2.31938e-66	9.84219e-65	140.265
Zm00001d010535	-4.70521	2.29204	-18.6121	3.6821e-66	1.55935e-64	139.806
Zm00001d047442	-5.12779	1.71819	-18.6062	3.99527e-66	1.6852e-64	139.725
Zm00001d042172	-4.56893	1.58348	-18.5623	7.27323e-66	3.0435e-64	139.129
Zm00001d002001	-5.3253	2.8234	-18.5552	8.01748e-66	3.34829e-64	139.032
Zm00001d047768	-5.32613	2.21364	-18.5533	8.23249e-66	3.43129e-64	139.006
Zm00001d027723	-5.40314	2.81776	-18.5203	1.29074e-65	5.34809e-64	138.558
Zm00001d028217	4.51315	1.66334	18.4918	1.9049e-65	7.87732e-64	138.171
Zm00001d012646	-4.30925	1.85578	-18.4864	2.049e-65	8.45664e-64	138.099
Zm00001d042346	-5.64596	2.05187	-18.4752	2.38861e-65	9.83901e-64	137.946
Zm00001d032576	-5.40485	2.25586	-18.4536	3.20625e-65	1.31556e-63	137.654
Zm00001d006750	5.42632	2.69072	18.4158	5.36497e-65	2.19278e-63	137.142
Zm00001d011093	-5.87088	2.55763	-18.4072	6.02483e-65	2.45771e-63	137.026
Zm00001d035505	4.28831	1.36989	18.3888	7.7386e-65	3.14465e-63	136.777
Zm00001d043302	4.25988	1.34221	18.3859	8.06024e-65	3.26905e-63	136.737
Zm00001d052118	-4.64934	1.97217	-18.364	1.08426e-64	4.38905e-63	136.442
Zm00001d037361	-5.96799	2.63222	-18.3593	1.15613e-64	4.67102e-63	136.378
Zm00001d025770	-4.83463	1.78381	-18.3234	1.88212e-64	7.56073e-63	135.894
Zm00001d040613	5.63754	2.11188	18.3051	2.41298e-64	9.61999e-63	135.647
Zm00001d018358	-4.46991	2.65524	-18.3003	2.57841e-64	1.02601e-62	135.581
Zm00001d052242	-7.61022	3.51362	-18.2846	3.18989e-64	1.26694e-62	135.369
Zm00001d041726	4.48167	1.96912	18.2706	3.8576e-64	1.52926e-62	135.18
Zm00001d007092	-4.50053	4.09109	-18.2605	4.42326e-64	1.74694e-62	135.044
Zm00001d022203	-4.38462	1.51868	-18.2568	4.64956e-64	1.83288e-62	134.994
Zm00001d014716	-5.47259	3.71014	-18.2498	5.10939e-64	2.00665e-62	134.901
Zm00001d015929	-5.80789	4.19266	-18.1045	3.64641e-63	1.41106e-61	132.946
Zm00001d032380	-5.00692	3.69807	-18.0822	4.93009e-63	1.90083e-61	132.647
Zm00001d039059	-4.12685	3.03448	-18.0599	6.65794e-63	2.54838e-61	132.348
Zm00001d010314	-5.6621	2.76232	-18.0401	8.69522e-63	3.32214e-61	132.082
Zm00001d003867	-6.01121	1.87781	-18.0072	1.35491e-62	5.14865e-61	131.641
Zm00001d053432	-7.12483	4.15128	-18.0068	1.36097e-62	5.16238e-61	131.637
Zm00001d005359	-5.26184	4.05887	-18.0063	1.37109e-62	5.19145e-61	131.63
Zm00001d007937	-4.75761	2.99609	-17.9982	1.52879e-62	5.77817e-61	131.521
Zm00001d027841	-5.18266	5.96711	-17.9889	1.73208e-62	6.53481e-61	131.397
Zm00001d038485	-5.47824	2.00219	-17.9888	1.73604e-62	6.53804e-61	131.395
Zm00001d048082	4.56889	1.48911	17.9865	1.78928e-62	6.71458e-61	131.365
Zm00001d005741	-5.09772	1.02283	-17.9696	2.24754e-62	8.41929e-61	131.138
Zm00001d018810	-6.71078	3.76575	-17.9533	2.79931e-62	1.04306e-60	130.92
Zm00001d021386	4.20409	1.45531	17.9309	3.77941e-62	1.40578e-60	130.621
Zm00001d018234	-4.44626	1.533	-17.8988	5.81733e-62	2.15999e-60	130.193
Zm00001d023699	-6.41385	2.88262	-17.8814	7.35027e-62	2.71484e-60	129.96
Zm00001d029396	-4.03103	1.88604	-17.8684	8.74456e-62	3.22418e-60	129.787
Zm00001d044785	-4.76202	1.72817	-17.8452	1.19415e-61	4.37994e-60	129.477
Zm00001d039197	-5.97511	2.13157	-17.8444	1.20755e-61	4.42139e-60	129.466
Zm00001d032222	-5.41216	2.32944	-17.8189	1.69909e-61	6.1996e-60	129.127
Zm00001d016934	4.06268	1.86446	17.816	1.76679e-61	6.43552e-60	129.088
Zm00001d011073	-6.71553	3.04113	-17.8092	1.93426e-61	7.02127e-60	128.998
Zm00001d019192	4.78142	1.56873	17.792	2.43462e-61	8.82234e-60	128.769
Zm00001d017364	-6.43263	2.29131	-17.7837	2.71986e-61	9.83906e-60	128.659
Zm00001d049494	-4.97986	2.48836	-17.7813	2.81114e-61	1.01519e-59	128.626
Zm00001d042008	-4.26069	0.955955	-17.7767	2.99057e-61	1.07814e-59	128.565
Zm00001d049965	-4.36704	4.77786	-17.735	5.22081e-61	1.86622e-59	128.011
Zm00001d003866	-6.98582	3.59711	-17.7066	7.6336e-61	2.71947e-59	127.633
Zm00001d036489	-4.71829	1.99443	-17.6991	8.42792e-61	2.99738e-59	127.535
Zm00001d017069	-4.59021	1.76265	-17.6702	1.2401e-60	4.403e-59	127.151
Zm00001d032353	-4.52394	2.41847	-17.6608	1.40639e-60	4.98502e-59	127.025
Zm00001d018069	-7.07655	4.08078	-17.6256	2.24723e-60	7.9387e-59	126.56
Zm00001d018467	-5.1925	2.24083	-17.6175	2.5029e-60	8.82711e-59	126.452
Zm00001d031696	-4.30698	3.50915	-17.6142	2.61518e-60	9.20771e-59	126.409
Zm00001d033985	-6.90394	2.9404	-17.6078	2.85058e-60	1.00198e-58	126.323
Zm00001d014488	-4.87173	5.15971	-17.5939	3.42721e-60	1.20266e-58	126.14
Zm00001d029074	-4.37561	3.77951	-17.5444	6.6198e-60	2.30003e-58	125.485
Zm00001d022464	-7.58068	4.74443	-17.541	6.93177e-60	2.40446e-58	125.44
Zm00001d028153	-4.40747	4.4069	-17.5163	9.62666e-60	3.32636e-58	125.113
Zm00001d002871	-4.57218	3.1722	-17.4443	2.50166e-59	8.57885e-58	124.164
Zm00001d018470	-4.30415	2.43111	-17.4089	3.99545e-59	1.3635e-57	123.698
Zm00001d047789	-6.99096	5.12824	-17.4002	4.48333e-59	1.52506e-57	123.584
Zm00001d038084	-4.03695	5.28865	-17.3836	5.5878e-59	1.89769e-57	123.365
Zm00001d016943	-4.97211	1.90582	-17.3773	6.0692e-59	2.05787e-57	123.283
Zm00001d045451	-4.13506	6.04608	-17.3414	9.76091e-59	3.3043e-57	122.81
Zm00001d048284	-4.17169	2.81175	-17.3325	1.09757e-58	3.70365e-57	122.694
Zm00001d016926	-5.11228	4.34337	-17.3192	1.3085e-58	4.40837e-57	122.519
Zm00001d013222	5.32114	3.25035	17.2858	2.03423e-58	6.8424e-57	122.08
Zm00001d024302	6.2333	2.1996	17.2856	2.03807e-58	6.84442e-57	122.078
Zm00001d012998	-4.89104	4.43401	-17.2831	2.10889e-58	7.071e-57	122.044
Zm00001d022107	-6.93406	4.60525	-17.2468	3.40327e-58	1.13928e-56	121.569
Zm00001d030688	-4.42751	4.63712	-17.2021	6.13136e-58	2.04605e-56	120.983
Zm00001d011813	-10.0676	5.45893	-17.1899	7.195e-58	2.3972e-56	120.824
Zm00001d025948	-5.24746	2.72636	-17.1622	1.03542e-57	3.4335e-56	120.463
Zm00001d037532	-4.33399	3.98147	-17.1539	1.15547e-57	3.82556e-56	120.353
Zm00001d016568	4.12344	4.5179	17.1273	1.63861e-57	5.41665e-56	120.006
Zm00001d001784	-4.05142	2.06223	-17.1108	2.0333e-57	6.6691e-56	119.792
Zm00001d027442	-4.64378	4.88278	-17.0796	3.0631e-57	1.00156e-55	119.384
Zm00001d053675	-7.21343	5.35803	-17.0458	4.76798e-57	1.54941e-55	118.944
Zm00001d032828	-5.06381	2.59519	-17.0289	5.95384e-57	1.92587e-55	118.724
Zm00001d002128	4.87884	3.85899	17.0119	7.42938e-57	2.39947e-55	118.504
Zm00001d034413	7.16561	2.15588	17.0001	8.6803e-57	2.7992e-55	118.349
Zm00001d010240	-4.32266	2.6553	-16.9764	1.18244e-56	3.78991e-55	118.042
Zm00001d043972	-5.67538	3.94568	-16.9571	1.52125e-56	4.85373e-55	117.791
Zm00001d044382	-5.14513	2.21751	-16.9541	1.58295e-56	5.04295e-55	117.752
Zm00001d051908	-6.58712	4.18703	-16.953	1.60544e-56	5.10691e-55	117.738
Zm00001d030623	-5.01086	3.07906	-16.9365	1.99264e-56	6.32904e-55	117.523
Zm00001d035907	-4.39949	1.60596	-16.9259	2.28788e-56	7.25584e-55	117.386
Zm00001d052958	6.94728	2.04674	16.9219	2.40922e-56	7.59498e-55	117.334
Zm00001d036371	-5.04068	5.42608	-16.9042	3.03554e-56	9.54092e-55	117.104
Zm00001d012922	-4.61017	3.33341	-16.8936	3.48663e-56	1.09261e-54	116.967
Zm00001d035456	-5.53817	2.43707	-16.8914	3.5877e-56	1.12262e-54	116.938
Zm00001d007394	-5.63462	4.01094	-16.8842	3.9406e-56	1.23122e-54	116.845
Zm00001d033018	-4.1042	3.67132	-16.8457	6.50219e-56	2.0196e-54	116.347
Zm00001d046442	-4.81035	2.8729	-16.8385	7.1402e-56	2.20802e-54	116.254
Zm00001d051453	-4.44814	2.87512	-16.8377	7.21801e-56	2.22881e-54	116.243
Zm00001d016811	4.1964	3.04762	16.8299	7.98818e-56	2.46302e-54	116.143
Zm00001d045391	5.10093	2.37339	16.8227	8.77744e-56	2.70243e-54	116.049
Zm00001d042727	-6.65455	3.51593	-16.788	1.37797e-55	4.2118e-54	115.601
Zm00001d029482	-4.18319	2.71834	-16.7688	1.76815e-55	5.39658e-54	115.353
Zm00001d002384	-4.15746	3.43846	-16.7044	4.07295e-55	1.23417e-53	114.524
Zm00001d049883	-6.90897	2.27265	-16.7034	4.1295e-55	1.24951e-53	114.51
Zm00001d023426	-4.36624	3.32901	-16.6942	4.65204e-55	1.40561e-53	114.391
Zm00001d025827	-4.28821	2.52434	-16.6851	5.23149e-55	1.57617e-53	114.275
Zm00001d051238	-4.2568	1.87423	-16.6813	5.49438e-55	1.65302e-53	114.226
Zm00001d015975	-4.69231	1.82362	-16.665	6.78288e-55	2.03486e-53	114.017
Zm00001d044513	-4.42936	3.83092	-16.6629	6.97758e-55	2.0903e-53	113.988
Zm00001d001857	-6.45868	3.57391	-16.5991	1.58999e-54	4.73628e-53	113.17
Zm00001d018575	-4.45541	3.9156	-16.5916	1.75281e-54	5.19926e-53	113.073
Zm00001d028742	-4.85677	3.96885	-16.5842	1.9276e-54	5.70972e-53	112.978
Zm00001d043368	-4.05833	1.39205	-16.5813	2.00207e-54	5.91368e-53	112.941
Zm00001d031364	-4.79902	1.62154	-16.5691	2.34417e-54	6.91449e-53	112.784
Zm00001d029242	-4.56882	1.91376	-16.5306	3.84703e-54	1.13e-52	112.292
Zm00001d034074	4.30848	4.14029	16.5284	3.9582e-54	1.16104e-52	112.263
Zm00001d045192	4.70964	3.6442	16.5145	4.73485e-54	1.38692e-52	112.085
Zm00001d036630	-4.68084	5.55527	-16.5074	5.18963e-54	1.51802e-52	111.994
Zm00001d044327	-5.49617	3.15315	-16.4828	7.12427e-54	2.07243e-52	111.679
Zm00001d043110	-4.00691	3.04835	-16.4819	7.20404e-54	2.09275e-52	111.668
Zm00001d006833	-4.95471	2.16903	-16.4563	1.00185e-53	2.90634e-52	111.34
Zm00001d040837	-4.92356	1.35019	-16.4506	1.07786e-53	3.12252e-52	111.268
Zm00001d011454	-6.16517	4.22291	-16.4298	1.40733e-53	4.06582e-52	111.003
Zm00001d028759	4.65839	4.6793	16.4222	1.5522e-53	4.47823e-52	110.905
Zm00001d038491	-4.08327	3.52694	-16.419	1.61757e-53	4.66046e-52	110.864
Zm00001d010791	-4.28006	1.42839	-16.4141	1.72201e-53	4.95461e-52	110.802
Zm00001d033098	-6.425	4.04414	-16.3905	2.32993e-53	6.65829e-52	110.502
Zm00001d046891	4.10814	1.62905	16.337	4.6256e-53	1.30945e-51	109.82
Zm00001d005457	-6.39128	2.76432	-16.3124	6.33891e-53	1.79206e-51	109.507
Zm00001d040836	-4.25868	1.0614	-16.2524	1.36434e-52	3.81618e-51	108.745
Zm00001d025747	-5.76215	2.50516	-16.2282	1.85802e-52	5.17644e-51	108.438
Zm00001d046629	-4.60014	3.40969	-16.2234	1.97411e-52	5.4926e-51	108.378
Zm00001d039166	4.11261	4.44709	16.2205	2.04738e-52	5.68896e-51	108.342
Zm00001d009800	-4.11361	3.95029	-16.2192	2.08361e-52	5.78203e-51	108.324
Zm00001d009071	-4.91656	3.36793	-16.2136	2.23707e-52	6.19971e-51	108.254
Zm00001d034241	-5.04344	3.85529	-16.1828	3.31349e-52	9.12291e-51	107.863
Zm00001d017097	-4.0492	2.7284	-16.1362	5.9917e-52	1.6411e-50	107.275
Zm00001d019976	-4.55572	1.63148	-16.1199	7.37149e-52	2.01119e-50	107.069
Zm00001d042050	-6.77598	4.46816	-16.1054	8.85726e-52	2.41343e-50	106.886
Zm00001d004354	-4.05964	3.80867	-16.0956	1.00341e-51	2.73058e-50	106.762
Zm00001d049046	-4.5166	3.91231	-16.0905	1.07067e-51	2.90986e-50	106.698
Zm00001d035512	-4.75737	3.94681	-16.0555	1.66973e-51	4.5147e-50	106.256
Zm00001d039270	-4.84542	1.72183	-16.0355	2.15151e-51	5.80248e-50	106.004
Zm00001d027500	6.25111	4.14639	16.0341	2.18916e-51	5.89649e-50	105.987
Zm00001d034900	-5.15727	3.51388	-16.0239	2.49204e-51	6.70371e-50	105.858
Zm00001d054006	-4.10336	2.29132	-16.0152	2.78195e-51	7.47405e-50	105.749
Zm00001d051459	5.52655	2.26603	15.9771	4.50313e-51	1.20369e-49	105.27
Zm00001d010672	-4.91807	4.66899	-15.9729	4.74759e-51	1.26422e-49	105.218
Zm00001d015468	-4.47245	2.23757	-15.9647	5.26887e-51	1.3995e-49	105.114
Zm00001d045742	-5.65587	2.34031	-15.9643	5.29274e-51	1.40407e-49	105.11
Zm00001d047581	-4.23162	4.7409	-15.9431	6.92079e-51	1.82678e-49	104.843
Zm00001d002550	-5.73236	2.48132	-15.9209	9.15278e-51	2.40989e-49	104.566
Zm00001d002822	-5.3275	4.21939	-15.9189	9.39581e-51	2.46465e-49	104.539
Zm00001d019504	4.94843	1.72896	15.9064	1.10007e-50	2.88204e-49	104.383
Zm00001d027422	-4.01022	3.87752	-15.8825	1.48567e-50	3.85872e-49	104.084
Zm00001d039194	-5.95389	2.06078	-15.8541	2.12536e-50	5.49987e-49	103.728
Zm00001d054015	-4.14341	2.49672	-15.8517	2.19017e-50	5.66061e-49	103.699
Zm00001d039667	-6.10388	2.50937	-15.8378	2.60987e-50	6.72888e-49	103.524
Zm00001d041067	-6.30689	3.19682	-15.8242	3.09592e-50	7.96256e-49	103.355
Zm00001d017199	-5.55432	3.63908	-15.8022	4.07881e-50	1.04396e-48	103.081
Zm00001d002130	-4.86218	2.90274	-15.7329	9.73545e-50	2.48572e-48	102.216
Zm00001d008394	-4.39487	1.82025	-15.7274	1.04294e-49	2.65969e-48	102.148
Zm00001d051018	-4.52222	3.25001	-15.7252	1.07179e-49	2.72996e-48	102.121
Zm00001d043382	4.27323	6.54046	15.7184	1.16754e-49	2.9631e-48	102.036
Zm00001d014790	-6.0551	2.21415	-15.7133	1.24473e-49	3.15522e-48	101.972
Zm00001d009354	-4.78908	1.79447	-15.7101	1.29545e-49	3.27984e-48	101.932
Zm00001d046971	-4.56085	5.1727	-15.7083	1.32461e-49	3.34964e-48	101.91
Zm00001d011147	-4.05996	3.03044	-15.6758	1.98928e-49	5.01242e-48	101.506
Zm00001d034724	-5.0244	4.58548	-15.669	2.16712e-49	5.44102e-48	101.421
Zm00001d038894	-5.17675	4.41979	-15.6686	2.17732e-49	5.46013e-48	101.417
Zm00001d025249	-4.08046	2.01815	-15.6539	2.61626e-49	6.53756e-48	101.234
Zm00001d022071	4.56443	3.90066	15.6448	2.93043e-49	7.31394e-48	101.121
Zm00001d018925	4.07454	1.88292	15.6368	3.23672e-49	8.05931e-48	101.023
Zm00001d008397	-7.02399	4.14544	-15.6213	3.9299e-49	9.75078e-48	100.83
Zm00001d039745	-4.30151	3.33127	-15.5985	5.22017e-49	1.29066e-47	100.548
Zm00001d024281	-6.26437	4.1568	-15.5954	5.42611e-49	1.34001e-47	100.509
Zm00001d011596	-5.04544	3.89195	-15.5901	5.80064e-49	1.43082e-47	100.443
Zm00001d043525	-4.78116	3.81267	-15.5877	5.976e-49	1.47236e-47	100.413
Zm00001d008651	4.03739	2.52519	15.5637	8.05464e-49	1.97526e-47	100.117
Zm00001d029062	4.90893	1.54643	15.5416	1.06067e-48	2.59508e-47	99.8434
Zm00001d036123	-4.74335	2.5754	-15.4966	1.85545e-48	4.51864e-47	99.2878
Zm00001d011760	-5.51065	2.71988	-15.4859	2.12093e-48	5.15328e-47	99.1549
Zm00001d029126	-5.63089	4.22852	-15.4824	2.21465e-48	5.3748e-47	99.112
Zm00001d048944	-4.25134	2.8081	-15.4796	2.29125e-48	5.5543e-47	99.0782
Zm00001d053925	-5.35257	2.57445	-15.4753	2.41693e-48	5.85225e-47	99.0251
Zm00001d018034	-4.94045	4.81247	-15.4592	2.95194e-48	7.13951e-47	98.8265
Zm00001d041365	-4.24893	1.80093	-15.4075	5.60206e-48	1.34411e-46	98.19
Zm00001d034523	-4.01499	3.17798	-15.4013	6.05175e-48	1.44871e-46	98.1133
Zm00001d031379	-4.6249	1.63589	-15.3836	7.53424e-48	1.79951e-46	97.8956
Zm00001d034705	-7.01451	3.73229	-15.3213	1.62515e-47	3.84673e-46	97.1319
Zm00001d051567	-5.19608	3.16244	-15.3185	1.68233e-47	3.97761e-46	97.0976
Zm00001d021450	-4.52658	2.06344	-15.3094	1.88203e-47	4.44481e-46	96.9861
Zm00001d013781	-5.05986	2.53914	-15.2884	2.43738e-47	5.71795e-46	96.7293
Zm00001d031945	-4.22041	3.14729	-15.2861	2.50997e-47	5.88171e-46	96.7001
Zm00001d023869	-4.90275	1.4817	-15.2685	3.11442e-47	7.28195e-46	96.4858
Zm00001d010204	-5.09686	2.27894	-15.268	3.13523e-47	7.32249e-46	96.4791
Zm00001d005051	-4.1216	2.11644	-15.2516	3.83642e-47	8.95023e-46	96.2786
Zm00001d007581	-5.17224	3.34431	-15.2363	4.63297e-47	1.07966e-45	96.0912
Zm00001d039029	-4.25416	4.55102	-15.22	5.6611e-47	1.3149e-45	95.8921
Zm00001d038226	-4.25858	1.99343	-15.1651	1.10966e-46	2.54655e-45	95.2236
Zm00001d033527	-4.1878	2.78343	-15.1584	1.205e-46	2.75934e-45	95.1417
Zm00001d028471	-7.19676	4.50262	-15.1337	1.6308e-46	3.71422e-45	94.8411
Zm00001d011993	-4.54058	5.72352	-15.0635	3.85038e-46	8.68496e-45	93.9878
Zm00001d034828	-4.5648	3.91211	-15.0526	4.39568e-46	9.88324e-45	93.8562
Zm00001d010159	4.00148	4.90053	15.0477	4.66752e-46	1.04833e-44	93.7966
Zm00001d022229	-4.38686	1.45905	-15.0457	4.78518e-46	1.07361e-44	93.7719
Zm00001d017621	-4.05973	3.60109	-15.0411	5.06013e-46	1.13289e-44	93.7164
Zm00001d018001	4.96544	3.26374	15.0402	5.11292e-46	1.14349e-44	93.7061
Zm00001d006475	-4.28709	0.894224	-15.028	5.93835e-46	1.32529e-44	93.5574
Zm00001d015004	-4.14387	3.63768	-15.0245	6.19148e-46	1.38032e-44	93.516
Zm00001d019446	4.1383	1.41242	15.0021	8.14219e-46	1.80566e-44	93.2439
Zm00001d045574	-4.49926	3.71931	-14.9752	1.12941e-45	2.49417e-44	92.9189
Zm00001d008226	-4.36889	3.19432	-14.9697	1.20683e-45	2.66235e-44	92.8531
Zm00001d021645	-4.00484	3.03517	-14.9193	2.22762e-45	4.89892e-44	92.2443
Zm00001d038126	-4.59986	2.96881	-14.8812	3.5372e-45	7.73854e-44	91.785
Zm00001d024105	-4.18761	2.27844	-14.8538	4.92762e-45	1.07248e-43	91.4557
Zm00001d041332	-4.85126	2.66895	-14.8346	6.22003e-45	1.34821e-43	91.2244
Zm00001d040265	-4.22714	0.913807	-14.8027	9.14107e-45	1.97728e-43	90.842
Zm00001d051206	-4.60409	1.80278	-14.7798	1.2054e-44	2.58616e-43	90.5673
Zm00001d004401	5.39194	3.14673	14.7639	1.46073e-44	3.1276e-43	90.3765
Zm00001d027258	4.33429	1.76573	14.762	1.49377e-44	3.19509e-43	90.3543
Zm00001d011012	4.86252	1.50653	14.7598	1.53412e-44	3.27808e-43	90.3278
Zm00001d052409	-5.08688	2.29122	-14.6477	5.91157e-44	1.24426e-42	88.9881
Zm00001d035081	-5.02309	2.55439	-14.6468	5.97847e-44	1.25709e-42	88.977
Zm00001d042848	-4.81866	2.89078	-14.6168	8.56726e-44	1.79606e-42	88.6197
Zm00001d052184	-4.12447	3.69447	-14.614	8.85954e-44	1.85549e-42	88.5864
Zm00001d048592	-4.65774	1.4812	-14.5922	1.15013e-43	2.39212e-42	88.3272
Zm00001d040463	-4.15623	3.4139	-14.573	1.44766e-43	3.00503e-42	88.0987
Zm00001d022274	-5.9952	3.79715	-14.5378	2.20583e-43	4.54751e-42	87.6805
Zm00001d017121	5.56542	6.13043	14.534	2.30617e-43	4.74972e-42	87.6363
Zm00001d043380	-4.02825	2.1399	-14.4837	4.20695e-43	8.58072e-42	87.0394
Zm00001d043023	-4.67288	3.1605	-14.4562	5.83612e-43	1.18578e-41	86.7143
Zm00001d048313	-5.0549	2.27384	-14.4144	9.59869e-43	1.9409e-41	86.2203
Zm00001d007366	-4.54263	3.59277	-14.3047	3.52299e-42	6.98963e-41	84.9292
Zm00001d045885	-4.41725	2.27458	-14.2945	3.97225e-42	7.87356e-41	84.81
Zm00001d007012	-4.12718	4.60666	-14.2923	4.07784e-42	8.07526e-41	84.784
Zm00001d033383	-4.23096	4.22932	-14.2812	4.64774e-42	9.18658e-41	84.6541
Zm00001d028702	-4.28485	3.44915	-14.2581	6.10606e-42	1.20016e-40	84.3832
Zm00001d007073	-5.63351	2.81212	-14.2523	6.54151e-42	1.28335e-40	84.3148
Zm00001d008645	-5.51422	3.16487	-14.2176	9.84805e-42	1.92489e-40	83.9086
Zm00001d022456	-5.605	3.55061	-14.1849	1.44635e-41	2.82178e-40	83.527
Zm00001d013725	4.37335	3.49513	14.161	1.91663e-41	3.72208e-40	83.2475
Zm00001d008499	-4.40775	2.86607	-14.0736	5.33968e-41	1.02283e-39	82.2303
Zm00001d022381	-4.04251	3.34956	-14.0404	7.87121e-41	1.49418e-39	81.845
Zm00001d043045	-6.93029	3.35512	-14.0324	8.64205e-41	1.63904e-39	81.7523
Zm00001d008721	-4.46682	3.33241	-13.9849	1.50472e-40	2.84106e-39	81.2018
Zm00001d051787	-4.73913	1.49009	-13.9805	1.58458e-40	2.98916e-39	81.1504
Zm00001d006539	-4.07942	1.19827	-13.9583	2.05102e-40	3.85871e-39	80.8943
Zm00001d043371	4.26096	2.14082	13.9543	2.14931e-40	4.04002e-39	80.8478
Zm00001d047462	-4.08934	4.7858	-13.9332	2.74821e-40	5.15197e-39	80.6038
Zm00001d006699	4.2074	3.38196	13.8986	4.10487e-40	7.64094e-39	80.2056
Zm00001d005546	4.34748	3.56598	13.8705	5.68936e-40	1.05624e-38	79.8815
Zm00001d018901	-4.77148	4.42648	-13.8696	5.75091e-40	1.06579e-38	79.8708
Zm00001d033369	4.86153	2.67523	13.8605	6.38515e-40	1.18229e-38	79.767
Zm00001d027435	-4.31042	2.53169	-13.852	7.04627e-40	1.30356e-38	79.6692
Zm00001d032332	-4.52014	2.01188	-13.8382	8.2661e-40	1.52521e-38	79.5107
Zm00001d018791	-4.92328	1.80442	-13.8174	1.05205e-39	1.9361e-38	79.2713
Zm00001d053412	-4.57264	3.32849	-13.7537	2.19516e-39	4.0083e-38	78.5413
Zm00001d017926	4.73297	2.81318	13.742	2.51126e-39	4.56573e-38	78.4078
Zm00001d037079	-4.13909	4.54527	-13.7381	2.62801e-39	4.77389e-38	78.3627
Zm00001d048737	-4.02427	2.44267	-13.7161	3.38531e-39	6.12843e-38	78.1113
Zm00001d028647	4.13435	1.22826	13.7118	3.55756e-39	6.42921e-38	78.0621
Zm00001d001820	-6.25067	2.21746	-13.6854	4.81968e-39	8.68036e-38	77.7607
Zm00001d043505	-4.50417	1.67872	-13.6808	5.08189e-39	9.12146e-38	77.7081
Zm00001d024303	5.31016	1.68474	13.6728	5.56575e-39	9.98143e-38	77.6179
Zm00001d020732	-4.525	2.14857	-13.6297	9.13182e-39	1.62936e-37	77.1265
Zm00001d049732	-5.76916	2.12031	-13.5388	2.58192e-38	4.5529e-37	76.095
Zm00001d023673	-5.18651	3.32485	-13.5387	2.58488e-38	4.55431e-37	76.0938
Zm00001d027486	-4.30769	1.78589	-13.5098	3.59276e-38	6.28286e-37	75.7671
Zm00001d028056	-4.17009	2.89892	-13.498	4.1109e-38	7.17706e-37	75.6334
Zm00001d014258	4.38109	4.64321	13.4966	4.17803e-38	7.28221e-37	75.6173
Zm00001d034897	-4.41722	3.65749	-13.4579	6.48944e-38	1.12644e-36	75.1803
Zm00001d034865	-4.61424	2.98167	-13.4542	6.76373e-38	1.17212e-36	75.1393
Zm00001d026560	-4.40722	2.86273	-13.4447	7.53201e-38	1.30205e-36	75.0325
Zm00001d044130	-4.13655	5.15808	-13.3979	1.28069e-37	2.19592e-36	74.5057
Zm00001d046925	-4.98447	4.83549	-13.3915	1.37714e-37	2.35938e-36	74.4337
Zm00001d018781	-4.2866	4.60266	-13.3665	1.82811e-37	3.11429e-36	74.1526
Zm00001d051915	-5.03916	3.50062	-13.3602	1.9639e-37	3.33562e-36	74.0815
Zm00001d040422	-4.61204	5.01439	-13.3602	1.96436e-37	3.33562e-36	74.0813
Zm00001d044390	4.34059	3.70694	13.3588	1.99395e-37	3.38314e-36	74.0664
Zm00001d022395	-4.10956	2.72166	-13.3163	3.22295e-37	5.42473e-36	73.59
Zm00001d020984	4.16735	4.07625	13.3091	3.49692e-37	5.8765e-36	73.509
Zm00001d026037	4.76639	1.45898	13.2592	6.13189e-37	1.02473e-35	72.9518
Zm00001d025099	-4.28408	1.7734	-13.2534	6.54851e-37	1.09176e-35	72.8865
Zm00001d008529	-4.29887	5.1502	-13.2517	6.67262e-37	1.1107e-35	72.8679
Zm00001d043479	-4.34825	3.24423	-13.2447	7.22387e-37	1.19867e-35	72.7892
Zm00001d053845	-6.65615	3.27969	-13.2256	8.94937e-37	1.47917e-35	72.5766
Zm00001d014781	-4.20922	2.81861	-13.2141	1.01833e-36	1.67918e-35	72.4485
Zm00001d045935	-4.70247	2.32186	-13.1783	1.52165e-36	2.4974e-35	72.05
Zm00001d009118	4.21615	3.33423	13.107	3.37851e-36	5.5064e-35	71.2586
Zm00001d002549	-4.11844	2.46633	-13.1044	3.47817e-36	5.66445e-35	71.2298
Zm00001d045042	4.97714	7.49629	13.0815	4.48928e-36	7.2718e-35	70.9766
Zm00001d030103	-4.05993	2.87116	-13.0439	6.82297e-36	1.09929e-34	70.5614
Zm00001d018348	-4.09625	1.99132	-13.0042	1.06052e-35	1.69829e-34	70.1238
Zm00001d044826	-4.20216	1.67277	-12.9781	1.41742e-35	2.26294e-34	69.8361
Zm00001d003559	-5.64623	2.84796	-12.9167	2.79788e-35	4.43664e-34	69.1615
Zm00001d020957	-4.4302	2.80061	-12.9097	3.02071e-35	4.78279e-34	69.0855
Zm00001d051754	4.67802	3.59662	12.8851	3.9641e-35	6.23902e-34	68.8159
Zm00001d032495	-5.10943	2.21534	-12.8798	4.20437e-35	6.60731e-34	68.7575
Zm00001d013133	-4.64418	1.73374	-12.8409	6.44877e-35	1.00744e-33	68.3332
Zm00001d002416	-5.0195	3.36368	-12.8174	8.35646e-35	1.29969e-33	68.0762
Zm00001d041824	-4.69294	3.25646	-12.6867	3.4984e-34	5.35423e-33	66.6561
Zm00001d021351	-4.19005	2.43711	-12.6816	3.69912e-34	5.64504e-33	66.6008
Zm00001d012686	-4.25814	2.17856	-12.6693	4.22671e-34	6.43619e-33	66.4685
Zm00001d012847	-4.56052	2.60886	-12.6646	4.44812e-34	6.75871e-33	66.4179
Zm00001d013261	-5.5028	2.1553	-12.6461	5.44214e-34	8.22169e-33	66.2179
Zm00001d017288	-5.45881	4.30231	-12.6396	5.8448e-34	8.81107e-33	66.1471
Zm00001d049525	-4.43459	3.69592	-12.5866	1.03921e-33	1.55771e-32	65.5764
Zm00001d036925	-4.37084	1.92354	-12.572	1.21822e-33	1.82086e-32	65.4188
Zm00001d015700	-4.00435	2.26957	-12.5389	1.74442e-33	2.58355e-32	65.0628
Zm00001d002038	-4.47115	3.06536	-12.5366	1.78671e-33	2.64434e-32	65.039
Zm00001d049995	-5.37749	2.59047	-12.4685	3.73215e-33	5.46985e-32	64.3086
Zm00001d007345	-4.44759	2.84788	-12.467	3.7907e-33	5.5518e-32	64.2932
Zm00001d032024	-4.00123	2.42075	-12.4523	4.44065e-33	6.48569e-32	64.1363
Zm00001d054067	-5.08507	3.90793	-12.448	4.65421e-33	6.79289e-32	64.0897
Zm00001d029628	4.61646	4.78385	12.437	5.23803e-33	7.63242e-32	63.9725
Zm00001d014559	-5.10468	3.13229	-12.39	8.67625e-33	1.25675e-31	63.4722
Zm00001d052673	-5.22837	3.27031	-12.3882	8.85289e-33	1.28145e-31	63.4522
Zm00001d037228	-4.91703	3.56057	-12.3855	9.1113e-33	1.31795e-31	63.4236
Zm00001d007597	-4.64475	4.49825	-12.3568	1.23995e-32	1.78625e-31	63.1181
Zm00001d011799	-4.64773	2.7573	-12.2926	2.46286e-32	3.52147e-31	62.4378
Zm00001d010662	-4.56463	2.45711	-12.2395	4.33508e-32	6.13603e-31	61.8772
Zm00001d028241	-4.90637	3.10816	-12.2267	4.97144e-32	7.02262e-31	61.7415
Zm00001d042654	4.10501	3.47985	12.1588	1.02125e-31	1.43301e-30	61.0278
Zm00001d010079	-4.097	2.39966	-12.0966	1.97154e-31	2.74636e-30	60.3758
Zm00001d051872	-4.63421	4.50043	-12.0536	3.10303e-31	4.28501e-30	59.9263
Zm00001d045596	4.04524	3.48408	12.0535	3.10455e-31	4.28501e-30	59.9258
Zm00001d027812	4.352	2.58913	12.0058	5.12798e-31	7.01811e-30	59.4284
Zm00001d047345	-4.0762	3.00038	-11.9782	6.84399e-31	9.30025e-30	59.1423
Zm00001d034673	-4.73281	3.19074	-11.9748	7.0977e-31	9.6264e-30	59.1062
Zm00001d033665	-4.394	5.37247	-11.9708	7.40249e-31	1.00269e-29	59.0646
Zm00001d039542	-4.41216	3.28687	-11.9581	8.4532e-31	1.14134e-29	58.933
Zm00001d027283	4.01358	2.54694	11.9116	1.37374e-30	1.83601e-29	58.4518
Zm00001d008764	-4.15429	1.96146	-11.8806	1.89744e-30	2.52473e-29	58.1317
Zm00001d029778	5.18014	2.87339	11.8391	2.92356e-30	3.86085e-29	57.7034
Zm00001d035256	4.09452	3.86573	11.8237	3.4291e-30	4.51998e-29	57.5453
Zm00001d043444	-4.60316	2.62386	-11.8056	4.13828e-30	5.4344e-29	57.359
Zm00001d007858	-4.09055	3.27286	-11.8022	4.28468e-30	5.62314e-29	57.3246
Zm00001d017782	-4.45551	2.49694	-11.7926	4.73395e-30	6.20504e-29	57.2258
Zm00001d045620	-6.48405	2.24775	-11.7414	8.04031e-30	1.04223e-28	56.7009
Zm00001d001785	4.15963	2.93295	11.7226	9.76414e-30	1.26103e-28	56.5085
Zm00001d051556	-4.5144	2.18695	-11.6581	1.89693e-29	2.41438e-28	55.8505
Zm00001d014778	-5.16755	2.75072	-11.6352	2.39838e-29	3.03248e-28	55.6181
Zm00001d011297	-4.00989	2.65143	-11.5617	5.08709e-29	6.35208e-28	54.8732
Zm00001d025711	-4.255	2.9189	-11.4197	2.15444e-28	2.6371e-27	53.4435
Zm00001d032084	-4.00661	2.03964	-11.4181	2.19019e-28	2.6793e-27	53.4272
Zm00001d009081	4.07672	2.72348	11.1885	2.19536e-27	2.57796e-26	51.1446
Zm00001d042867	-4.12578	1.9838	-11.1303	3.9148e-27	4.54392e-26	50.5719
Zm00001d021026	-4.37711	1.8805	-11.0935	5.63972e-27	6.5031e-26	50.2105
Zm00001d052164	-4.04785	3.19101	-11.0714	7.01519e-27	8.04953e-26	49.9944
Zm00001d003712	-5.40545	5.12999	-11.0669	7.33699e-27	8.39503e-26	49.95
Zm00001d012081	4.36253	3.29379	11.0067	1.32784e-26	1.50317e-25	49.3628
Zm00001d038049	-5.06145	3.06656	-11.0002	1.41564e-26	1.60085e-25	49.2994
Zm00001d053965	-4.08038	3.13662	-10.9954	1.48409e-26	1.67646e-25	49.2527
Zm00001d047210	-4.9604	2.88791	-10.9551	2.20577e-26	2.47445e-25	48.8604
Zm00001d051174	-4.10597	3.8623	-10.9425	2.49489e-26	2.78693e-25	48.7385
Zm00001d044970	-4.30036	3.19952	-10.9216	3.06159e-26	3.40016e-25	48.5359
Zm00001d051001	4.06827	6.87019	10.8771	4.72718e-26	5.21697e-25	48.1059
Zm00001d053568	-4.03717	2.40141	-10.8616	5.50167e-26	6.0527e-25	47.9558
Zm00001d029495	-4.32901	3.44274	-10.8388	6.86707e-26	7.50396e-25	47.7364
Zm00001d011183	-4.74798	5.00083	-10.7688	1.35443e-25	1.46187e-24	47.0642
Zm00001d048307	4.65801	3.62255	10.7367	1.84628e-25	1.98259e-24	46.7576
Zm00001d024314	-4.00945	2.65511	-10.6498	4.26272e-25	4.50756e-24	45.9297
Zm00001d018037	-4.06265	3.59703	-10.5647	9.61895e-25	1.00081e-23	45.1246
Zm00001d014947	-4.61825	3.94358	-10.526	1.39157e-24	1.43863e-23	44.7593
Zm00001d015515	-4.17136	3.29761	-10.4865	2.02387e-24	2.07908e-23	44.3887
Zm00001d022630	-5.06389	3.74353	-10.4582	2.64762e-24	2.70142e-23	44.123
Zm00001d002000	-4.0624	4.26136	-10.4138	4.02467e-24	4.0671e-23	43.7088
Zm00001d017622	-4.22879	3.12851	-10.3466	7.57844e-24	7.58203e-23	43.0829
Zm00001d026436	-5.66551	1.90541	-10.2434	1.9868e-23	1.94892e-22	42.1299
Zm00001d012036	-4.25041	3.14932	-10.1798	3.58733e-23	3.47527e-22	41.5457
Zm00001d042926	4.12675	3.08331	10.1324	5.56128e-23	5.3361e-22	41.1122
Zm00001d042420	-4.04844	3.49017	-10.1271	5.84251e-23	5.60084e-22	41.0635
Zm00001d039118	-4.2294	2.72404	-10.0991	7.56032e-23	7.20177e-22	40.8087
Zm00001d003379	4.75006	3.41701	10.0804	8.97953e-23	8.51904e-22	40.6386
Zm00001d032422	-4.94093	7.05495	-10.054	1.14461e-22	1.07863e-21	40.3987
Zm00001d035558	4.01118	2.54424	10.0324	1.39559e-22	1.30698e-21	40.2028
Zm00001d012088	-6.67443	5.31376	-9.99447	1.97376e-22	1.83619e-21	39.8602
Zm00001d020717	-4.03125	2.79714	-9.89984	4.66836e-22	4.26215e-21	39.0095
Zm00001d018412	-4.00721	5.26828	-9.79677	1.18356e-21	1.04747e-20	38.0903
Zm00001d048373	-4.36654	5.14696	-9.71918	2.372e-21	2.06803e-20	37.4035
Zm00001d026282	-4.07496	3.0756	-9.67629	3.47687e-21	3.00645e-20	37.0258
Zm00001d034547	4.05224	3.0722	9.67358	3.56167e-21	3.07725e-20	37.002
Zm00001d012378	-4.34644	3.19873	-9.61561	5.95858e-21	5.06107e-20	36.4938
Zm00001d027511	-4.56108	3.19225	-9.58217	8.00873e-21	6.76971e-20	36.2018
Zm00001d004843	-4.59147	6.26528	-9.52435	1.33282e-20	1.11192e-19	35.6988
Zm00001d007827	-4.58539	3.37328	-9.4856	1.87251e-20	1.54807e-19	35.3631
Zm00001d005895	-5.51318	5.0498	-9.19815	2.25121e-19	1.74424e-18	32.9087
Zm00001d026160	-4.98068	2.06368	-9.10013	5.18239e-19	3.92871e-18	32.0861
Zm00001d046596	4.1472	2.91582	8.9198	2.35718e-18	1.71779e-17	30.5922
Zm00001d051478	4.23872	5.05629	8.62583	2.63977e-17	1.79301e-16	28.2112
Zm00001d028998	4.31321	5.5673	8.32994	2.80556e-16	1.77632e-15	25.8837
Zm00001d048611	-5.18644	8.84004	-8.09939	1.68658e-15	1.01426e-14	24.1189
Zm00001d027291	-4.54608	3.86008	-7.94013	5.67994e-15	3.29909e-14	22.9249

## Sheet: root_seedling all diffsig
Column1	logFC	AveExpr	t	P.Value	adj.P.Val	B
Zm00001d012810	-7.46469	2.74084	-34.2075	8.84358e-168	9.32555e-164	372.41
Zm00001d041173	6.82351	2.12524	32.7136	8.29301e-158	5.82999e-154	349.598
Zm00001d051785	-8.29611	3.6048	-29.865	9.83337e-139	5.18464e-135	305.952
Zm00001d020775	-5.35412	2.16131	-29.5268	1.80819e-136	7.573e-133	300.769
Zm00001d027999	-6.4641	2.45729	-29.5154	2.15448e-136	7.573e-133	300.594
Zm00001d003459	-7.44041	2.74433	-29.1561	5.46832e-134	1.64753e-130	295.091
Zm00001d008230	-9.31267	4.82548	-28.8421	6.88742e-132	1.8157e-128	290.284
Zm00001d016100	-7.05105	3.79437	-28.6365	1.63086e-130	3.82164e-127	287.138
Zm00001d038161	-7.22598	3.49387	-28.4222	4.40034e-129	9.28031e-126	283.862
Zm00001d016893	-6.45988	2.47128	-28.2081	1.18383e-127	2.26973e-124	280.589
Zm00001d021515	-8.55333	3.95209	-27.9071	1.20649e-125	2.1204e-122	275.992
Zm00001d037103	-7.36463	3.18083	-27.8197	4.6132e-125	7.48403e-122	274.658
Zm00001d036340	-7.02994	3.83489	-27.6285	8.66404e-124	1.22025e-120	271.742
Zm00001d039687	-9.76508	3.83191	-27.6284	8.67887e-124	1.22025e-120	271.741
Zm00001d006540	-9.99589	4.51169	-27.4995	6.27112e-123	8.26612e-120	269.775
Zm00001d007921	-7.10491	2.52394	-27.4412	1.531e-122	1.89934e-119	268.887
Zm00001d013918	-6.39645	2.90489	-27.2421	3.23473e-121	3.79003e-118	265.854
Zm00001d006663	-10.32	4.8827	-27.0852	3.57441e-120	3.9676e-117	263.466
Zm00001d012287	-7.69153	2.80945	-27.0787	3.94834e-120	4.16353e-117	263.367
Zm00001d013443	-7.02801	2.52957	-26.8448	1.4119e-118	1.41795e-115	259.81
Zm00001d035859	-11.2161	5.03875	-26.7465	6.34336e-118	6.08097e-115	258.317
Zm00001d014564	-8.4959	4.2061	-26.7345	7.62007e-118	6.98728e-115	258.134
Zm00001d005446	-9.90112	4.39646	-26.4952	2.93941e-116	2.583e-113	254.503
Zm00001d026603	-8.7652	3.50614	-26.4336	7.5182e-116	6.34235e-113	253.569
Zm00001d028585	-6.32822	2.2322	-26.4224	8.92598e-116	7.24034e-113	253.398
Zm00001d018077	-7.93191	3.25603	-26.4013	1.2317e-115	9.62094e-113	253.078
Zm00001d052556	-5.81346	2.71898	-26.3874	1.52262e-115	1.14686e-112	252.867
Zm00001d025616	-6.70195	4.91199	-26.3771	1.77989e-115	1.29441e-112	252.712
Zm00001d041819	-10.5943	4.62492	-26.3061	5.25245e-115	3.69247e-112	251.636
Zm00001d003429	-10.9074	4.38121	-26.1822	3.47016e-114	2.36083e-111	249.759
Zm00001d033150	-6.99897	3.34982	-26.0198	4.11026e-113	2.70892e-110	247.301
Zm00001d008612	-6.23593	2.52665	-26.0125	4.59432e-113	2.93619e-110	247.19
Zm00001d031997	-6.98592	3.59869	-25.9854	6.93865e-113	4.26619e-110	246.78
Zm00001d002871	-6.84514	3.1722	-25.9841	7.07998e-113	4.26619e-110	246.76
Zm00001d033132	-10.7735	4.67114	-25.9132	2.07908e-112	1.21799e-109	245.689
Zm00001d019898	-5.84631	3.37132	-25.848	5.60149e-112	3.19285e-109	244.703
Zm00001d037323	-9.01499	3.81795	-25.7737	1.73264e-111	9.40869e-109	243.581
Zm00001d019518	-10.0435	4.4188	-25.7734	1.73987e-111	9.40869e-109	243.577
Zm00001d021703	-9.30993	4.65823	-25.7283	3.44947e-111	1.81873e-108	242.896
Zm00001d017179	-6.88159	2.93523	-25.7176	4.06138e-111	2.08914e-108	242.734
Zm00001d053713	-7.3273	3.72201	-25.6652	8.99063e-111	4.51458e-108	241.943
Zm00001d021370	-7.4849	4.08945	-25.6316	1.49748e-110	7.34464e-108	241.436
Zm00001d015385	-11.0076	4.90678	-25.5832	3.11954e-110	1.49525e-107	240.706
Zm00001d031899	-9.02486	5.04513	-25.5661	4.04443e-110	1.89549e-107	240.448
Zm00001d010715	-7.88786	3.46789	-25.4715	1.69699e-109	7.78035e-107	239.022
Zm00001d026177	6.57256	2.16445	25.4505	2.33287e-109	1.04681e-106	238.706
Zm00001d014718	-6.42707	3.35728	-25.4425	2.63381e-109	1.15723e-106	238.585
Zm00001d008963	-5.40625	2.35569	-25.4411	2.69175e-109	1.15855e-106	238.564
Zm00001d013937	-7.59025	3.75463	-25.3201	1.68334e-108	7.10033e-106	236.741
Zm00001d028240	-6.16149	4.52078	-25.1879	1.24323e-107	5.14113e-105	234.752
Zm00001d023536	-6.34788	3.66767	-25.1513	2.16233e-107	8.76993e-105	234.202
Zm00001d048998	-9.5346	4.6708	-25.1217	3.38576e-107	1.34728e-104	233.756
Zm00001d046555	-6.80344	4.58533	-25.0637	8.1336e-107	3.17662e-104	232.885
Zm00001d039258	-8.85051	5.10228	-25.0023	2.05623e-106	7.88471e-104	231.963
Zm00001d032896	-6.71302	4.1134	-24.9817	2.80719e-106	1.05721e-103	231.653
Zm00001d050403	-9.75144	4.14622	-24.919	7.23487e-106	2.6769e-103	230.712
Zm00001d042840	-8.62876	3.47085	-24.9097	8.3246e-106	3.027e-103	230.572
Zm00001d048717	-5.27141	3.19651	-24.8996	9.68846e-106	3.46321e-103	230.421
Zm00001d025593	-4.87429	0.700467	-24.858	1.81614e-105	6.38373e-103	229.796
Zm00001d021906	-10.1506	4.28134	-24.8019	4.22818e-105	1.46184e-102	228.956
Zm00001d032197	-9.49455	4.54688	-24.7451	9.95503e-105	3.38632e-102	228.105
Zm00001d051746	-7.05207	3.27382	-24.7132	1.61127e-104	5.39393e-102	227.626
Zm00001d018838	-6.07157	3.04036	-24.6908	2.25829e-104	7.44179e-102	227.29
Zm00001d031738	-5.59196	3.37123	-24.67	3.08808e-104	1.00196e-101	226.979
Zm00001d026405	-6.34368	4.28437	-24.5609	1.59534e-103	5.09785e-101	225.346
Zm00001d011797	-5.77739	2.42906	-24.5506	1.86294e-103	5.86408e-101	225.192
Zm00001d013455	-7.2751	2.72012	-24.5351	2.35011e-103	7.28881e-101	224.961
Zm00001d033717	-6.57394	3.09522	-24.5222	2.85487e-103	8.72597e-101	224.767
Zm00001d008706	-10.2373	4.31076	-24.439	9.97569e-103	3.00553e-100	223.523
Zm00001d047077	-6.03932	2.84421	-24.4117	1.50321e-102	4.46518e-100	223.116
Zm00001d019899	-5.54287	2.52941	-24.3309	5.0562e-102	1.48105e-99	221.909
Zm00001d039900	-5.17165	3.32941	-24.2781	1.1175e-101	3.2285e-99	221.121
Zm00001d041804	-9.01215	3.96278	-24.106	1.47587e-100	4.20622e-98	218.554
Zm00001d018034	-7.73503	4.81247	-24.0812	2.13825e-100	6.01276e-98	218.186
Zm00001d045373	-5.42448	3.12423	-24.0494	3.44517e-100	9.56036e-98	217.712
Zm00001d027488	-9.93642	4.21952	-24.0418	3.86217e-100	1.05559e-97	217.598
Zm00001d046786	-10.5556	4.89553	-24.041	3.90402e-100	1.05559e-97	217.587
Zm00001d011154	-8.49066	2.75036	-24.0375	4.11713e-100	1.09912e-97	217.534
Zm00001d024925	5.05587	2.62485	24.0146	5.79757e-100	1.52838e-97	217.194
Zm00001d020877	-8.60889	3.87217	-24.0097	6.24209e-100	1.62525e-97	217.121
Zm00001d035737	-6.02315	3.4411	-23.9945	7.83517e-100	2.01517e-97	216.894
Zm00001d042697	-9.72912	3.98713	-23.9443	1.66037e-99	4.21895e-97	216.148
Zm00001d011513	-6.06306	2.07888	-23.9118	2.69805e-99	6.77404e-97	215.665
Zm00001d028756	-6.69107	2.6849	-23.9106	2.74718e-99	6.81625e-97	215.647
Zm00001d020437	-4.83335	2.16995	-23.9035	3.05546e-99	7.49299e-97	215.541
Zm00001d025848	-4.98872	1.73281	-23.8516	6.63471e-99	1.60834e-96	214.77
Zm00001d035001	-10.6651	4.04211	-23.7537	2.86619e-98	6.86909e-96	213.315
Zm00001d041780	-4.70106	1.39384	-23.7488	3.0845e-98	7.30923e-96	213.242
Zm00001d031421	-7.62975	2.37337	-23.7092	5.56581e-98	1.30425e-95	212.655
Zm00001d048479	-6.97285	3.14018	-23.7044	5.97559e-98	1.38489e-95	212.585
Zm00001d002815	-7.63221	3.91183	-23.6491	1.36365e-97	3.12602e-95	211.764
Zm00001d018157	-7.75876	2.99893	-23.597	2.96383e-97	6.72121e-95	210.992
Zm00001d023559	-10.6642	4.57908	-23.5565	5.42347e-97	1.21682e-94	210.391
Zm00001d038084	-5.48665	5.28865	-23.5065	1.1413e-96	2.53368e-94	209.651
Zm00001d046170	-11.7047	4.47044	-23.5048	1.17053e-96	2.5715e-94	209.626
Zm00001d029745	-6.70673	2.99567	-23.4757	1.8057e-96	3.92599e-94	209.195
Zm00001d006587	-8.73888	3.84726	-23.4257	3.7985e-96	8.17453e-94	208.456
Zm00001d003411	-5.67464	2.17555	-23.3562	1.06769e-95	2.25176e-93	207.428
Zm00001d043167	-5.64143	2.32988	-23.3359	1.44478e-95	3.01688e-93	207.127
Zm00001d032331	-5.76209	3.80289	-23.3016	2.40412e-95	4.97088e-93	206.621
Zm00001d023713	-7.33032	3.03196	-23.2959	2.61529e-95	5.35499e-93	206.537
Zm00001d013013	-5.58919	2.99257	-23.2831	3.16225e-95	6.41268e-93	206.348
Zm00001d027729	-6.05252	1.89708	-23.2597	4.48042e-95	8.99925e-93	206.002
Zm00001d002897	5.58975	1.63695	23.2518	5.03815e-95	1.0024e-92	205.885
Zm00001d042257	-7.75658	4.2516	-23.2248	7.52137e-95	1.48248e-92	205.487
Zm00001d028562	-8.10092	2.96953	-23.2176	8.36414e-95	1.63333e-92	205.381
Zm00001d014717	-5.04025	2.88073	-23.1922	1.2189e-94	2.3584e-92	205.007
Zm00001d019501	-5.69698	2.41959	-23.1904	1.25164e-94	2.39973e-92	204.98
Zm00001d018779	-9.012	4.04065	-23.1698	1.69861e-94	3.22737e-92	204.677
Zm00001d034007	-6.96124	2.4704	-23.1406	2.6213e-94	4.936e-92	204.245
Zm00001d018797	-10.4225	4.63987	-23.1032	4.56478e-94	8.51958e-92	203.694
Zm00001d043299	-9.79168	5.31544	-23.0808	6.35872e-94	1.17636e-91	203.364
Zm00001d030127	-8.85512	3.28601	-23.0708	7.36976e-94	1.34759e-91	203.217
Zm00001d027422	-5.85476	3.87752	-23.0704	7.41208e-94	1.34759e-91	203.212
Zm00001d017711	-9.23676	3.73866	-23.0352	1.24982e-93	2.25288e-91	202.692
Zm00001d027456	-7.85972	3.65212	-23.028	1.389e-93	2.47234e-91	202.587
Zm00001d029027	-5.81617	4.27744	-23.0277	1.39501e-93	2.47234e-91	202.583
Zm00001d023707	-8.82621	3.66715	-23.0162	1.65474e-93	2.90821e-91	202.413
Zm00001d007857	-8.90458	4.38084	-22.957	3.97382e-93	6.92626e-91	201.542
Zm00001d040242	-5.52053	2.05143	-22.9298	5.94567e-93	1.01946e-90	201.141
Zm00001d002234	-4.04596	1.9499	-22.9243	6.4421e-93	1.09568e-90	201.061
Zm00001d033910	-6.82507	4.05828	-22.9157	7.31801e-93	1.23469e-90	200.935
Zm00001d034196	-4.98953	3.27035	-22.9144	7.45907e-93	1.24851e-90	200.916
Zm00001d049694	-4.56701	4.54809	-22.866	1.52501e-92	2.53247e-90	200.205
Zm00001d009929	-8.36489	3.2115	-22.8529	1.85279e-92	3.05276e-90	200.011
Zm00001d035092	-4.75264	2.82416	-22.7377	1.01425e-91	1.65818e-89	198.321
Zm00001d013534	-4.8206	3.41339	-22.7158	1.40152e-91	2.2737e-89	197.999
Zm00001d027885	-5.55523	2.27646	-22.7026	1.70099e-91	2.73846e-89	197.806
Zm00001d049138	-4.82629	2.85806	-22.6823	2.29761e-91	3.67096e-89	197.507
Zm00001d039260	-4.57964	2.09749	-22.6676	2.84964e-91	4.51872e-89	197.293
Zm00001d044666	-6.539	2.78442	-22.6389	4.34944e-91	6.84549e-89	196.873
Zm00001d030762	-7.99597	2.94558	-22.5802	1.03295e-90	1.61369e-88	196.013
Zm00001d042049	-8.66577	4.43109	-22.5729	1.14992e-90	1.78323e-88	195.906
Zm00001d002490	-5.21518	3.25513	-22.5217	2.44212e-90	3.75944e-88	195.157
Zm00001d003767	-9.85649	4.46515	-22.4953	3.60055e-90	5.50258e-88	194.771
Zm00001d034192	-5.41097	4.30824	-22.4916	3.80652e-90	5.7755e-88	194.716
Zm00001d026437	-5.82223	2.81023	-22.4627	5.81649e-90	8.76212e-88	194.294
Zm00001d053342	-6.3978	3.45996	-22.4501	7.00106e-90	1.04718e-87	194.11
Zm00001d020445	-4.09861	2.43004	-22.4054	1.35072e-89	2.0061e-87	193.456
Zm00001d020220	-5.04769	2.10952	-22.3932	1.61651e-89	2.38408e-87	193.278
Zm00001d004478	-5.62595	3.37584	-22.3841	1.8466e-89	2.7045e-87	193.145
Zm00001d011210	-4.83716	1.68143	-22.3529	2.91797e-89	4.24414e-87	192.69
Zm00001d024835	-7.62444	3.9658	-22.3511	2.99528e-89	4.32675e-87	192.664
Zm00001d002971	-5.09321	2.24011	-22.3468	3.19319e-89	4.58126e-87	192.601
Zm00001d045661	-4.99207	1.27803	-22.3406	3.49787e-89	4.98447e-87	192.51
Zm00001d004894	-10.2687	4.60887	-22.3276	4.22912e-89	5.98606e-87	192.321
Zm00001d028670	-8.19976	3.2897	-22.3134	5.2077e-89	7.32203e-87	192.114
Zm00001d021340	-6.20088	2.47065	-22.3034	6.02998e-89	8.422e-87	191.969
Zm00001d042026	-6.20128	2.75169	-22.2278	1.82862e-88	2.53314e-86	190.866
Zm00001d020434	-7.71606	3.94104	-22.227	1.84833e-88	2.53314e-86	190.855
Zm00001d010871	-7.68943	3.51209	-22.227	1.84971e-88	2.53314e-86	190.854
Zm00001d031349	-6.43734	2.56252	-22.1822	3.5638e-88	4.84907e-86	190.202
Zm00001d027518	-5.86139	2.05113	-22.1564	5.20136e-88	7.03184e-86	189.826
Zm00001d034298	-4.97752	2.27263	-22.1184	9.06536e-88	1.21776e-85	189.274
Zm00001d005814	-7.39887	2.90428	-22.0925	1.3249e-87	1.76849e-85	188.896
Zm00001d011285	-10.4967	3.97595	-22.0811	1.56505e-87	2.07591e-85	188.731
Zm00001d046940	-5.89158	2.73989	-22.0454	2.63665e-87	3.47544e-85	188.212
Zm00001d036535	-9.58195	5.2319	-22.0252	3.54281e-87	4.64086e-85	187.918
Zm00001d046923	-4.81804	1.74565	-21.9977	5.29471e-87	6.89293e-85	187.519
Zm00001d002426	-5.84762	3.88167	-21.9963	5.40043e-87	6.98743e-85	187.499
Zm00001d036046	-6.74786	2.26189	-21.9633	8.74906e-87	1.12511e-84	187.019
Zm00001d017092	-5.88267	5.50401	-21.9451	1.13989e-86	1.45699e-84	186.756
Zm00001d039040	-10.3119	4.80677	-21.8299	6.11415e-86	7.7214e-84	185.086
Zm00001d039029	-6.12688	4.55102	-21.8089	8.30017e-86	1.04197e-83	184.782
Zm00001d031514	-5.83458	2.56968	-21.7975	9.79752e-86	1.22266e-83	184.617
Zm00001d038579	-6.96361	5.24021	-21.7915	1.06961e-85	1.32695e-83	184.53
Zm00001d027320	-4.30557	1.87104	-21.7892	1.1065e-85	1.36468e-83	184.496
Zm00001d018362	-6.27376	3.01513	-21.7875	1.13463e-85	1.39125e-83	184.471
Zm00001d013799	-4.49515	2.45576	-21.782	1.22849e-85	1.49762e-83	184.392
Zm00001d010535	-5.53318	2.29204	-21.7764	1.33257e-85	1.61517e-83	184.311
Zm00001d014600	-6.91269	3.18393	-21.7685	1.49483e-85	1.80148e-83	184.197
Zm00001d043778	-4.246	1.72141	-21.7114	3.42906e-85	4.10902e-83	183.372
Zm00001d035212	-6.50461	2.81213	-21.6969	4.23391e-85	5.04482e-83	183.162
Zm00001d011256	-5.55355	2.94031	-21.6808	5.35622e-85	6.34138e-83	182.928
Zm00001d027421	-5.65809	3.70725	-21.6804	5.38221e-85	6.34138e-83	182.923
Zm00001d040364	6.82482	2.93639	21.671	6.17163e-85	7.23109e-83	182.787
Zm00001d029201	-5.30523	4.14139	-21.6545	7.85061e-85	9.14748e-83	182.548
Zm00001d027363	-5.33431	1.74157	-21.6521	8.12396e-85	9.41398e-83	182.514
Zm00001d011467	-5.81943	3.0039	-21.6436	9.19383e-85	1.05955e-82	182.391
Zm00001d052630	-5.21589	2.48916	-21.6321	1.0871e-84	1.24602e-82	182.224
Zm00001d011887	-4.57656	1.88253	-21.6083	1.53497e-84	1.74986e-82	181.881
Zm00001d038598	5.49861	1.8854	21.5891	2.02675e-84	2.29808e-82	181.605
Zm00001d021177	-6.86848	2.67375	-21.5653	2.86622e-84	3.23254e-82	181.26
Zm00001d016926	-6.3907	4.34337	-21.5406	4.09962e-84	4.59899e-82	180.904
Zm00001d018030	-8.40716	3.76541	-21.5334	4.54863e-84	5.07569e-82	180.801
Zm00001d015519	-4.64567	2.42069	-21.5122	6.18947e-84	6.87031e-82	180.495
Zm00001d021763	-9.15305	4.77438	-21.5035	7.01845e-84	7.7497e-82	180.37
Zm00001d023757	-6.35327	3.78638	-21.4958	7.84642e-84	8.6188e-82	180.259
Zm00001d038984	-9.75141	5.22395	-21.4865	8.97373e-84	9.806e-82	180.125
Zm00001d013295	-5.09054	2.78234	-21.4798	9.88823e-84	1.07496e-81	180.029
Zm00001d002993	-5.14592	1.8565	-21.4027	3.0211e-83	3.26743e-81	178.918
Zm00001d012083	-5.91887	2.99024	-21.3927	3.49242e-83	3.75791e-81	178.774
Zm00001d040705	4.66111	2.05412	21.3801	4.19034e-83	4.46335e-81	178.593
Zm00001d038155	-4.9825	3.13607	-21.3048	1.24365e-82	1.3049e-80	177.511
Zm00001d022237	-6.21443	5.38465	-21.2844	1.67101e-82	1.74463e-80	177.218
Zm00001d011819	-6.07277	3.37766	-21.2829	1.70753e-82	1.77398e-80	177.196
Zm00001d051532	-5.43602	1.6528	-21.266	2.17941e-82	2.25312e-80	176.954
Zm00001d031494	-4.86396	1.99271	-21.2519	2.66989e-82	2.74673e-80	176.752
Zm00001d021435	-10.3121	5.65023	-21.2151	4.54078e-82	4.64879e-80	176.224
Zm00001d006624	-5.40445	2.16702	-21.1562	1.06194e-81	1.08195e-79	175.379
Zm00001d029049	-8.16491	2.98521	-21.1407	1.32864e-81	1.34716e-79	175.156
Zm00001d038170	-5.67532	3.87037	-21.1225	1.72639e-81	1.74208e-79	174.896
Zm00001d014488	-5.87026	5.15971	-21.0927	2.6524e-81	2.66376e-79	174.469
Zm00001d034724	-6.78815	4.58548	-21.0622	4.11504e-81	4.11309e-79	174.032
Zm00001d008681	-8.74491	3.59279	-21.0188	7.67281e-81	7.633e-79	173.413
Zm00001d023431	-4.58921	3.66389	-21.0043	9.45384e-81	9.36063e-79	173.205
Zm00001d016802	-6.14187	3.65539	-21.0019	9.78121e-81	9.63952e-79	173.171
Zm00001d015628	-5.75359	2.71178	-20.9901	1.16022e-80	1.1381e-78	173.001
Zm00001d046354	-4.82806	1.94699	-20.9598	1.79333e-80	1.75099e-78	172.569
Zm00001d033719	-5.94254	1.79833	-20.95	2.06388e-80	2.00586e-78	172.429
Zm00001d042526	-5.70259	4.25086	-20.946	2.18565e-80	2.11447e-78	172.372
Zm00001d021784	-8.43135	4.76658	-20.9246	2.97266e-80	2.86271e-78	172.066
Zm00001d001860	-4.23225	2.45428	-20.9176	3.2868e-80	3.15085e-78	171.966
Zm00001d033619	-4.71195	3.28925	-20.9168	3.32492e-80	3.17297e-78	171.955
Zm00001d020557	-6.4547	1.97024	-20.898	4.35426e-80	4.13655e-78	171.686
Zm00001d013146	-9.76064	4.58636	-20.889	4.95468e-80	4.68583e-78	171.558
Zm00001d016072	-5.11433	4.55374	-20.8849	5.25556e-80	4.9482e-78	171.499
Zm00001d018796	-6.57687	3.15392	-20.8002	1.76795e-79	1.65715e-77	170.293
Zm00001d026599	-9.06671	4.16201	-20.7644	2.95221e-79	2.75496e-77	169.783
Zm00001d034523	-5.43869	3.17798	-20.7568	3.29086e-79	3.05746e-77	169.675
Zm00001d049387	-9.29422	5.67088	-20.7512	3.56648e-79	3.299e-77	169.595
Zm00001d016134	-8.83936	4.94821	-20.7483	3.71797e-79	3.4241e-77	169.554
Zm00001d034283	-9.78602	4.18406	-20.7035	7.05956e-79	6.47331e-77	168.917
Zm00001d014816	-5.67536	2.71632	-20.6959	7.86473e-79	7.18039e-77	168.809
Zm00001d036345	-5.85561	3.97708	-20.6905	8.49547e-79	7.72282e-77	168.733
Zm00001d028432	-7.15361	2.38789	-20.6799	9.88881e-79	8.95086e-77	168.582
Zm00001d051518	-4.08644	1.69126	-20.6752	1.05787e-78	9.53441e-77	168.514
Zm00001d002454	-5.42139	1.82544	-20.6535	1.44249e-78	1.28907e-76	168.206
Zm00001d004021	-4.80376	3.07691	-20.6526	1.46079e-78	1.29992e-76	168.194
Zm00001d049048	-6.98586	3.00307	-20.6434	1.66478e-78	1.46905e-76	168.064
Zm00001d008497	-4.19429	2.18112	-20.631	1.98835e-78	1.74617e-76	167.887
Zm00001d021620	-8.46411	4.87608	-20.6222	2.25535e-78	1.96551e-76	167.762
Zm00001d034969	-6.54339	2.47244	-20.6142	2.52617e-78	2.19247e-76	167.649
Zm00001d028950	-4.71196	1.72118	-20.6036	2.94001e-78	2.54118e-76	167.498
Zm00001d021416	-5.18724	1.79673	-20.6011	3.0479e-78	2.62368e-76	167.462
Zm00001d034179	-8.59796	3.49037	-20.5845	3.86389e-78	3.30205e-76	167.226
Zm00001d044335	-4.75287	3.61374	-20.5615	5.35911e-78	4.5574e-76	166.901
Zm00001d009028	-7.10834	4.75424	-20.5424	7.0428e-78	5.96517e-76	166.63
Zm00001d011833	-7.94234	3.75825	-20.5414	7.14445e-78	6.02705e-76	166.615
Zm00001d032576	-6.03914	2.25586	-20.5148	1.04319e-77	8.76528e-76	166.239
Zm00001d044599	-4.72986	3.83393	-20.5137	1.06048e-77	8.8752e-76	166.223
Zm00001d027855	4.22292	1.14461	20.5024	1.24446e-77	1.03738e-75	166.064
Zm00001d047532	-7.55488	2.77343	-20.476	1.81265e-77	1.50507e-75	165.69
Zm00001d037327	-4.38409	1.05474	-20.4679	2.03603e-77	1.68392e-75	165.574
Zm00001d005346	-5.66839	4.52923	-20.4627	2.19118e-77	1.80515e-75	165.501
Zm00001d047789	-8.25779	5.12824	-20.4493	2.65332e-77	2.17738e-75	165.311
Zm00001d029505	-5.53031	2.0989	-20.4104	4.61104e-77	3.76926e-75	164.761
Zm00001d037513	-9.57518	2.90292	-20.4101	4.6321e-77	3.77185e-75	164.757
Zm00001d007937	-5.41737	2.99609	-20.3903	6.13436e-77	4.97591e-75	164.478
Zm00001d053868	-5.22869	2.44425	-20.3864	6.48361e-77	5.23906e-75	164.422
Zm00001d052595	-10.4753	4.91024	-20.3742	7.72055e-77	6.21475e-75	164.249
Zm00001d008228	-5.82565	4.50083	-20.3601	9.42884e-77	7.53236e-75	164.05
Zm00001d028409	-5.11797	1.80036	-20.351	1.07356e-76	8.54395e-75	163.921
Zm00001d026700	-4.42275	3.46018	-20.3394	1.26458e-76	1.00263e-74	163.758
Zm00001d047581	-5.42416	4.7409	-20.3326	1.39233e-76	1.09978e-74	163.663
Zm00001d034721	-5.50185	3.93853	-20.2768	3.0744e-76	2.39259e-74	162.875
Zm00001d034892	-4.32425	2.32324	-20.27	3.38496e-76	2.62459e-74	162.779
Zm00001d051053	-4.12769	3.4701	-20.2242	6.47965e-76	5.00571e-74	162.134
Zm00001d045621	-6.03371	4.99957	-20.209	8.04461e-76	6.16949e-74	161.919
Zm00001d021645	-5.45051	3.03517	-20.2021	8.87243e-76	6.7797e-74	161.821
Zm00001d053015	-6.86928	2.46197	-20.1967	9.57329e-76	7.28884e-74	161.746
Zm00001d031696	-4.95914	3.50915	-20.1787	1.23564e-75	9.34035e-74	161.492
Zm00001d035200	-4.08275	1.55748	-20.1665	1.46885e-75	1.10636e-73	161.32
Zm00001d009138	4.30717	1.72108	20.1631	1.54075e-75	1.15639e-73	161.273
Zm00001d047462	-5.94744	4.7858	-20.1614	1.57717e-75	1.17952e-73	161.249
Zm00001d027442	-5.50553	4.88278	-20.1465	1.94813e-75	1.4518e-73	161.039
Zm00001d013039	-8.41696	3.70764	-20.1437	2.02628e-75	1.50473e-73	161
Zm00001d035135	-6.82077	2.7473	-20.1319	2.39519e-75	1.77244e-73	160.834
Zm00001d032380	-5.5946	3.69807	-20.1022	3.64432e-75	2.68737e-73	160.417
Zm00001d024676	-8.8326	3.21444	-20.0888	4.40883e-75	3.2398e-73	160.227
Zm00001d043170	-4.84336	5.03308	-20.0648	6.185e-75	4.52922e-73	159.891
Zm00001d009589	-10.2362	4.37705	-20.0459	8.07722e-75	5.89441e-73	159.625
Zm00001d018623	-7.15262	3.15101	-20.0364	9.23585e-75	6.71669e-73	159.492
Zm00001d028221	-4.23816	2.25773	-19.9993	1.55859e-74	1.12571e-72	158.972
Zm00001d034808	-6.14516	3.67188	-19.9885	1.81576e-74	1.30312e-72	158.82
Zm00001d048569	-5.63385	1.8406	-19.9885	1.81658e-74	1.30312e-72	158.82
Zm00001d053432	-7.94526	4.15128	-19.9787	2.08553e-74	1.49098e-72	158.682
Zm00001d018358	-4.90462	2.65524	-19.9783	2.09567e-74	1.49317e-72	158.677
Zm00001d022464	-8.66826	4.74443	-19.956	2.87301e-74	2.04012e-72	158.364
Zm00001d042289	-6.44667	3.09183	-19.93	4.14113e-74	2.93075e-72	158
Zm00001d007092	-4.9342	4.09109	-19.9187	4.85984e-74	3.42789e-72	157.841
Zm00001d033893	-5.44344	2.23253	-19.8726	9.28886e-74	6.53007e-72	157.197
Zm00001d003707	5.72221	2.02086	19.8567	1.16215e-73	8.14279e-72	156.974
Zm00001d052216	-4.74387	4.78906	-19.8491	1.29431e-73	9.03875e-72	156.867
Zm00001d013240	-4.32463	3.11634	-19.8192	1.97021e-73	1.37134e-71	156.45
Zm00001d029150	-4.26611	1.93841	-19.7052	9.7576e-73	6.76933e-71	154.859
Zm00001d005996	-7.68901	3.78382	-19.7018	1.02351e-72	7.07731e-71	154.812
Zm00001d025402	4.35904	1.28093	19.6874	1.25232e-72	8.63117e-71	154.611
Zm00001d012689	-4.8731	3.73299	-19.6839	1.3151e-72	9.03433e-71	154.562
Zm00001d020030	-4.67204	2.28166	-19.6755	1.48025e-72	1.01301e-70	154.445
Zm00001d014716	-5.93007	3.71014	-19.6753	1.48421e-72	1.01301e-70	154.442
Zm00001d050969	-4.60101	4.51481	-19.6366	2.55114e-72	1.7356e-70	153.904
Zm00001d046363	-4.4718	2.9824	-19.6312	2.75108e-72	1.8656e-70	153.829
Zm00001d053545	-6.25145	3.65469	-19.6149	3.45834e-72	2.3377e-70	153.601
Zm00001d043786	-5.48531	1.96907	-19.5959	4.51079e-72	3.03938e-70	153.337
Zm00001d039070	-4.57156	3.22918	-19.5792	5.69947e-72	3.82808e-70	153.104
Zm00001d049650	-7.18011	2.99399	-19.5577	7.69208e-72	5.15003e-70	152.806
Zm00001d036521	-4.83026	2.7594	-19.5431	9.43462e-72	6.29671e-70	152.603
Zm00001d052842	4.94927	1.81957	19.5276	1.17255e-71	7.80098e-70	152.387
Zm00001d002130	-6.06409	2.90274	-19.5226	1.25611e-71	8.3306e-70	152.319
Zm00001d035456	-6.43059	2.43707	-19.5139	1.41875e-71	9.37979e-70	152.198
Zm00001d005950	-4.13573	3.50203	-19.4902	1.97573e-71	1.30213e-69	151.869
Zm00001d013191	-8.04459	3.12904	-19.4887	2.01876e-71	1.32222e-69	151.847
Zm00001d007394	-6.53331	4.01094	-19.478	2.34406e-71	1.53053e-69	151.699
Zm00001d051453	-5.17125	2.87512	-19.4758	2.41604e-71	1.57266e-69	151.669
Zm00001d001850	-4.22946	0.985562	-19.4721	2.5456e-71	1.6519e-69	151.617
Zm00001d018621	4.90349	1.67168	19.4546	3.2469e-71	2.0941e-69	151.375
Zm00001d015377	-5.27271	2.21763	-19.4386	4.05728e-71	2.60878e-69	151.153
Zm00001d017939	-4.71934	1.56581	-19.4284	4.67963e-71	2.9998e-69	151.011
Zm00001d053925	-6.73987	2.57445	-19.3876	8.25877e-71	5.26216e-69	150.447
Zm00001d038606	-4.61154	1.67506	-19.3705	1.04879e-70	6.64233e-69	150.209
Zm00001d040467	-5.70543	3.2837	-19.3456	1.48224e-70	9.35941e-69	149.865
Zm00001d043972	-6.49874	3.94568	-19.3189	2.14964e-70	1.35331e-68	149.496
Zm00001d012998	-5.49266	4.43401	-19.3106	2.41087e-70	1.51325e-68	149.382
Zm00001d043168	-6.04881	4.31673	-19.2667	4.43709e-70	2.7768e-68	148.775
Zm00001d044396	-9.03718	2.4503	-19.2568	5.09525e-70	3.17926e-68	148.638
Zm00001d010240	-4.92611	2.6553	-19.2484	5.72641e-70	3.56254e-68	148.522
Zm00001d022107	-7.77713	4.60525	-19.2458	5.93884e-70	3.68382e-68	148.485
Zm00001d028153	-4.86502	4.4069	-19.2368	6.72899e-70	4.14955e-68	148.361
Zm00001d034543	-8.94658	5.30952	-19.1847	1.38541e-69	8.51847e-68	147.643
Zm00001d023699	-6.89557	2.88262	-19.127	3.08004e-69	1.88832e-67	146.849
Zm00001d010314	-6.02204	2.76232	-19.0898	5.15923e-69	3.15386e-67	146.336
Zm00001d022203	-4.59722	1.51868	-19.045	9.57394e-69	5.80214e-67	145.722
Zm00001d030688	-4.92575	4.63712	-19.0409	1.01312e-68	6.12229e-67	145.666
Zm00001d044310	-6.57652	3.04694	-19.0384	1.04984e-68	6.32606e-67	145.63
Zm00001d003676	-5.88221	1.40245	-18.9582	3.17597e-68	1.90287e-66	144.53
Zm00001d012646	-4.44156	1.85578	-18.9575	3.20393e-68	1.91419e-66	144.521
Zm00001d015085	-4.27581	3.92545	-18.9516	3.47847e-68	2.07234e-66	144.439
Zm00001d032420	-5.32374	4.55008	-18.941	4.02754e-68	2.3927e-66	144.294
Zm00001d030199	5.32778	1.58806	18.9178	5.54535e-68	3.28515e-66	143.976
Zm00001d002001	-5.43643	2.8234	-18.8465	1.47868e-67	8.73541e-66	143.001
Zm00001d010426	-5.18913	2.52551	-18.777	3.84342e-67	2.26418e-65	142.051
Zm00001d017097	-4.73534	2.7284	-18.775	3.95257e-67	2.322e-65	142.023
Zm00001d048422	-6.23754	3.04102	-18.7701	4.22381e-67	2.47445e-65	141.957
Zm00001d012029	-4.47841	3.42421	-18.7257	7.77492e-67	4.51716e-65	141.351
Zm00001d044211	-5.22862	3.68332	-18.7005	1.09777e-66	6.36041e-65	141.008
Zm00001d021368	-4.20289	3.40609	-18.6851	1.35648e-66	7.83788e-65	140.798
Zm00001d032828	-5.57601	2.59519	-18.6564	2.0098e-66	1.15495e-64	140.407
Zm00001d019454	-7.11232	3.61244	-18.6425	2.42989e-66	1.39257e-64	140.218
Zm00001d005251	5.08358	1.47102	18.6333	2.755e-66	1.57461e-64	140.093
Zm00001d054006	-4.79584	2.29132	-18.6231	3.16939e-66	1.80655e-64	139.954
Zm00001d046748	-5.28516	1.70937	-18.6157	3.50675e-66	1.99346e-64	139.854
Zm00001d025873	5.13862	1.62915	18.6012	4.27754e-66	2.42509e-64	139.656
Zm00001d016826	-5.85422	3.96397	-18.5975	4.49952e-66	2.5441e-64	139.606
Zm00001d048284	-4.48093	2.81175	-18.5231	1.24282e-65	6.95255e-64	138.596
Zm00001d009189	-4.324	1.93997	-18.5078	1.53025e-65	8.53784e-64	138.389
Zm00001d048181	-4.22687	2.7732	-18.4844	2.10589e-65	1.17185e-63	138.072
Zm00001d023340	-4.48751	4.04673	-18.4638	2.78883e-65	1.5478e-63	137.793
Zm00001d033473	-4.4946	3.23938	-18.4227	4.88106e-65	2.68777e-63	137.236
Zm00001d006520	-6.46095	4.27668	-18.4211	4.991e-65	2.74115e-63	137.214
Zm00001d014919	-5.6505	3.29357	-18.4206	5.02283e-65	2.75147e-63	137.208
Zm00001d018467	-5.45136	2.24083	-18.4022	6.45694e-65	3.5279e-63	136.958
Zm00001d008312	4.82621	2.76149	18.3727	9.63638e-65	5.23792e-63	136.56
Zm00001d042346	-5.63208	2.05187	-18.3364	1.57782e-64	8.55428e-63	136.07
Zm00001d024507	-4.71033	2.36245	-18.3261	1.81443e-64	9.81188e-63	135.931
Zm00001d003404	-4.28318	2.29228	-18.3204	1.96132e-64	1.05791e-62	135.854
Zm00001d018464	-4.80552	3.71955	-18.2558	4.71383e-64	2.52964e-62	134.982
Zm00001d005693	-5.22521	2.61558	-18.2437	5.54768e-64	2.95456e-62	134.82
Zm00001d017364	-6.62612	2.29131	-18.2259	7.0646e-64	3.73414e-62	134.58
Zm00001d018234	-4.55037	1.533	-18.2252	7.13432e-64	3.76157e-62	134.57
Zm00001d047768	-5.25702	2.21364	-18.2198	7.67406e-64	4.03606e-62	134.498
Zm00001d019648	-4.47036	5.13374	-18.2051	9.35767e-64	4.90929e-62	134.301
Zm00001d012922	-4.99266	3.33341	-18.2025	9.69363e-64	5.07292e-62	134.266
Zm00001d044925	-8.06601	3.53214	-18.1857	1.21678e-63	6.33629e-62	134.04
Zm00001d018891	-4.15868	2.77958	-18.1853	1.22381e-63	6.35716e-62	134.034
Zm00001d039715	-7.45621	3.6107	-18.1717	1.47031e-63	7.61888e-62	133.852
Zm00001d053978	-4.30975	2.03769	-18.15	1.97279e-63	1.01976e-61	133.559
Zm00001d039104	-6.3458	3.45222	-18.1405	2.24371e-63	1.15414e-61	133.431
Zm00001d027904	-7.31605	3.5437	-18.1366	2.36616e-63	1.21417e-61	133.379
Zm00001d035051	-4.13109	3.56513	-18.1187	3.01201e-63	1.54183e-61	133.139
Zm00001d038485	-5.54462	2.00219	-18.1145	3.18626e-63	1.62707e-61	133.083
Zm00001d018470	-4.49864	2.43111	-18.1035	3.70001e-63	1.88486e-61	132.934
Zm00001d037532	-4.59494	3.98147	-18.0946	4.16993e-63	2.11913e-61	132.815
Zm00001d021764	-4.49349	4.63753	-18.0914	4.35075e-63	2.2057e-61	132.773
Zm00001d049494	-5.09197	2.48836	-18.0895	4.46523e-63	2.25831e-61	132.747
Zm00001d053953	-4.30594	2.72311	-18.0757	5.38324e-63	2.71609e-61	132.562
Zm00001d018247	-4.53974	1.92276	-18.0744	5.47774e-63	2.75717e-61	132.544
Zm00001d028471	-8.62039	4.50262	-18.0356	9.24011e-63	4.60695e-61	132.025
Zm00001d018069	-7.26882	4.08078	-18.0128	1.2557e-62	6.24594e-61	131.72
Zm00001d052118	-4.58346	1.97217	-18.0122	1.267e-62	6.28732e-61	131.711
Zm00001d005741	-5.13268	1.02283	-18.0012	1.46813e-62	7.26828e-61	131.564
Zm00001d012178	-4.31071	2.72479	-17.97	2.23384e-62	1.10074e-60	131.147
Zm00001d039745	-4.97769	3.33127	-17.9592	2.58504e-62	1.27083e-60	131.002
Zm00001d017069	-4.68701	1.76265	-17.9514	2.8683e-62	1.4068e-60	130.899
Zm00001d028702	-5.40303	3.44915	-17.8879	6.73552e-62	3.29587e-60	130.05
Zm00001d042172	-4.41772	1.58348	-17.8571	1.01767e-61	4.95675e-60	129.64
Zm00001d018901	-6.16124	4.42648	-17.8186	1.70677e-61	8.2559e-60	129.126
Zm00001d042727	-7.09524	3.51593	-17.8091	1.93751e-61	9.35059e-60	129
Zm00001d033666	-4.98499	2.96932	-17.7987	2.228e-61	1.07035e-59	128.861
Zm00001d031364	-5.1784	1.62154	-17.7884	2.55559e-61	1.22494e-59	128.725
Zm00001d044785	-4.7698	1.72817	-17.7839	2.71565e-61	1.29577e-59	128.665
Zm00001d008229	-4.06417	1.67814	-17.7629	3.5964e-61	1.70829e-59	128.386
Zm00001d011596	-5.77722	3.89195	-17.7608	3.69668e-61	1.75198e-59	128.358
Zm00001d052242	-7.42956	3.51362	-17.7601	3.73019e-61	1.76389e-59	128.349
Zm00001d031071	-4.08662	6.24079	-17.7407	4.83739e-61	2.26913e-59	128.091
Zm00001d010321	-7.11854	5.10171	-17.7406	4.84167e-61	2.26913e-59	128.09
Zm00001d029983	-5.24622	4.1209	-17.7324	5.40496e-61	2.52751e-59	127.981
Zm00001d023990	-4.61445	2.39012	-17.7252	5.95304e-61	2.77765e-59	127.885
Zm00001d002789	-4.22942	2.38164	-17.724	6.04785e-61	2.81565e-59	127.869
Zm00001d040581	4.85386	2.03452	17.7185	6.50668e-61	3.01596e-59	127.796
Zm00001d042008	-4.26489	0.955955	-17.7041	7.89289e-61	3.65046e-59	127.604
Zm00001d049046	-4.99068	3.91231	-17.6894	9.60294e-61	4.41233e-59	127.41
Zm00001d037361	-5.77628	2.63222	-17.6796	1.09451e-60	5.00721e-59	127.28
Zm00001d039076	-4.2261	3.46487	-17.6789	1.10402e-60	5.03979e-59	127.271
Zm00001d037097	4.64758	3.33592	17.651	1.60117e-60	7.27775e-59	126.901
Zm00001d043201	-4.40914	3.1616	-17.6442	1.75456e-60	7.9578e-59	126.811
Zm00001d021450	-5.2362	2.06344	-17.6198	2.42893e-60	1.09927e-58	126.487
Zm00001d003867	-5.91128	1.87781	-17.6181	2.48251e-60	1.12112e-58	126.466
Zm00001d027723	-5.14944	2.81776	-17.5613	5.28857e-60	2.36139e-58	125.714
Zm00001d023343	-7.89012	5.70143	-17.5611	5.30725e-60	2.36139e-58	125.711
Zm00001d042050	-7.42454	4.46816	-17.5576	5.55442e-60	2.46616e-58	125.665
Zm00001d019177	-5.49305	2.00143	-17.5565	5.63851e-60	2.49824e-58	125.65
Zm00001d021595	-4.95918	2.46842	-17.5467	6.42178e-60	2.83931e-58	125.521
Zm00001d033985	-6.91225	2.9404	-17.5397	7.05131e-60	3.11113e-58	125.428
Zm00001d040463	-5.02479	3.4139	-17.5292	8.10435e-60	3.56085e-58	125.29
Zm00001d016991	-8.9898	4.30676	-17.5277	8.26835e-60	3.62535e-58	125.27
Zm00001d015204	-5.1069	5.58393	-17.4655	1.88843e-59	8.24575e-58	124.449
Zm00001d033469	-5.67214	3.14607	-17.4472	2.4081e-59	1.04715e-57	124.208
Zm00001d017449	-4.45702	5.74751	-17.424	3.27392e-59	1.42072e-57	123.902
Zm00001d018575	-4.70189	3.9156	-17.4208	3.41411e-59	1.47851e-57	123.861
Zm00001d041578	-8.15153	4.13507	-17.4172	3.58279e-59	1.54838e-57	123.813
Zm00001d037551	-4.58094	3.3914	-17.4115	3.86084e-59	1.66514e-57	123.739
Zm00001d015975	-4.92538	1.82362	-17.4042	4.25139e-59	1.82983e-57	123.643
Zm00001d040807	-4.74254	2.28513	-17.3912	5.05493e-59	2.16684e-57	123.471
Zm00001d008226	-5.09043	3.19432	-17.3537	8.29421e-59	3.54099e-57	122.979
Zm00001d044130	-5.38148	5.15808	-17.3419	9.69423e-59	4.13033e-57	122.824
Zm00001d021245	-5.70587	3.81479	-17.3403	9.89877e-59	4.19207e-57	122.803
Zm00001d018810	-6.51224	3.76575	-17.3339	1.07812e-58	4.55661e-57	122.718
Zm00001d006588	-4.05235	4.21274	-17.2934	1.84049e-58	7.76319e-57	122.187
Zm00001d051333	5.1789	1.87712	17.2919	1.87635e-58	7.89864e-57	122.167
Zm00001d039197	-5.81711	2.13157	-17.2845	2.06832e-58	8.68941e-57	122.071
Zm00001d004729	4.44344	1.33953	17.242	3.6231e-58	1.51609e-56	121.514
Zm00001d012973	-4.6492	3.38129	-17.2381	3.81237e-58	1.59214e-56	121.463
Zm00001d030638	-4.49996	3.72989	-17.2205	4.81298e-58	1.99814e-56	121.231
Zm00001d019565	5.27076	3.93095	17.1536	1.16019e-57	4.76041e-56	120.357
Zm00001d012339	-5.09152	3.89635	-17.1492	1.22893e-57	5.03264e-56	120.3
Zm00001d025948	-5.26484	2.72636	-17.1319	1.54286e-57	6.30601e-56	120.074
Zm00001d035081	-5.88536	2.55439	-17.0742	3.28803e-57	1.32337e-55	119.322
Zm00001d048075	-4.00074	2.53976	-17.0512	4.44231e-57	1.7744e-55	119.023
Zm00001d031496	-4.10975	2.43332	-17.0495	4.54265e-57	1.81105e-55	119.001
Zm00001d033665	-6.28678	5.37247	-17.0406	5.1047e-57	2.03129e-55	118.885
Zm00001d016943	-4.89454	1.90582	-17.0196	6.7211e-57	2.66444e-55	118.612
Zm00001d017095	5.12072	1.81628	16.9954	9.2272e-57	3.65106e-55	118.297
Zm00001d001857	-6.64164	3.57391	-16.9829	1.08623e-56	4.29e-55	118.135
Zm00001d001784	-4.03826	2.06223	-16.9689	1.30475e-56	5.14341e-55	117.953
Zm00001d041308	-5.27446	3.42689	-16.9533	1.599e-56	6.27986e-55	117.75
Zm00001d008394	-4.75931	1.82025	-16.9453	1.77493e-56	6.95784e-55	117.647
Zm00001d036371	-5.07347	5.42608	-16.928	2.22496e-56	8.68971e-55	117.422
Zm00001d049965	-4.18804	4.77786	-16.9219	2.40822e-56	9.38807e-55	117.344
Zm00001d053828	-5.85699	3.43146	-16.9179	2.53979e-56	9.88271e-55	117.291
Zm00001d015929	-5.44907	4.19266	-16.9	3.20581e-56	1.23829e-54	117.059
Zm00001d012036	-7.0529	3.14932	-16.8063	1.08567e-55	4.14796e-54	115.847
Zm00001d035034	-5.34221	5.85046	-16.8044	1.1133e-55	4.24583e-54	115.822
Zm00001d032353	-4.32522	2.41847	-16.7995	1.18596e-55	4.50765e-54	115.76
Zm00001d025770	-4.44998	1.78381	-16.7802	1.52406e-55	5.77063e-54	115.51
Zm00001d054015	-4.40163	2.49672	-16.7543	2.13368e-55	8.03559e-54	115.176
Zm00001d042144	-4.0382	2.04781	-16.7469	2.34827e-55	8.81227e-54	115.081
Zm00001d036489	-4.48653	1.99443	-16.7446	2.42083e-55	9.06842e-54	115.051
Zm00001d018895	-4.64979	2.7274	-16.7425	2.48758e-55	9.30196e-54	115.024
Zm00001d017178	-4.60236	2.51325	-16.7392	2.59408e-55	9.68302e-54	114.982
Zm00001d046629	-4.76102	3.40969	-16.7058	4.00228e-55	1.49131e-53	114.551
Zm00001d044745	-4.2242	2.45132	-16.698	4.42814e-55	1.64708e-53	114.451
Zm00001d043880	-4.18257	4.05739	-16.6872	5.09155e-55	1.88718e-53	114.312
Zm00001d051018	-4.81436	3.25001	-16.6563	7.59304e-55	2.79472e-53	113.915
Zm00001d039848	-5.01967	3.85621	-16.6352	9.98113e-55	3.66728e-53	113.643
Zm00001d011569	-4.69179	3.69443	-16.6207	1.20386e-54	4.41553e-53	113.457
Zm00001d031379	-5.02186	1.63589	-16.6194	1.22426e-54	4.48257e-53	113.44
Zm00001d018366	-4.72964	4.49495	-16.5679	2.38084e-54	8.68719e-53	112.779
Zm00001d017485	5.66433	2.66373	16.5524	2.90521e-54	1.05096e-52	112.582
Zm00001d015084	-4.61427	4.4284	-16.5413	3.3547e-54	1.21148e-52	112.439
Zm00001d011093	-5.30131	2.55763	-16.5373	3.53171e-54	1.27105e-52	112.388
Zm00001d005457	-6.50311	2.76432	-16.5137	4.78199e-54	1.70936e-52	112.087
Zm00001d003398	-4.38493	3.66567	-16.5074	5.18629e-54	1.85074e-52	112.006
Zm00001d047442	-4.57224	1.71819	-16.5063	5.25984e-54	1.87382e-52	111.992
Zm00001d027925	4.80542	2.22838	16.482	7.19657e-54	2.55945e-52	111.681
Zm00001d021334	-5.51699	2.93507	-16.4653	8.91569e-54	3.16552e-52	111.468
Zm00001d035907	-4.29478	1.60596	-16.4394	1.24463e-53	4.40423e-52	111.136
Zm00001d025747	-5.86232	2.50516	-16.4267	1.46514e-53	5.1672e-52	110.974
Zm00001d025827	-4.23958	2.52434	-16.4123	1.76112e-53	6.19033e-52	110.791
Zm00001d029482	-4.11474	2.71834	-16.4109	1.79423e-53	6.29622e-52	110.773
Zm00001d029859	5.77177	2.47688	16.3906	2.32772e-53	8.15475e-52	110.514
Zm00001d006833	-4.9582	2.16903	-16.3844	2.51837e-53	8.80803e-52	110.436
Zm00001d042620	-5.34401	3.74002	-16.3691	3.06756e-53	1.06933e-51	110.24
Zm00001d015004	-4.53665	3.63768	-16.3654	3.21626e-53	1.11932e-51	110.193
Zm00001d046442	-4.69679	2.8729	-16.3578	3.54507e-53	1.23172e-51	110.096
Zm00001d033527	-4.53939	2.78343	-16.3479	4.02388e-53	1.39578e-51	109.971
Zm00001d040702	4.26715	3.00375	16.3289	5.13114e-53	1.77403e-51	109.729
Zm00001d009983	-4.12935	3.44767	-16.328	5.19216e-53	1.79219e-51	109.717
Zm00001d028742	-4.80259	3.96885	-16.3162	6.03612e-53	2.0801e-51	109.568
Zm00001d044513	-4.35851	3.83092	-16.3133	6.26582e-53	2.15573e-51	109.531
Zm00001d022228	5.06607	1.93343	16.2961	7.80032e-53	2.67494e-51	109.313
Zm00001d024830	-4.13069	4.03219	-16.284	9.10729e-53	3.11301e-51	109.159
Zm00001d034828	-4.96009	3.91211	-16.2733	1.04485e-52	3.56569e-51	109.023
Zm00001d019956	-4.04322	3.12121	-16.2718	1.06438e-52	3.62062e-51	109.004
Zm00001d048116	-4.51788	3.70727	-16.2613	1.21798e-52	4.12315e-51	108.87
Zm00001d025249	-4.25937	2.01815	-16.2575	1.27804e-52	4.31953e-51	108.823
Zm00001d040686	-4.43389	3.18291	-16.2013	2.61714e-52	8.78909e-51	108.111
Zm00001d012141	-4.05595	3.08602	-16.1927	2.92054e-52	9.79241e-51	108.002
Zm00001d003756	-4.46461	3.47789	-16.1873	3.12776e-52	1.04705e-50	107.933
Zm00001d029242	-4.48568	1.91376	-16.1476	5.18211e-52	1.72383e-50	107.432
Zm00001d011993	-4.88475	5.72352	-16.1232	7.07026e-52	2.33718e-50	107.123
Zm00001d028486	4.25087	2.04437	16.1117	8.17676e-52	2.69871e-50	106.979
Zm00001d014781	-5.1565	2.81861	-16.106	8.79983e-52	2.89982e-50	106.906
Zm00001d023426	-4.23222	3.32901	-16.0998	9.51206e-52	3.12476e-50	106.829
Zm00001d040837	-4.83616	1.35019	-16.0767	1.27545e-51	4.1769e-50	106.537
Zm00001d004977	-4.36958	2.99088	-16.0735	1.32893e-51	4.3453e-50	106.496
Zm00001d015378	4.70673	4.67935	16.0487	1.81919e-51	5.93912e-50	106.185
Zm00001d031484	-5.23756	2.87825	-16.0393	2.04825e-51	6.64579e-50	106.067
Zm00001d034705	-7.37843	3.73229	-16.0346	2.17534e-51	7.04729e-50	106.007
Zm00001d038542	-4.57723	2.70932	-16.0251	2.45261e-51	7.93336e-50	105.888
Zm00001d051238	-4.09826	1.87423	-15.9787	4.41308e-51	1.42312e-49	105.304
Zm00001d039667	-6.17273	2.50937	-15.9353	7.6357e-51	2.45483e-49	104.76
Zm00001d018197	-4.24288	6.32935	-15.9231	8.90242e-51	2.85772e-49	104.607
Zm00001d031850	-5.72878	3.44848	-15.9181	9.4839e-51	3.03513e-49	104.544
Zm00001d028759	4.52079	4.6793	15.8564	2.06484e-50	6.5191e-49	103.772
Zm00001d021962	-4.15154	3.94268	-15.8405	2.52012e-50	7.94459e-49	103.574
Zm00001d010336	-4.42728	3.6774	-15.8324	2.79078e-50	8.7847e-49	103.472
Zm00001d049883	-6.57417	2.27265	-15.8135	3.54231e-50	1.11007e-48	103.236
Zm00001d043380	-4.4087	2.1399	-15.7713	6.01541e-50	1.87117e-48	102.71
Zm00001d040836	-4.14747	1.0614	-15.7478	8.07455e-50	2.50799e-48	102.417
Zm00001d010791	-4.12383	1.42839	-15.7349	9.49787e-50	2.94141e-48	102.256
Zm00001d005359	-4.59702	4.05887	-15.6516	2.69269e-49	8.25418e-48	101.221
Zm00001d010672	-4.83742	4.66899	-15.6314	3.46278e-49	1.05994e-47	100.971
Zm00001d004728	4.54864	1.41907	15.5767	6.85083e-49	2.09397e-47	100.294
Zm00001d008625	-4.06938	3.90724	-15.5677	7.66417e-49	2.32907e-47	100.182
Zm00001d011826	-4.71678	4.39263	-15.5581	8.63596e-49	2.61684e-47	100.064
Zm00001d043875	-4.77846	2.6867	-15.5463	1.00076e-48	3.0238e-47	99.9172
Zm00001d033065	-4.46175	1.90123	-15.5324	1.189e-48	3.57718e-47	99.746
Zm00001d009354	-4.7537	1.79447	-15.5151	1.47578e-48	4.42106e-47	99.5315
Zm00001d019976	-4.40557	1.63148	-15.5097	1.57763e-48	4.71946e-47	99.4652
Zm00001d011147	-4.03269	3.03044	-15.4916	1.97402e-48	5.88856e-47	99.2426
Zm00001d045742	-5.50918	2.34031	-15.4715	2.53413e-48	7.51686e-47	98.9945
Zm00001d015239	-4.29864	2.70732	-15.4643	2.77164e-48	8.19831e-47	98.9056
Zm00001d045574	-4.64884	3.71931	-15.3947	6.56598e-48	1.92062e-46	98.0491
Zm00001d033898	-4.17774	3.03942	-15.3803	7.84019e-48	2.28699e-46	97.8729
Zm00001d039194	-5.79895	2.06078	-15.3633	9.67507e-48	2.81833e-46	97.6641
Zm00001d002822	-5.16458	4.21939	-15.3539	1.087e-47	3.16204e-46	97.5485
Zm00001d007012	-4.45221	4.60666	-15.3398	1.29399e-47	3.75382e-46	97.3754
Zm00001d044525	-4.09943	4.87983	-15.3245	1.56249e-47	4.5265e-46	97.1882
Zm00001d025860	-5.16471	4.65421	-15.318	1.6927e-47	4.87691e-46	97.1087
Zm00001d012868	-4.05439	2.64085	-15.3113	1.83957e-47	5.29284e-46	97.026
Zm00001d022381	-4.42969	3.34956	-15.3073	1.93296e-47	5.55398e-46	96.9769
Zm00001d042454	-4.09603	5.20949	-15.2763	2.83118e-47	8.11272e-46	96.5979
Zm00001d028901	-4.25197	2.8588	-15.2625	3.35341e-47	9.58312e-46	96.4298
Zm00001d049160	-4.00607	4.05321	-15.2563	3.62122e-47	1.03205e-45	96.3535
Zm00001d041984	4.08031	1.27008	15.1876	8.42313e-47	2.38448e-45	95.5153
Zm00001d033338	-4.78108	3.28143	-15.1318	1.6703e-46	4.67817e-45	94.8355
Zm00001d041365	-4.17674	1.80093	-15.069	3.59662e-46	1.00069e-44	94.0739
Zm00001d037547	4.92574	2.39914	14.9951	8.86554e-46	2.45695e-44	93.1782
Zm00001d028056	-4.64935	2.89892	-14.9731	1.15862e-45	3.20253e-44	92.9124
Zm00001d007597	-5.64996	4.49825	-14.9549	1.44588e-45	3.97571e-44	92.6925
Zm00001d003162	-4.4563	3.34048	-14.9414	1.70245e-45	4.67508e-44	92.5303
Zm00001d005051	-4.04712	2.11644	-14.9001	2.81039e-45	7.65777e-44	92.0327
Zm00001d006475	-4.26902	0.894224	-14.8889	3.22279e-45	8.77014e-44	91.8967
Zm00001d034900	-4.80662	3.51388	-14.8587	4.64205e-45	1.25675e-43	91.5344
Zm00001d047113	4.73922	1.65973	14.8527	4.99728e-45	1.35119e-43	91.4612
Zm00001d047463	-4.34149	3.0887	-14.8058	8.80919e-45	2.37578e-43	90.8984
Zm00001d033383	-4.3845	4.22932	-14.7245	2.34715e-44	6.24229e-43	89.9255
Zm00001d034865	-5.07425	2.98167	-14.7206	2.46174e-44	6.5388e-43	89.8782
Zm00001d033931	4.7436	6.27707	14.7028	3.04923e-44	8.07892e-43	89.6657
Zm00001d003559	-6.45503	2.84796	-14.6921	3.46643e-44	9.17278e-43	89.5384
Zm00001d023869	-4.73639	1.4817	-14.6758	4.22182e-44	1.11437e-42	89.3427
Zm00001d022616	4.00791	4.04274	14.644	6.17833e-44	1.62673e-42	88.9647
Zm00001d043171	4.16309	1.72109	14.5799	1.33346e-43	3.46339e-42	88.2011
Zm00001d045885	-4.51701	2.27458	-14.5433	2.06449e-43	5.34234e-42	87.7672
Zm00001d053845	-7.35011	3.27969	-14.5305	2.40505e-43	6.18567e-42	87.6156
Zm00001d034897	-4.7796	3.65749	-14.4882	3.98612e-43	1.02147e-41	87.1141
Zm00001d030623	-4.30763	3.07906	-14.4858	4.10045e-43	1.0495e-41	87.086
Zm00001d051787	-4.9307	1.49009	-14.4719	4.839e-43	1.23254e-41	86.9216
Zm00001d048592	-4.62626	1.4812	-14.4202	8.95546e-43	2.26464e-41	86.3106
Zm00001d003866	-5.71111	3.59711	-14.4023	1.1072e-42	2.78984e-41	86.1
Zm00001d027486	-4.6113	1.78589	-14.3888	1.30085e-42	3.26996e-41	85.9401
Zm00001d038678	-4.11764	2.70973	-14.3881	1.31056e-42	3.29045e-41	85.9327
Zm00001d009373	4.35915	2.82836	14.3642	1.7402e-42	4.36394e-41	85.6512
Zm00001d039270	-4.35931	1.72183	-14.3537	1.9715e-42	4.93227e-41	85.5274
Zm00001d034241	-4.49534	3.85529	-14.3511	2.03415e-42	5.08297e-41	85.4963
Zm00001d039316	4.08091	5.47436	14.3309	2.58172e-42	6.42081e-41	85.2597
Zm00001d022630	-6.9697	3.74353	-14.3212	2.89631e-42	7.17782e-41	85.1456
Zm00001d038894	-4.74859	4.41979	-14.2999	3.72798e-42	9.20645e-41	84.8951
Zm00001d018412	-5.87316	5.26828	-14.2859	4.39752e-42	1.07967e-40	84.7311
Zm00001d048441	-4.18897	2.21738	-14.2631	5.75697e-42	1.4118e-40	84.4638
Zm00001d032570	4.01233	2.45478	14.2442	7.19577e-42	1.75647e-40	84.2424
Zm00001d040265	-4.08675	0.913807	-14.2386	7.6842e-42	1.87352e-40	84.1772
Zm00001d026406	4.53449	1.6375	14.2011	1.19502e-41	2.89025e-40	83.739
Zm00001d047345	-4.85396	3.00038	-14.1915	1.33824e-41	3.22553e-40	83.6266
Zm00001d018348	-4.47464	1.99132	-14.1336	2.64444e-41	6.28762e-40	82.9507
Zm00001d022229	-4.14091	1.45905	-14.1302	2.75051e-41	6.53247e-40	82.9116
Zm00001d041824	-5.24694	3.25646	-14.1125	3.38653e-41	8.00695e-40	82.7052
Zm00001d051908	-5.50049	4.18703	-14.0847	4.68948e-41	1.10258e-39	82.3822
Zm00001d002550	-5.08616	2.48132	-14.0547	6.66483e-41	1.55833e-39	82.0333
Zm00001d053722	-4.27733	2.70197	-14.0239	9.54663e-41	2.21983e-39	81.6767
Zm00001d017907	-4.16332	3.38917	-13.9846	1.51023e-40	3.48857e-39	81.2216
Zm00001d032332	-4.58691	2.01188	-13.9715	1.75834e-40	4.04841e-39	81.0706
Zm00001d013644	4.47044	5.70929	13.9585	2.04604e-40	4.70568e-39	80.9203
Zm00001d012686	-4.69607	2.17856	-13.9016	3.96657e-40	9.00483e-39	80.2634
Zm00001d031257	5.0934	2.9059	13.9004	4.02226e-40	9.12145e-39	80.2496
Zm00001d012847	-5.01093	2.60886	-13.845	7.64666e-40	1.72849e-38	79.6121
Zm00001d015569	-4.06842	6.03083	-13.8244	9.69681e-40	2.18489e-38	79.3764
Zm00001d048693	-4.84047	3.91353	-13.8127	1.11066e-39	2.49988e-38	79.2417
Zm00001d017770	-4.42317	3.52496	-13.7846	1.53677e-39	3.44426e-38	78.9195
Zm00001d011454	-5.19553	4.22291	-13.7756	1.70431e-39	3.79956e-38	78.8169
Zm00001d045144	-4.04964	3.62538	-13.7206	3.21569e-39	7.10889e-38	78.187
Zm00001d029274	4.31937	1.78344	13.7138	3.47701e-39	7.67855e-38	78.1094
Zm00001d009952	-4.06188	2.28159	-13.7054	3.82797e-39	8.44476e-38	78.014
Zm00001d006853	-4.06026	2.11651	-13.6964	4.24372e-39	9.34238e-38	77.9117
Zm00001d016031	4.18328	1.96193	13.6957	4.28249e-39	9.41791e-38	77.9027
Zm00001d006539	-4.02147	1.19827	-13.6904	4.55098e-39	9.98754e-38	77.8424
Zm00001d023929	-4.38072	5.27234	-13.6783	5.22751e-39	1.14484e-37	77.7049
Zm00001d031636	-5.39787	4.52269	-13.6581	6.59456e-39	1.43826e-37	77.4744
Zm00001d008499	-4.29788	2.86607	-13.6533	6.9643e-39	1.51576e-37	77.4203
Zm00001d044194	-4.42736	2.512	-13.5538	2.17432e-38	4.65075e-37	76.2908
Zm00001d011073	-5.13057	3.04113	-13.5371	2.63254e-38	5.61377e-37	76.1011
Zm00001d053675	-5.74565	5.35803	-13.5086	3.6419e-38	7.7427e-37	75.7791
Zm00001d006511	-5.13274	2.98325	-13.5025	3.90385e-38	8.28292e-37	75.7102
Zm00001d001820	-6.17428	2.21746	-13.4497	7.12184e-38	1.502e-36	75.1138
Zm00001d049732	-5.75648	2.12031	-13.4406	7.89243e-38	1.65953e-36	75.0119
Zm00001d026162	4.09898	1.49892	13.4245	9.4739e-38	1.98416e-36	74.8308
Zm00001d011183	-5.93765	5.00083	-13.3988	1.26784e-37	2.63955e-36	74.5418
Zm00001d029720	-4.39183	3.50367	-13.3895	1.40862e-37	2.92113e-36	74.4373
Zm00001d034715	-4.62418	3.05786	-13.3647	1.86601e-37	3.86583e-36	74.1584
Zm00001d022395	-4.14161	2.72166	-13.3522	2.14856e-37	4.43812e-36	74.0185
Zm00001d051567	-4.54745	3.16244	-13.3384	2.51123e-37	5.18218e-36	73.8638
Zm00001d042353	-4.04116	2.63752	-13.3089	3.50455e-37	7.19679e-36	73.5332
Zm00001d043505	-4.38133	1.67872	-13.2403	7.59053e-37	1.54075e-35	72.7667
Zm00001d033591	-4.16356	5.7962	-13.2299	8.53029e-37	1.72818e-35	72.6509
Zm00001d026337	-4.21097	3.66415	-13.2126	1.03532e-36	2.08946e-35	72.4589
Zm00001d020686	-4.17862	2.95638	-13.1807	1.48037e-36	2.96777e-35	72.1042
Zm00001d020717	-5.37485	2.79714	-13.1326	2.53825e-36	5.06928e-35	71.5695
Zm00001d044685	-7.03524	5.19933	-13.1245	2.77728e-36	5.54143e-35	71.4802
Zm00001d020957	-4.49406	2.80061	-13.0295	8.01119e-36	1.57608e-34	70.4297
Zm00001d053412	-4.34156	3.32849	-12.9925	1.20754e-35	2.36244e-34	70.0228
Zm00001d048736	-4.20213	2.48183	-12.9881	1.26858e-35	2.47956e-34	69.9739
Zm00001d051915	-4.91869	3.50062	-12.9748	1.4706e-35	2.85851e-34	69.8273
Zm00001d027332	-6.18987	3.48611	-12.9407	2.14522e-35	4.13553e-34	69.4529
Zm00001d049950	-5.01515	1.7074	-12.9099	3.01584e-35	5.798e-34	69.1152
Zm00001d002038	-4.62635	3.06536	-12.9061	3.14331e-35	6.03755e-34	69.0741
Zm00001d014790	-4.97418	2.21415	-12.8429	6.31157e-35	1.19812e-33	68.3829
Zm00001d043023	-4.17194	3.1605	-12.8411	6.43653e-35	1.22074e-33	68.3635
Zm00001d007366	-4.09355	3.59277	-12.8252	7.66456e-35	1.45104e-33	68.1903
Zm00001d007581	-4.37429	3.34431	-12.8204	8.08227e-35	1.52738e-33	68.1377
Zm00001d011760	-4.58476	2.71988	-12.8187	8.23498e-35	1.55484e-33	68.1192
Zm00001d003006	5.05095	3.70506	12.8161	8.47501e-35	1.59873e-33	68.0907
Zm00001d029290	-4.40838	2.56226	-12.7731	1.35872e-34	2.54489e-33	67.6227
Zm00001d018386	-4.24187	6.23104	-12.7653	1.47949e-34	2.76618e-33	67.5383
Zm00001d039542	-4.73211	3.28687	-12.7603	1.56412e-34	2.92181e-33	67.4831
Zm00001d045261	-4.0325	5.20094	-12.7506	1.73962e-34	3.23818e-33	67.3777
Zm00001d052409	-4.44291	2.29122	-12.7286	2.21203e-34	4.11027e-33	67.1395
Zm00001d048313	-4.48451	2.27384	-12.7231	2.34934e-34	4.36158e-33	67.0798
Zm00001d024314	-4.81283	2.65511	-12.719	2.45679e-34	4.55705e-33	67.0355
Zm00001d009431	4.36196	4.77163	12.6612	4.61974e-34	8.50176e-33	66.4094
Zm00001d013781	-4.16534	2.53914	-12.5219	2.09585e-33	3.78438e-32	64.9104
Zm00001d033098	-4.92952	4.04414	-12.5118	2.33742e-33	4.21696e-32	64.8023
Zm00001d017199	-4.41581	3.63908	-12.4995	2.66959e-33	4.7998e-32	64.6706
Zm00001d032822	4.35676	2.18758	12.4884	3.00962e-33	5.40655e-32	64.5517
Zm00001d012081	4.95188	3.29379	12.4304	5.62087e-33	1.00037e-31	63.9326
Zm00001d010204	-4.16827	2.27894	-12.4231	6.08109e-33	1.08137e-31	63.8546
Zm00001d043045	-6.158	3.35512	-12.4056	7.34525e-33	1.30178e-31	63.6674
Zm00001d027511	-5.88006	3.19225	-12.2906	2.51535e-32	4.37695e-31	62.4474
Zm00001d013133	-4.43103	1.73374	-12.1896	7.37331e-32	1.25103e-30	61.3817
Zm00001d014778	-5.39944	2.75072	-12.0958	1.9887e-31	3.31817e-30	60.3985
Zm00001d017121	4.65168	6.13043	12.0863	2.19785e-31	3.64695e-30	60.2995
Zm00001d021653	-4.5867	3.354	-12.0583	2.95301e-31	4.86554e-30	60.0068
Zm00001d051556	-4.6909	2.18695	-12.0525	3.1372e-31	5.15693e-30	59.9469
Zm00001d032495	-4.75209	2.21534	-11.9183	1.28059e-30	2.05851e-29	58.5534
Zm00001d013795	-4.37621	4.74862	-11.8989	1.56898e-30	2.51061e-29	58.3522
Zm00001d029558	4.47641	1.65397	11.8768	1.97463e-30	3.14064e-29	58.1244
Zm00001d042867	-4.40623	1.9838	-11.8267	3.3231e-30	5.22626e-29	57.6088
Zm00001d007858	-4.09239	3.27286	-11.7477	7.53079e-30	1.16185e-28	56.7984
Zm00001d022274	-4.82034	3.79715	-11.6297	2.53885e-29	3.8405e-28	55.5948
Zm00001d002353	-5.18429	3.19607	-11.5412	6.2701e-29	9.32556e-28	54.6995
Zm00001d033496	-4.29097	2.46198	-11.4386	1.77904e-28	2.60014e-27	53.6669
Zm00001d025381	4.64302	3.63812	11.4366	1.81554e-28	2.65165e-27	53.6468
Zm00001d045620	-6.33886	2.24775	-11.4204	2.14017e-28	3.11283e-27	53.4839
Zm00001d051629	4.18559	3.91505	11.3998	2.63441e-28	3.81068e-27	53.2782
Zm00001d041067	-4.5547	3.19682	-11.37	3.55867e-28	5.1056e-27	52.9805
Zm00001d022060	-4.63671	2.28596	-11.3611	3.89392e-28	5.57899e-27	52.8914
Zm00001d026282	-4.79021	3.0756	-11.3171	6.06175e-28	8.61472e-27	52.4532
Zm00001d039685	-4.32683	2.80364	-11.3003	7.17537e-28	1.01563e-26	52.2863
Zm00001d053568	-4.21854	2.40141	-11.2921	7.79573e-28	1.09975e-26	52.2042
Zm00001d017622	-4.55506	3.12851	-11.0884	5.93205e-27	8.06621e-26	50.1955
Zm00001d043538	-4.5966	3.05615	-10.9995	1.42645e-26	1.90284e-25	49.3272
Zm00001d003552	-4.42289	4.00656	-10.9888	1.58434e-26	2.10547e-25	49.2233
Zm00001d017330	-4.0002	4.91761	-10.9834	1.67099e-26	2.21922e-25	49.1707
Zm00001d022557	-4.41879	3.59354	-10.9269	2.90812e-26	3.81657e-25	48.6224
Zm00001d027355	4.041	3.39084	10.9257	2.94045e-26	3.8542e-25	48.6115
Zm00001d013261	-4.72987	2.1553	-10.8148	8.66898e-26	1.11142e-24	47.5418
Zm00001d023901	4.51549	3.81513	10.7795	1.22063e-25	1.55266e-24	47.2032
Zm00001d026436	-5.96729	1.90541	-10.7345	1.88738e-25	2.37925e-24	46.7721
Zm00001d045919	-4.31796	3.213	-10.5846	7.95567e-25	9.75495e-24	45.3492
Zm00001d028241	-4.26322	3.10816	-10.5701	9.13883e-25	1.11732e-23	45.2121
Zm00001d013033	-4.26019	3.54954	-10.5125	1.58214e-24	1.91546e-23	44.6693
Zm00001d029923	4.20038	2.76071	10.4376	3.21717e-24	3.83334e-23	43.9676
Zm00001d054067	-4.26172	3.90793	-10.3796	5.55486e-24	6.53386e-23	43.4276
Zm00001d002000	-4.0453	4.26136	-10.3175	9.95162e-24	1.15445e-22	42.8512
Zm00001d007827	-4.89594	3.37328	-10.0767	9.28797e-23	1.01652e-21	40.6437
Zm00001d049995	-4.34949	2.59047	-10.0338	1.37691e-22	1.49224e-21	40.2547
Zm00001d040508	4.69898	6.15918	10.0338	1.37762e-22	1.49225e-21	40.2542
Zm00001d021433	4.25662	4.19702	9.95488	2.83171e-22	3.01925e-21	39.5423
Zm00001d025509	-4.55779	6.11728	-9.87128	6.04589e-22	6.30291e-21	38.7931
Zm00001d047787	4.16848	6.2147	9.80489	1.10021e-21	1.13465e-20	38.2018
Zm00001d026160	-5.34366	2.06368	-9.71388	2.48697e-21	2.5024e-20	37.3964
Zm00001d003730	4.26727	4.2622	9.46083	2.32564e-20	2.20936e-19	35.1895
Zm00001d002546	4.13593	4.27119	9.37003	5.12719e-20	4.74681e-19	34.4094
Zm00001d010840	4.13774	2.8605	9.29263	1.00093e-19	9.08718e-19	33.7494
Zm00001d025382	4.00145	3.9092	9.00012	1.20426e-18	1.01632e-17	31.2962
Zm00001d014467	4.18356	4.37074	8.86622	3.6794e-18	2.98456e-17	30.1953
Zm00001d049543	-4.11736	4.58085	-8.78006	7.49444e-18	5.9712e-17	29.4943
Zm00001d023994	4.39905	4.35352	8.02493	2.98309e-15	1.97779e-14	23.6025
Zm00001d011813	-4.56507	5.45893	-7.75511	2.26902e-14	1.39393e-13	21.609

## Sheet: seed_root all diffsig
Column1	logFC	AveExpr	t	P.Value	adj.P.Val	B
Zm00001d020592	14.1577	4.32584	101.134	0	0	1160.75
Zm00001d035700	9.92911	3.02325	99.8936	0	0	1150.09
Zm00001d037498	8.51088	2.46568	90.6206	0	0	1066.79
Zm00001d036125	8.17627	2.51041	89.025	0	0	1051.76
Zm00001d008403	8.3918	2.44156	87.946	0	0	1041.48
Zm00001d005230	11.0326	3.2846	86.9739	0	0	1032.12
Zm00001d040189	7.62099	2.20769	85.3361	0	0	1016.18
Zm00001d015746	9.03166	2.66386	84.9109	0	0	1012.01
Zm00001d035760	12.1237	3.78974	84.5514	0	0	1008.46
Zm00001d019070	5.28852	1.53448	82.5719	0	0	988.731
Zm00001d016459	6.3501	1.86427	80.6965	0	0	969.703
Zm00001d041173	-7.66667	2.12524	-79.9558	0	0	962.096
Zm00001d005793	12.2124	3.63819	79.8853	0	0	961.369
Zm00001d037576	5.96565	1.74379	78.6072	0	0	948.108
Zm00001d020752	4.66173	1.53372	76.958	0	0	930.76
Zm00001d003677	5.18732	1.51508	75.1488	0	0	911.412
Zm00001d018971	6.69492	1.94216	75.0122	0	0	909.938
Zm00001d037234	6.51227	2.77102	74.3036	0	0	902.258
Zm00001d041822	8.38484	2.43115	73.766	0	0	896.398
Zm00001d045937	11.3073	3.34911	73.2076	0	0	890.277
Zm00001d019277	8.47879	2.9246	71.2763	0	0	868.855
Zm00001d008735	4.16496	1.26243	71.0113	0	0	865.883
Zm00001d020055	4.77646	1.38226	70.9445	0	0	865.133
Zm00001d037674	6.83507	2.14306	70.1958	0	0	856.693
Zm00001d044129	7.59181	2.92775	69.3323	0	0	846.882
Zm00001d002768	8.98448	2.74695	69.2527	0	0	845.973
Zm00001d016394	4.92458	1.50583	69.0718	0	0	843.905
Zm00001d022278	7.04856	2.09615	68.9333	0	0	842.321
Zm00001d006319	5.19756	1.65628	68.8707	0	0	841.603
Zm00001d016684	7.61314	2.96009	68.836	0	0	841.206
Zm00001d019342	4.24548	1.23966	68.7686	0	0	840.433
Zm00001d032095	5.05118	1.46221	68.6405	0	0	838.961
Zm00001d038597	8.78451	2.91364	67.0923	0	0	821.041
Zm00001d042011	7.82345	2.39502	66.7753	0	0	817.338
Zm00001d024353	4.64293	1.46402	66.4917	0	0	814.016
Zm00001d036717	4.65619	1.36118	66.4153	0	0	813.119
Zm00001d045462	8.75246	2.71502	65.8098	0	0	805.99
Zm00001d048520	8.4293	2.80257	65.0216	0	0	796.645
Zm00001d020591	11.6504	3.37241	64.6003	0	0	791.619
Zm00001d004357	4.31794	1.34723	64.4709	0	0	790.072
Zm00001d048847	10.8766	3.15079	62.9248	0	0	771.43
Zm00001d052759	8.80866	3.04266	62.1474	0	0	761.948
Zm00001d012475	4.44815	1.31476	61.852	0	0	758.327
Zm00001d049592	4.64401	1.35387	60.5652	0	0	742.427
Zm00001d017280	4.34951	1.35362	60.5493	0	0	742.229
Zm00001d023718	4.79819	1.39424	60.2748	0	0	738.811
Zm00001d021289	6.03622	1.77217	59.9385	0	0	734.611
Zm00001d026177	-7.05005	2.16445	-59.385	0	0	727.668
Zm00001d033580	5.36698	1.5538	59.1222	0	0	724.357
Zm00001d017493	5.06352	1.52733	57.9628	0	0	709.654
Zm00001d032535	6.2198	2.055	57.8347	0	0	708.019
Zm00001d049608	4.50565	1.32698	57.7982	0	0	707.552
Zm00001d048176	7.54772	2.20844	57.4104	0	0	702.589
Zm00001d031620	5.98793	1.84655	57.3107	0	4.90489e-308	701.31
Zm00001d044015	4.74938	1.55558	56.9096	2.69636e-308	8.48749e-306	696.151
Zm00001d041671	5.59982	1.62725	56.7897	1.26731e-307	3.93052e-305	694.607
Zm00001d022494	5.88584	1.76578	56.5091	4.78635e-306	1.46296e-303	690.982
Zm00001d012572	7.44019	2.38416	56.0111	3.0876e-303	9.0441e-301	684.524
Zm00001d021057	5.5539	1.74964	55.2566	5.91229e-299	1.66254e-296	674.682
Zm00001d006094	5.4768	1.65535	54.3117	1.50613e-293	3.97053e-291	662.255
Zm00001d036425	4.36228	1.49247	53.8297	8.9953e-291	2.31355e-288	655.874
Zm00001d002897	-5.88954	1.63695	-53.2926	1.15488e-287	2.86545e-285	648.728
Zm00001d042263	5.42286	3.22222	53.164	6.44599e-287	1.58077e-284	647.012
Zm00001d010321	9.72467	5.10171	52.72	2.47647e-284	6.00331e-282	641.07
Zm00001d033612	7.43138	2.22535	52.5707	1.84428e-283	4.41999e-281	639.066
Zm00001d019265	5.59475	1.7072	52.0346	2.54125e-280	5.955e-278	631.849
Zm00001d038202	4.94761	1.62613	51.8086	5.41275e-279	1.25445e-276	628.795
Zm00001d037436	7.96272	2.32181	51.676	3.26615e-278	7.40679e-276	627
Zm00001d049576	7.0884	2.05297	50.9615	5.44788e-274	1.19683e-271	617.294
Zm00001d021843	7.01698	3.73158	50.873	1.82392e-273	3.96561e-271	616.087
Zm00001d041277	5.46997	2.72843	50.6554	3.57663e-272	7.69705e-270	613.116
Zm00001d003776	5.23473	1.61956	50.4415	6.71193e-271	1.42984e-268	610.188
Zm00001d040113	4.57991	1.34834	50.2517	9.08339e-270	1.89672e-267	607.587
Zm00001d040581	-6.32796	2.03452	-50.2489	9.44352e-270	1.95259e-267	607.548
Zm00001d043014	4.40789	1.33677	50.1154	5.92025e-269	1.20056e-266	605.715
Zm00001d041781	4.43049	1.30061	49.8913	1.29611e-267	2.60333e-265	602.633
Zm00001d040364	-7.15904	2.93639	-49.4499	5.75709e-265	1.14544e-262	596.546
Zm00001d049753	5.82693	3.01269	49.3649	1.86859e-264	3.64893e-262	595.371
Zm00001d053112	4.28091	1.23867	49.0904	8.40047e-263	1.59609e-260	591.57
Zm00001d002260	4.91466	1.99773	49.0096	2.58175e-262	4.86152e-260	590.449
Zm00001d043453	4.01335	1.21633	48.385	1.55161e-258	2.89588e-256	581.761
Zm00001d041609	-4.10533	2.90006	-47.5567	1.71781e-253	3.09646e-251	570.162
Zm00001d003707	-6.28318	2.02086	-47.4292	1.03365e-252	1.83191e-250	568.37
Zm00001d035680	7.18494	2.08027	47.218	2.02974e-251	3.53779e-249	565.397
Zm00001d040705	-4.69525	2.05412	-46.8491	3.73265e-249	6.4526e-247	560.19
Zm00001d051681	4.43548	1.57526	46.6658	5.01186e-248	8.5935e-246	557.596
Zm00001d053113	5.10046	1.47675	46.468	8.29569e-247	1.39965e-244	554.793
Zm00001d025402	-4.69838	1.28093	-46.1603	6.59693e-245	1.08695e-242	550.423
Zm00001d034074	5.52579	4.14029	45.8796	3.60627e-243	5.85047e-241	546.427
Zm00001d012068	5.57017	2.4476	45.848	5.66341e-243	9.04859e-241	545.976
Zm00001d024925	-4.43124	2.62485	-45.7854	1.38318e-242	2.19332e-240	545.084
Zm00001d042780	4.57962	1.49396	45.2295	3.95549e-239	6.13392e-237	537.136
Zm00001d033447	7.05429	2.247	45.2143	4.92152e-239	7.57626e-237	536.918
Zm00001d017485	-7.11217	2.66373	-45.2103	5.20846e-239	7.95988e-237	536.861
Zm00001d017614	4.11278	1.24662	45.1011	2.4994e-238	3.79225e-236	535.295
Zm00001d027855	-4.26272	1.14461	-45.0196	8.0623e-238	1.21453e-235	534.126
Zm00001d014249	4.15047	1.32087	45.001	1.0528e-237	1.56364e-235	533.859
Zm00001d008312	-5.40582	2.76149	-44.7664	3.08032e-236	4.48028e-234	530.487
Zm00001d051872	-7.90993	4.50043	-44.5277	9.60684e-235	1.35979e-232	527.052
Zm00001d048630	5.43408	1.58994	44.3743	8.80988e-234	1.23047e-231	524.838
Zm00001d018621	-5.10372	1.67168	-44.0481	9.86273e-232	1.34197e-229	520.126
Zm00001d038598	-5.15695	1.8854	-44.0451	1.0293e-231	1.39154e-229	520.084
Zm00001d028217	4.95567	1.66334	43.946	4.32988e-231	5.77956e-229	518.649
Zm00001d043464	4.6227	1.52492	43.7623	6.21868e-230	8.197e-228	515.988
Zm00001d007447	4.22897	1.25475	43.7605	6.37908e-230	8.3562e-228	515.962
Zm00001d046055	4.61154	2.35453	43.755	6.91312e-230	8.99985e-228	515.882
Zm00001d037307	4.22028	2.84217	43.3443	2.71161e-227	3.40404e-225	509.917
Zm00001d025081	4.87432	2.57385	43.3408	2.8543e-227	3.56196e-225	509.866
Zm00001d035028	-4.54152	1.68996	-43.3089	4.54109e-227	5.63363e-225	509.402
Zm00001d021064	4.12886	1.22591	43.1204	7.08552e-226	8.688e-224	506.658
Zm00001d009071	-5.97619	3.36793	-42.6541	6.44679e-223	7.63836e-221	499.853
Zm00001d030199	-5.49928	1.58806	-42.4768	8.65819e-222	1.0033e-219	497.259
Zm00001d026109	4.17097	1.23152	42.2088	4.41767e-220	5.03615e-218	493.331
Zm00001d037547	-6.30985	2.39914	-41.7848	2.25607e-217	2.51748e-215	487.103
Zm00001d009373	-5.82399	2.82836	-41.7468	3.94749e-217	4.33607e-215	486.544
Zm00001d004729	-4.9399	1.33953	-41.6974	8.17957e-217	8.89212e-215	485.817
Zm00001d005251	-5.2206	1.47102	-41.6259	2.34659e-216	2.53793e-214	484.764
Zm00001d008173	-5.68042	2.03797	-41.2026	1.21807e-213	1.30402e-211	478.519
Zm00001d052842	-4.79267	1.81957	-41.1346	3.32879e-213	3.52785e-211	477.515
Zm00001d024302	6.84909	2.1996	41.1073	4.98995e-213	5.23573e-211	477.111
Zm00001d025833	4.67384	1.4721	40.9056	9.88765e-212	1.01722e-209	474.128
Zm00001d008299	-4.00889	1.16096	-40.5704	1.42971e-209	1.46372e-207	469.16
Zm00001d048082	4.74719	1.48911	40.4474	8.89314e-209	9.06069e-207	467.334
Zm00001d019565	-5.6607	3.93095	-40.0751	2.26907e-206	2.2573e-204	461.799
Zm00001d019192	4.9512	1.56873	39.8747	4.50318e-205	4.43795e-203	458.814
Zm00001d003398	4.8071	3.66567	39.3661	9.00076e-202	8.55072e-200	451.223
Zm00001d043302	4.19575	1.34221	39.1935	1.19451e-200	1.1297e-198	448.64
Zm00001d014844	4.74929	4.92529	39.1892	1.27422e-200	1.1997e-198	448.576
Zm00001d033654	4.48908	2.83456	38.9641	3.72569e-199	3.4015e-197	445.204
Zm00001d021386	4.17803	1.45531	38.5674	1.44295e-196	1.26799e-194	439.251
Zm00001d051333	-5.27929	1.87712	-38.3446	4.12443e-195	3.60931e-193	435.902
Zm00001d040613	5.44401	2.11188	38.2579	1.52325e-194	1.32749e-192	434.597
Zm00001d050768	-4.37762	3.20226	-38.2413	1.95463e-194	1.69642e-192	434.348
Zm00001d004728	-5.11155	1.41907	-38.0776	2.30529e-193	1.98443e-191	431.884
Zm00001d017095	-5.19664	1.81628	-37.5185	1.0723e-189	8.7995e-188	423.448
Zm00001d035505	4.02796	1.36989	37.3828	8.36053e-189	6.80786e-187	421.397
Zm00001d034413	7.24043	2.15588	37.1774	1.87544e-187	1.50966e-185	418.29
Zm00001d045261	5.39202	5.20094	37.0876	7.31498e-187	5.75645e-185	416.93
Zm00001d010588	4.21512	1.92902	37.0582	1.14323e-186	8.92993e-185	416.484
Zm00001d046891	4.25648	1.62905	36.6349	7.05217e-184	5.35001e-182	410.067
Zm00001d052958	6.90495	2.04674	36.401	2.46782e-182	1.85218e-180	406.515
Zm00001d025059	5.95741	3.78847	36.3353	6.70578e-182	5.01507e-180	405.517
Zm00001d010025	4.8135	2.32048	36.1635	9.16166e-181	6.77963e-179	402.905
Zm00001d033595	-4.10574	1.52927	-36.1217	1.73151e-180	1.27684e-178	402.269
Zm00001d041984	-4.45782	1.27008	-36.0946	2.61651e-180	1.92272e-178	401.857
Zm00001d006750	4.89174	2.69072	35.9307	3.17693e-179	2.31839e-177	399.363
Zm00001d051459	5.68735	2.26603	35.5854	6.15861e-177	4.43293e-175	394.102
Zm00001d029903	-4.10942	1.65452	-35.5332	1.36598e-176	9.79885e-175	393.306
Zm00001d025873	-4.51247	1.62915	-35.5329	1.3726e-176	9.81293e-175	393.301
Zm00001d025753	5.34863	2.8862	35.3373	2.71992e-175	1.89944e-173	390.318
Zm00001d029274	-5.10089	1.78344	-35.2294	1.41581e-174	9.758e-173	388.67
Zm00001d034062	4.31291	2.68996	35.1461	5.05738e-174	3.46299e-172	387.399
Zm00001d007160	-4.87377	1.513	-35.1135	8.32141e-174	5.67957e-172	386.901
Zm00001d013725	5.00956	3.49513	35.1072	9.17403e-174	6.2413e-172	386.804
Zm00001d018727	4.14516	2.69746	35.1046	9.54243e-174	6.47105e-172	386.764
Zm00001d035664	4.46432	4.64513	34.8553	4.32409e-172	2.85878e-170	382.955
Zm00001d034027	4.36687	1.93051	34.7243	3.21357e-171	2.11134e-169	380.951
Zm00001d031727	6.22503	6.77063	34.5929	2.40284e-170	1.56407e-168	378.942
Zm00001d039600	4.29415	2.38544	33.8943	1.08138e-165	6.80786e-164	368.239
Zm00001d043171	-4.43091	1.72109	-33.7562	9.02717e-165	5.56675e-163	366.12
Zm00001d011012	5.13584	1.50653	33.7403	1.1515e-164	7.0802e-163	365.877
Zm00001d018925	4.05244	1.88292	33.6593	3.99841e-164	2.43718e-162	364.633
Zm00001d023343	6.91225	5.70143	33.4664	7.7424e-163	4.67872e-161	361.673
Zm00001d027925	-4.42012	2.22838	-32.9788	1.39867e-159	8.19388e-158	354.182
Zm00001d019504	4.7386	1.72896	32.9663	1.69546e-159	9.90504e-158	353.99
Zm00001d003379	7.17304	3.41701	32.9458	2.32602e-159	1.3514e-157	353.674
Zm00001d017204	4.01239	2.75143	32.9134	3.8271e-159	2.21133e-157	353.177
Zm00001d019446	4.18657	1.41242	32.8478	1.05162e-158	6.04325e-157	352.167
Zm00001d002607	4.38832	2.67853	32.641	2.53847e-157	1.43145e-155	348.987
Zm00001d029062	4.75773	1.54643	32.6007	4.71522e-157	2.64479e-155	348.368
Zm00001d029859	-5.26235	2.47688	-32.5079	1.97123e-156	1.09692e-154	346.94
Zm00001d039859	5.78308	4.51644	32.3574	2.00122e-155	1.09625e-153	344.625
Zm00001d021935	-4.7436	2.47905	-32.3018	4.7163e-155	2.57686e-153	343.768
Zm00001d003006	-5.8218	3.70506	-32.1338	6.26956e-154	3.3645e-152	341.184
Zm00001d016031	-4.50256	1.96193	-32.0662	1.77808e-153	9.51769e-152	340.143
Zm00001d019994	-4.58918	1.99577	-32.0605	1.94096e-153	1.03632e-151	340.055
Zm00001d035558	5.91302	2.54424	32.008	4.36152e-153	2.31699e-151	339.247
Zm00001d033910	4.37536	4.05828	31.9567	9.61195e-153	5.09337e-151	338.457
Zm00001d018627	-4.71022	2.78308	-31.8606	4.232e-152	2.22576e-150	336.977
Zm00001d005148	-4.00124	1.52283	-31.5205	8.01623e-150	4.10345e-148	331.739
Zm00001d013956	4.51719	1.96881	31.4966	1.15795e-149	5.89883e-148	331.371
Zm00001d024281	-5.84427	4.1568	-31.4897	1.28906e-149	6.5509e-148	331.264
Zm00001d051362	-6.5611	5.09745	-31.3906	5.93887e-149	2.97508e-147	329.738
Zm00001d026162	-4.39839	1.49892	-31.3357	1.38475e-148	6.87163e-147	328.893
Zm00001d001779	-4.23709	1.74236	-31.2975	2.49849e-148	1.23403e-146	328.303
Zm00001d024839	-4.79514	4.51169	-31.2483	5.33185e-148	2.61509e-146	327.546
Zm00001d026406	-4.58289	1.6375	-31.2217	8.03395e-148	3.93123e-146	327.137
Zm00001d024303	5.53673	1.68474	30.8548	2.30743e-145	1.09603e-143	321.483
Zm00001d017288	-6.10384	4.30231	-30.5883	1.40686e-143	6.60818e-142	317.378
Zm00001d031657	-4.60853	3.30552	-30.5502	2.53337e-143	1.18205e-141	316.79
Zm00001d018195	-4.0573	1.55123	-30.1916	6.39236e-141	2.89302e-139	311.266
Zm00001d018037	-5.35439	3.59703	-30.1355	1.51932e-140	6.86135e-139	310.401
Zm00001d022228	-4.30329	1.93343	-30.1118	2.18862e-140	9.8418e-139	310.037
Zm00001d023994	-7.58118	4.35352	-30.0844	3.3396e-140	1.49855e-138	309.615
Zm00001d023225	-4.22803	2.00079	-29.9573	2.37004e-139	1.04351e-137	307.657
Zm00001d029747	-4.35233	2.70428	-29.8252	1.81645e-138	7.89873e-137	305.623
Zm00001d038382	-4.26833	1.40549	-29.5088	2.38759e-136	1.00108e-134	300.751
Zm00001d029558	-5.09452	1.65397	-29.4033	1.21293e-135	5.04552e-134	299.127
Zm00001d005546	4.23902	3.56598	29.271	9.32238e-135	3.83253e-133	297.09
Zm00001d039631	4.18371	2.32793	28.9705	9.54315e-133	3.86305e-131	292.468
Zm00001d012684	4.79298	3.86889	28.9493	1.32113e-132	5.33767e-131	292.143
Zm00001d028647	4.03025	1.22826	28.9292	1.80042e-132	7.21878e-131	291.834
Zm00001d027290	4.63155	3.69426	28.9283	1.82674e-132	7.31044e-131	291.819
Zm00001d040422	-4.58448	5.01439	-28.7426	3.18407e-131	1.2505e-129	288.964
Zm00001d021965	-4.00446	2.27386	-28.6095	2.46822e-130	9.55131e-129	286.919
Zm00001d013551	4.14975	2.74252	28.3173	2.21045e-128	8.35455e-127	282.43
Zm00001d026037	4.57324	1.45898	27.5341	3.68657e-123	1.29367e-121	270.421
Zm00001d035689	-5.28674	3.07387	-27.485	7.82848e-123	2.71998e-121	269.669
Zm00001d043523	-5.00197	2.53731	-27.3278	8.70877e-122	2.95762e-120	267.263
Zm00001d018618	-4.56013	1.89174	-27.3125	1.10048e-121	3.73138e-120	267.029
Zm00001d034414	-4.92087	2.42091	-27.0744	4.21342e-120	1.40381e-118	263.389
Zm00001d029387	-5.37039	3.09967	-26.8747	8.94298e-119	2.94239e-117	260.338
Zm00001d033369	4.35248	2.67523	26.8573	1.16688e-118	3.83325e-117	260.072
Zm00001d008841	4.6447	2.67076	26.7035	1.22318e-117	3.94449e-116	257.726
Zm00001d039131	4.13882	4.98859	26.674	1.91781e-117	6.13756e-116	257.277
Zm00001d017455	-4.84997	2.15682	-26.6286	3.8404e-117	1.21979e-115	256.583
Zm00001d051174	-4.6014	3.8623	-26.5405	1.47235e-116	4.6208e-115	255.241
Zm00001d034745	-4.31853	2.3632	-26.5297	1.7365e-116	5.44173e-115	255.077
Zm00001d048770	-4.05879	1.62394	-26.3598	2.31686e-115	7.07127e-114	252.489
Zm00001d048625	-5.36011	4.21788	-25.9897	6.49424e-113	1.93725e-111	246.861
Zm00001d027812	4.34897	2.58913	25.966	9.31045e-113	2.7695e-111	246.502
Zm00001d025241	4.25194	4.95128	25.9655	9.38769e-113	2.78854e-111	246.493
Zm00001d012274	-4.19073	2.24865	-25.7216	3.82217e-111	1.10273e-109	242.792
Zm00001d031822	-5.1729	3.66879	-25.7011	5.21513e-111	1.50256e-109	242.482
Zm00001d029778	5.17712	2.87339	25.6084	2.13103e-110	6.08164e-109	241.076
Zm00001d006612	4.34377	1.88829	25.5767	3.44797e-110	9.76076e-109	240.596
Zm00001d037680	-4.34655	2.60272	-25.4704	1.72721e-109	4.83115e-108	238.987
Zm00001d039566	5.28622	3.67645	24.9893	2.5036e-106	6.66677e-105	231.719
Zm00001d031636	4.49828	4.52269	24.7591	8.06075e-105	2.08335e-103	228.252
Zm00001d014467	-5.3032	4.37074	-24.4486	8.63787e-103	2.18432e-101	223.585
Zm00001d021813	5.05832	2.25924	24.258	1.51089e-101	3.7665e-100	220.728
Zm00001d031257	-4.07914	2.9059	-24.2164	2.81838e-101	6.99291e-100	220.106
Zm00001d043477	-4.3594	2.70501	-24.0635	2.79099e-100	6.797e-99	217.816
Zm00001d037359	-4.25708	2.31088	-24.0295	4.63884e-100	1.12452e-98	217.309
Zm00001d038806	4.46935	3.6081	23.4333	3.39152e-96	7.64997e-95	208.427
Zm00001d031275	-4.43228	2.81369	-23.3301	1.5747e-95	3.5069e-94	206.894
Zm00001d027539	-4.04008	2.33826	-23.0737	7.05824e-94	1.51587e-92	203.098
Zm00001d014947	-4.59223	3.94358	-22.653	3.53501e-91	7.22416e-90	196.893
Zm00001d024763	-4.14206	3.379	-22.6518	3.5991e-91	7.34803e-90	196.875
Zm00001d045919	4.17677	3.213	22.2721	9.54841e-89	1.84749e-87	191.304
Zm00001d051923	4.04337	1.83279	22.2467	1.3848e-88	2.66717e-87	190.933
Zm00001d022456	-4.03249	3.55061	-22.0873	1.42877e-87	2.71221e-86	188.603
Zm00001d032776	-4.06287	2.33057	-22.0058	4.70408e-87	8.85795e-86	187.414
Zm00001d041578	4.37683	4.13507	20.3433	1.19742e-76	1.84467e-75	163.502
Zm00001d011813	-5.50258	5.45893	-20.3343	1.35965e-76	2.09307e-75	163.376
Zm00001d048795	-4.00624	4.91815	-20.15	1.85357e-75	2.78431e-74	160.769
Zm00001d027332	4.42957	3.48611	20.1446	2.00087e-75	3.00344e-74	160.693
Zm00001d043049	4.56255	2.55717	20.137	2.22904e-75	3.33882e-74	160.585
Zm00001d027330	-4.11686	2.74167	-20.1102	3.25743e-75	4.85164e-74	160.206
Zm00001d023345	4.43729	3.14502	18.7185	8.57289e-67	1.05671e-65	140.865
Zm00001d004843	-4.10478	6.26528	-18.4286	4.50735e-65	5.33147e-64	136.913
Zm00001d048611	-4.73267	8.84004	-15.9958	3.55261e-51	3.07951e-50	105.013

## Sheet: leaf_seedling all diffsig
Column1	logFC	AveExpr	t	P.Value	adj.P.Val	B	_1
Zm00001d044396	-4.71036	2.4503	-10.247	1.92e-23	8.27e-21	42.4129	specific in mature leaf
Zm00001d037513	-4.2724	2.90292	-9.29742	9.6e-20	2.67e-17	34.0842	specific in mature leaf

## Sheet: leaf_seed all diffsig
Column1	logFC	AveExpr	t	P.Value	adj.P.Val	B
Zm00001d020592	-14.4488	4.32584	-114.821	0	0	1272.05
Zm00001d035700	-9.71346	3.02325	-108.714	0	0	1224.09
Zm00001d037498	-8.51246	2.46568	-100.831	0	0	1158.61
Zm00001d036125	-8.28147	2.51041	-100.311	0	0	1154.15
Zm00001d008403	-8.39056	2.44156	-97.822	0	0	1132.49
Zm00001d005230	-11.1417	3.2846	-97.7114	0	0	1131.51
Zm00001d035760	-12.2981	3.78974	-95.4126	0	0	1111.07
Zm00001d015746	-9.10232	2.66386	-95.1991	0	0	1109.16
Zm00001d040189	-7.62298	2.20769	-94.9579	0	0	1106.98
Zm00001d019070	-5.28517	1.53448	-91.7997	0	0	1078.12
Zm00001d005793	-12.3901	3.63819	-90.1627	0	0	1062.85
Zm00001d016459	-6.34755	1.86427	-89.7357	0	0	1058.83
Zm00001d037576	-5.99335	1.74379	-87.8535	0	0	1040.92
Zm00001d003677	-5.18799	1.51508	-83.6108	0	0	999.419
Zm00001d018971	-6.70184	1.94216	-83.5343	0	0	998.657
Zm00001d019277	-8.91081	2.9246	-83.3322	0	0	996.638
Zm00001d020752	-4.51792	1.53372	-82.9716	0	0	993.027
Zm00001d016684	-8.22217	2.96009	-82.7034	0	0	990.333
Zm00001d045937	-11.4276	3.34911	-82.3075	0	0	986.345
Zm00001d041822	-8.37711	2.43115	-81.9861	0	0	983.097
Zm00001d037674	-7.0725	2.14306	-80.8027	0	0	971.052
Zm00001d038597	-9.4163	2.91364	-80.0055	0	0	962.863
Zm00001d008735	-4.16606	1.26243	-79.018	0	0	952.635
Zm00001d020055	-4.77642	1.38226	-78.9222	0	0	951.637
Zm00001d006319	-5.35388	1.65628	-78.9202	0	0	951.616
Zm00001d016394	-5.05637	1.50583	-78.896	0	0	951.364
Zm00001d044129	-7.73111	2.92775	-78.5446	0	0	947.697
Zm00001d002768	-9.06534	2.74695	-77.7343	0	0	939.195
Zm00001d022278	-7.09079	2.09615	-77.1451	0	0	932.971
Zm00001d019342	-4.25951	1.23966	-76.7551	0	0	928.833
Zm00001d032095	-5.0505	1.46221	-76.3495	0	0	924.513
Zm00001d042011	-8.02411	2.39502	-76.1901	0	0	922.811
Zm00001d024353	-4.66543	1.46402	-74.3279	0	0	902.729
Zm00001d036717	-4.65523	1.36118	-73.8692	0	0	897.728
Zm00001d045462	-8.65214	2.71502	-72.3717	0	0	881.244
Zm00001d020591	-11.6509	3.37241	-71.8681	0	0	875.648
Zm00001d052759	-9.08633	3.04266	-71.3159	0	0	869.479
Zm00001d048520	-8.19059	2.80257	-70.2855	0	0	857.881
Zm00001d004357	-4.23069	1.34723	-70.2721	0	0	857.729
Zm00001d048847	-10.8743	3.15079	-69.9867	0	0	854.496
Zm00001d032535	-6.60839	2.055	-68.3585	0	0	835.875
Zm00001d012475	-4.39127	1.31476	-67.928	0	0	830.902
Zm00001d049592	-4.66247	1.35387	-67.6442	0	0	827.613
Zm00001d037234	-5.31919	2.77102	-67.5161	0	0	826.126
Zm00001d023718	-4.80852	1.39424	-67.1977	0	0	822.419
Zm00001d021289	-5.9788	1.77217	-66.045	0	0	808.904
Zm00001d025081	-6.66292	2.57385	-65.9071	0	0	807.277
Zm00001d017493	-5.17385	1.52733	-65.8864	0	0	807.033
Zm00001d012572	-7.85646	2.38416	-65.7963	0	0	805.969
Zm00001d033580	-5.36697	1.5538	-65.771	0	0	805.67
Zm00001d029618	-4.0341	1.22288	-65.1729	0	0	798.579
Zm00001d049608	-4.54346	1.32698	-64.8378	0	0	794.587
Zm00001d017280	-4.16563	1.35362	-64.5111	0	0	790.683
Zm00001d046055	-6.087	2.35453	-64.2495	0	0	787.547
Zm00001d048176	-7.5295	2.20844	-63.7126	0	0	781.088
Zm00001d041671	-5.60254	1.62725	-63.207	0	0	774.973
Zm00001d031620	-5.88959	1.84655	-62.7088	0	0	768.919
Zm00001d036425	-4.55516	1.49247	-62.5312	0	0	766.754
Zm00001d022494	-5.7815	1.76578	-61.7498	0	0	757.181
Zm00001d021057	-5.57487	1.74964	-61.7029	0	0	756.603
Zm00001d044015	-4.57061	1.55558	-60.9266	0	0	747.016
Zm00001d025059	-8.90857	3.78847	-60.4455	0	0	741.038
Zm00001d006094	-5.45575	1.65535	-60.1872	0	0	737.817
Zm00001d021843	-7.40699	3.73158	-59.7398	0	0	732.218
Zm00001d019265	-5.64324	1.7072	-58.3881	0	0	715.152
Zm00001d012068	-6.35969	2.4476	-58.2334	0	0	713.186
Zm00001d037436	-7.99229	2.32181	-57.7009	0	0	706.391
Zm00001d038202	-4.95091	1.62613	-57.6735	0	0	706.04
Zm00001d033612	-7.31773	2.22535	-57.5884	0	0	704.95
Zm00001d031738	5.36792	3.37123	57.3084	0	3.51268e-308	701.359
Zm00001d043014	-4.49609	1.33677	-56.8669	4.67622e-308	1.01672e-305	695.678
Zm00001d049576	-7.09212	2.05297	-56.7223	3.0289e-307	6.51831e-305	693.813
Zm00001d012221	-5.91182	2.61051	-56.5758	2.01728e-306	4.29742e-304	691.919
Zm00001d014564	7.42557	4.2061	56.5456	2.98256e-306	6.29022e-304	691.529
Zm00001d003776	-5.26089	1.61956	-56.3945	2.11462e-305	4.41557e-303	689.572
Zm00001d032197	8.89752	4.54688	56.1167	7.81592e-304	1.60037e-301	685.967
Zm00001d040113	-4.57106	1.34834	-55.795	5.15931e-302	1.02651e-299	681.783
Zm00001d048998	8.73643	4.6708	55.7041	1.6907e-301	3.33241e-299	680.598
Zm00001d041781	-4.44372	1.30061	-55.6678	2.71772e-301	5.30711e-299	680.124
Zm00001d006540	8.35112	4.51169	55.5974	6.81728e-301	1.31905e-298	679.205
Zm00001d051785	6.31501	3.6048	55.0136	1.43623e-297	2.72885e-295	671.562
Zm00001d041819	9.1438	4.62492	54.9437	3.59975e-297	6.77846e-295	670.645
Zm00001d005446	8.43628	4.39646	54.6313	2.20786e-295	4.08454e-293	666.533
Zm00001d053112	-4.28077	1.23867	-54.6095	2.94361e-295	5.39832e-293	666.246
Zm00001d018727	-5.75053	2.69746	-54.1771	8.95114e-293	1.62741e-290	660.536
Zm00001d033150	6.00269	3.34982	54.0036	8.93461e-292	1.59687e-289	658.238
Zm00001d013053	-4.38492	1.84171	-53.835	8.38332e-291	1.48575e-288	656.002
Zm00001d030214	-4.19079	1.31092	-53.7051	4.71953e-290	8.29457e-288	654.276
Zm00001d021703	8.02928	4.65823	53.6969	5.25948e-290	9.16715e-288	654.168
Zm00001d049387	9.90116	5.67088	53.4963	7.62123e-289	1.31747e-286	651.498
Zm00001d027290	-7.60964	3.69426	-52.8744	3.11989e-285	5.26389e-283	643.19
Zm00001d025753	-7.18629	2.8862	-52.8178	6.66044e-285	1.11483e-282	642.433
Zm00001d039687	7.70725	3.83191	52.77	1.266e-284	2.08594e-282	641.791
Zm00001d019518	8.49497	4.4188	52.7543	1.56349e-284	2.55612e-282	641.581
Zm00001d011256	5.57999	2.94031	52.7163	2.60279e-284	4.22253e-282	641.071
Zm00001d022104	-4.34403	1.71008	-52.6713	4.76643e-284	7.67359e-282	640.467
Zm00001d020877	7.80031	3.87217	52.6452	6.77301e-284	1.08214e-281	640.116
Zm00001d041804	8.12415	3.96278	52.5874	1.47262e-283	2.33515e-281	639.34
Zm00001d035680	-7.18277	2.08027	-52.5123	4.04216e-283	6.36188e-281	638.332
Zm00001d035859	9.09054	5.03875	52.4591	8.27373e-283	1.29254e-280	637.616
Zm00001d046786	9.48162	4.89553	52.2586	1.23351e-281	1.91285e-279	634.918
Zm00001d012810	4.71214	2.74084	52.2559	1.2794e-281	1.96953e-279	634.881
Zm00001d043464	-4.94001	1.52492	-52.0256	2.87156e-280	4.35693e-278	631.774
Zm00001d010715	6.64235	3.46789	51.907	1.42865e-279	2.15216e-277	630.171
Zm00001d037103	5.6736	3.18083	51.8641	2.55069e-279	3.78832e-277	629.592
Zm00001d006663	8.15611	4.8827	51.8013	5.97169e-279	8.80719e-277	628.742
Zm00001d037209	-4.3602	2.05042	-51.757	1.08892e-278	1.59482e-276	628.142
Zm00001d053113	-5.09958	1.47675	-51.6849	2.89446e-278	4.18111e-276	627.166
Zm00001d037323	7.45263	3.81795	51.5618	1.53792e-277	2.19153e-275	625.498
Zm00001d038161	5.39799	3.49387	51.3808	1.79872e-276	2.52901e-274	623.041
Zm00001d045390	-5.68793	2.92601	-51.0621	1.38144e-274	1.92945e-272	618.705
Zm00001d003429	8.78418	4.38121	51.0261	2.25716e-274	3.1318e-272	618.214
Zm00001d033132	8.74592	4.67114	50.9071	1.14493e-273	1.5782e-271	616.592
Zm00001d021763	8.92386	4.77438	50.7345	1.21245e-272	1.63914e-270	614.235
Zm00001d050403	8.13936	4.14622	50.3337	2.94451e-270	3.90564e-268	608.749
Zm00001d021245	6.82673	3.81479	50.206	1.70247e-269	2.24407e-267	606.996
Zm00001d021370	6.03803	4.08945	50.0372	1.73674e-268	2.27502e-266	604.676
Zm00001d048630	-5.4646	1.58994	-49.6419	4.05002e-266	5.20823e-264	599.23
Zm00001d033447	-6.93962	2.247	-49.4815	3.7201e-265	4.75496e-263	597.015
Zm00001d018779	7.93432	4.04065	49.3649	1.86671e-264	2.34339e-262	595.403
Zm00001d008706	8.54431	4.31076	49.3606	1.9831e-264	2.47477e-262	595.343
Zm00001d010588	-5.04679	1.92902	-49.3598	2.00484e-264	2.48718e-262	595.332
Zm00001d042840	7.05244	3.47085	49.2681	7.14053e-264	8.80665e-262	594.063
Zm00001d003767	8.91724	4.46515	49.2503	9.14588e-264	1.12143e-261	593.816
Zm00001d015385	8.75282	4.90678	49.2288	1.23202e-263	1.50192e-261	593.518
Zm00001d007447	-4.27635	1.25475	-49.2273	1.25772e-263	1.52445e-261	593.498
Zm00001d027461	-4.03215	2.20857	-48.9706	4.43484e-262	5.28423e-260	589.939
Zm00001d011467	5.42972	3.0039	48.869	1.82242e-261	2.15926e-259	588.527
Zm00001d017614	-4.001	1.24662	-48.8096	4.16522e-261	4.88025e-259	587.701
Zm00001d042257	6.71978	4.2516	48.6904	2.19158e-260	2.53959e-258	586.042
Zm00001d010871	6.94973	3.51209	48.614	6.35458e-260	7.3234e-258	584.979
Zm00001d026405	5.18124	4.28437	48.5449	1.66525e-259	1.87809e-257	584.016
Zm00001d009431	-6.90708	4.77163	-48.517	2.45723e-259	2.75655e-257	583.628
Zm00001d023707	7.65897	3.66715	48.3322	3.24468e-258	3.60159e-256	581.05
Zm00001d006587	7.43943	3.84726	48.2596	8.95957e-258	9.79054e-256	580.035
Zm00001d008230	6.42401	4.82548	48.1466	4.35557e-257	4.71072e-255	578.456
Zm00001d042780	-4.38043	1.49396	-48.1276	5.68553e-257	6.11774e-255	578.189
Zm00001d002260	-4.32882	1.99773	-48.0221	2.49194e-256	2.66777e-254	576.713
Zm00001d023559	8.981	4.57908	48.0081	3.03221e-256	3.22977e-254	576.517
Zm00001d042697	8.03112	3.98713	47.8313	3.62139e-255	3.78095e-253	574.039
Zm00001d021906	8.08631	4.28134	47.8136	4.63726e-255	4.81772e-253	573.792
Zm00001d022081	-4.11646	2.00931	-47.7878	6.66417e-255	6.88958e-253	573.43
Zm00001d053342	5.61917	3.45996	47.7164	1.81782e-254	1.86106e-252	572.428
Zm00001d021064	-4.09979	1.22591	-47.6321	5.94854e-254	6.06061e-252	571.243
Zm00001d013443	5.14958	2.52957	47.5999	9.3434e-254	9.47367e-252	570.792
Zm00001d036535	8.51655	5.2319	47.3736	2.26282e-252	2.25107e-250	567.608
Zm00001d007921	5.05203	2.52394	47.2192	1.99721e-251	1.97752e-249	565.433
Zm00001d002490	4.50256	3.25513	47.0543	2.04901e-250	2.00994e-248	563.107
Zm00001d008612	4.65917	2.52665	47.0323	2.79797e-250	2.71931e-248	562.796
Zm00001d033717	5.20319	3.09522	46.9689	6.8517e-250	6.62855e-248	561.901
Zm00001d017204	-5.12504	2.75143	-46.7683	1.17248e-248	1.12911e-246	559.064
Zm00001d039258	6.83452	5.10228	46.7226	2.23963e-248	2.14699e-246	558.417
Zm00001d017711	7.73434	3.73866	46.6769	4.28285e-248	4.08712e-246	557.77
Zm00001d026109	-4.14285	1.23152	-46.6389	7.33338e-248	6.96672e-246	557.232
Zm00001d021435	9.36449	5.65023	46.6219	9.3335e-248	8.82707e-246	556.992
Zm00001d043168	6.04718	4.31673	46.6121	1.07332e-247	1.01055e-245	556.852
Zm00001d017168	-5.14414	3.67479	-46.5895	1.47865e-247	1.38599e-245	556.532
Zm00001d053713	5.48883	3.72201	46.5252	3.68413e-247	3.43797e-245	555.62
Zm00001d007187	-6.12704	3.28008	-46.4704	8.02458e-247	7.42273e-245	554.842
Zm00001d014600	6.09406	3.18393	46.4404	1.2278e-246	1.13076e-244	554.417
Zm00001d044335	4.4266	3.61374	46.3422	4.95597e-246	4.50523e-244	553.023
Zm00001d037307	-4.0559	2.84217	-46.3407	5.0674e-246	4.58676e-244	553.001
Zm00001d032331	4.73209	3.80289	46.309	7.94633e-246	7.16188e-244	552.552
Zm00001d018077	5.73883	3.25603	46.2251	2.62287e-245	2.32422e-243	551.359
Zm00001d038984	8.65487	5.22395	46.1495	7.69498e-245	6.76197e-243	550.283
Zm00001d006520	6.68788	4.27668	46.1439	8.33359e-245	7.29276e-243	550.204
Zm00001d051746	5.43353	3.27382	46.0788	2.10642e-244	1.83572e-242	549.277
Zm00001d008898	-4.08423	1.7058	-46.0671	2.48671e-244	2.15822e-242	549.111
Zm00001d046363	4.32811	2.9824	45.9802	8.5905e-244	7.39484e-242	547.873
Zm00001d003162	5.65457	3.34048	45.8801	3.58145e-243	3.07044e-241	546.447
Zm00001d039040	8.95132	4.80677	45.857	4.97806e-243	4.25049e-241	546.118
Zm00001d034074	-4.95674	4.14029	-45.7832	1.42891e-242	1.21027e-240	545.064
Zm00001d007857	7.32875	4.38084	45.7235	3.35391e-242	2.80691e-240	544.212
Zm00001d027488	7.79662	4.21952	45.6509	9.4569e-242	7.85221e-240	543.176
Zm00001d024302	-6.82287	2.1996	-45.5552	3.72173e-241	3.06607e-239	541.807
Zm00001d023536	4.73548	3.66767	45.405	3.19749e-240	2.62393e-238	539.659
Zm00001d023757	5.54204	3.78638	45.3767	4.7912e-240	3.90141e-238	539.255
Zm00001d019454	7.13597	3.61244	45.264	2.41157e-239	1.95615e-237	537.64
Zm00001d013937	5.60406	3.75463	45.2396	3.42489e-239	2.76747e-237	537.29
Zm00001d021784	7.51242	4.76658	45.1177	1.97035e-238	1.58605e-236	535.542
Zm00001d018797	8.40481	4.63987	45.0851	3.1461e-238	2.5133e-236	535.074
Zm00001d018030	7.27002	3.76541	45.0616	4.41131e-238	3.51073e-236	534.736
Zm00001d028217	-4.56057	1.66334	-44.9905	1.22554e-237	9.68039e-236	533.716
Zm00001d052333	-4.53168	2.52611	-44.9663	1.73452e-237	1.36496e-235	533.369
Zm00001d017092	4.95627	5.50401	44.7431	4.30972e-236	3.35395e-234	530.159
Zm00001d043167	4.46344	2.32988	44.6798	1.07195e-235	8.31152e-234	529.248
Zm00001d012287	5.2411	2.80945	44.6523	1.59304e-235	1.23067e-233	528.853
Zm00001d043302	-4.29628	1.34221	-44.6459	1.74808e-235	1.34551e-233	528.76
Zm00001d033666	5.15961	2.96932	44.5807	4.47502e-235	3.43193e-233	527.821
Zm00001d014718	4.64062	3.35728	44.456	2.70445e-234	2.06655e-232	526.023
Zm00001d008228	5.25027	4.50083	44.4042	5.71373e-234	4.35027e-232	525.276
Zm00001d028199	-4.07546	2.20168	-44.3954	6.49245e-234	4.92538e-232	525.149
Zm00001d016893	4.19734	2.47128	44.3538	1.18361e-233	8.9471e-232	524.549
Zm00001d019898	4.14067	3.37132	44.302	2.50321e-233	1.87874e-231	523.8
Zm00001d024835	6.24143	3.9658	44.2775	3.56854e-233	2.66882e-231	523.446
Zm00001d046354	4.21243	1.94699	44.2541	4.99946e-233	3.71263e-231	523.109
Zm00001d019192	-4.93678	1.56873	-44.2298	7.11219e-233	5.26302e-231	522.757
Zm00001d042263	-4.04525	3.22222	-44.1183	3.567e-232	2.63035e-230	521.146
Zm00001d018157	5.98097	2.99893	44.0194	1.49422e-231	1.09802e-229	519.715
Zm00001d028756	5.08227	2.6849	43.9501	4.07675e-231	2.96516e-229	518.712
Zm00001d002001	5.23885	2.8234	43.9501	4.07727e-231	2.96516e-229	518.712
Zm00001d046170	9.03312	4.47044	43.8975	8.74314e-231	6.33652e-229	517.95
Zm00001d016100	4.46132	3.79437	43.8466	1.82907e-230	1.31655e-228	517.212
Zm00001d035505	-4.24512	1.36989	-43.8289	2.36398e-230	1.69579e-228	516.956
Zm00001d009929	6.61023	3.2115	43.7023	1.48648e-229	1.05911e-227	515.119
Zm00001d006753	-4.12325	2.12177	-43.649	3.22291e-229	2.28091e-227	514.346
Zm00001d026603	5.97327	3.50614	43.5927	7.30161e-229	5.1502e-227	513.529
Zm00001d003459	4.58527	2.74433	43.4816	3.67507e-228	2.57499e-226	511.914
Zm00001d029745	5.11858	2.99567	43.3575	2.23655e-227	1.55673e-225	510.11
Zm00001d045621	5.34773	4.99957	43.3447	2.69365e-227	1.86872e-225	509.924
Zm00001d025833	-4.45124	1.4721	-43.3385	2.94779e-227	2.03832e-225	509.834
Zm00001d049753	-4.58472	3.01269	-43.2091	1.94362e-226	1.33088e-224	507.95
Zm00001d016134	7.60011	4.94821	43.1706	3.40429e-226	2.32351e-224	507.39
Zm00001d028585	4.2667	2.2322	43.1112	8.10695e-226	5.49761e-224	506.523
Zm00001d023713	5.59449	3.03196	43.0254	2.83546e-225	1.91054e-223	505.272
Zm00001d019306	-4.14367	3.41705	-42.9932	4.53407e-225	3.03567e-223	504.803
Zm00001d022461	-4.63609	2.36959	-42.9419	9.58702e-225	6.37824e-223	504.055
Zm00001d009028	6.12925	4.75424	42.8644	2.97582e-224	1.9674e-222	502.923
Zm00001d017179	4.73936	2.93523	42.8616	3.10014e-224	2.04319e-222	502.882
Zm00001d005996	6.89891	3.78382	42.7783	1.04852e-223	6.84622e-222	501.665
Zm00001d005359	5.18725	4.05887	42.7392	1.85596e-223	1.20809e-221	501.094
Zm00001d048082	-4.50804	1.48911	-42.7294	2.14344e-223	1.39093e-221	500.95
Zm00001d011826	5.3494	4.39263	42.6996	3.31258e-223	2.14301e-221	500.515
Zm00001d035597	-4.45986	3.37748	-42.6072	1.2812e-222	8.26315e-221	499.164
Zm00001d019501	4.29857	2.41959	42.3443	6.04106e-221	3.86078e-219	495.314
Zm00001d012689	4.33041	3.73299	42.3294	7.51969e-221	4.79125e-219	495.095
Zm00001d035001	7.85156	4.04211	42.3185	8.81808e-221	5.60161e-219	494.936
Zm00001d041726	-4.3112	1.96912	-42.3167	9.05353e-221	5.7339e-219	494.91
Zm00001d040613	-5.39691	2.11188	-42.1921	5.64546e-220	3.54353e-218	493.081
Zm00001d011569	4.91998	3.69443	42.1775	6.99534e-220	4.37779e-218	492.867
Zm00001d002815	5.62369	3.91183	42.169	7.92414e-220	4.94438e-218	492.742
Zm00001d035212	5.22384	2.81213	42.1672	8.13673e-220	5.06205e-218	492.716
Zm00001d027456	5.93398	3.65212	42.073	3.24777e-219	1.99115e-217	491.333
Zm00001d035737	4.35836	3.4411	42.0164	7.46501e-219	4.56339e-217	490.501
Zm00001d024507	4.45896	2.36245	41.9817	1.24331e-218	7.53488e-217	489.992
Zm00001d040467	5.10794	3.2837	41.9129	3.42276e-218	2.06837e-216	488.98
Zm00001d021386	-4.08105	1.45531	-41.9087	3.63947e-218	2.19304e-216	488.918
Zm00001d013918	4.05787	2.90489	41.8221	1.30167e-217	7.82113e-216	487.645
Zm00001d014919	5.29769	3.29357	41.7936	1.98073e-217	1.18339e-215	487.226
Zm00001d006750	-5.10947	2.69072	-41.7506	3.73344e-217	2.21798e-215	486.592
Zm00001d044310	5.95946	3.04694	41.7492	3.81393e-217	2.25943e-215	486.571
Zm00001d014816	4.72219	2.71632	41.6718	1.19357e-216	7.05107e-215	485.431
Zm00001d013222	-5.31959	3.25035	-41.6069	3.10608e-216	1.82981e-214	484.476
Zm00001d036340	4.37339	3.83489	41.5941	3.75043e-216	2.19104e-214	484.287
Zm00001d011797	4.04288	2.42906	41.5746	5.00279e-216	2.90658e-214	483.999
Zm00001d018796	5.42286	3.15392	41.5035	1.42858e-215	8.25446e-214	482.951
Zm00001d042049	6.57088	4.43109	41.4201	4.88953e-215	2.80982e-213	481.722
Zm00001d031850	6.15628	3.44848	41.3957	7.01189e-215	4.0185e-213	481.362
Zm00001d031997	4.587	3.59869	41.2896	3.36227e-214	1.92168e-212	479.795
Zm00001d044666	4.92079	2.78442	41.2275	8.42819e-214	4.79112e-212	478.877
Zm00001d026599	7.40106	4.16201	41.0177	1.88009e-212	1.06019e-210	475.775
Zm00001d002607	-4.95636	2.67853	-41.0121	2.04212e-212	1.14849e-210	475.692
Zm00001d004894	7.78364	4.60887	40.9561	4.67987e-212	2.618e-210	474.864
Zm00001d034543	7.87548	5.30952	40.8679	1.73045e-211	9.65484e-210	473.557
Zm00001d034413	-7.15371	2.15588	-40.863	1.85917e-211	1.03456e-209	473.485
Zm00001d016826	5.28944	3.96397	40.6632	3.60355e-210	1.97914e-208	470.524
Zm00001d046940	4.48831	2.73989	40.642	4.93357e-210	2.69557e-208	470.21
Zm00001d028562	5.85793	2.96953	40.6288	6.0035e-210	3.27168e-208	470.014
Zm00001d052958	-6.92728	2.04674	-40.6256	6.29837e-210	3.42352e-208	469.966
Zm00001d049650	6.16232	2.99399	40.6199	6.85208e-210	3.71492e-208	469.882
Zm00001d016811	-4.17901	3.04762	-40.3534	3.59595e-208	1.9396e-206	465.925
Zm00001d023859	-4.0305	1.97425	-40.2045	3.30079e-207	1.77586e-205	463.71
Zm00001d012083	4.59435	2.99024	40.1844	4.4491e-207	2.38151e-205	463.411
Zm00001d048116	4.58997	3.70727	39.9794	9.436e-206	4.9876e-204	460.359
Zm00001d014258	-5.38914	4.64321	-39.9727	1.04385e-205	5.50369e-204	460.259
Zm00001d009589	8.42281	4.37705	39.9165	2.4129e-205	1.26587e-203	459.421
Zm00001d045192	-4.72611	3.6442	-39.901	3.03986e-205	1.59084e-203	459.191
Zm00001d046555	4.46288	4.58533	39.7868	1.67211e-204	8.70735e-203	457.487
Zm00001d030762	5.81328	2.94558	39.727	4.08536e-204	2.10661e-202	456.595
Zm00001d027500	-6.40382	4.14639	-39.5484	5.88939e-203	3.01474e-201	453.929
Zm00001d035034	5.19465	5.85046	39.5425	6.42832e-203	3.28265e-201	453.841
Zm00001d043299	6.92905	5.31544	39.5252	8.32624e-203	4.24156e-201	453.583
Zm00001d020434	5.66762	3.94104	39.5088	1.06492e-202	5.41186e-201	453.337
Zm00001d042289	5.27282	3.09183	39.4477	2.65366e-202	1.34533e-200	452.424
Zm00001d018464	4.28755	3.71955	39.4164	4.24308e-202	2.14596e-200	451.955
Zm00001d017121	-6.26359	6.13043	-39.3835	6.94297e-202	3.49468e-200	451.463
Zm00001d038579	5.19359	5.24021	39.3304	1.53738e-201	7.71986e-200	450.669
Zm00001d019504	-5.07311	1.72896	-39.2627	4.23703e-201	2.10752e-199	449.656
Zm00001d034283	7.66239	4.18406	39.2291	7.00285e-201	3.47506e-199	449.154
Zm00001d053545	5.16209	3.65469	39.1956	1.15683e-200	5.72711e-199	448.653
Zm00001d030127	6.19914	3.28601	39.0848	6.09497e-200	2.98937e-198	446.992
Zm00001d021177	5.14126	2.67375	39.0635	8.3831e-200	4.10208e-198	446.674
Zm00001d026437	4.18022	2.81023	39.0283	1.42212e-199	6.92668e-198	446.146
Zm00001d015628	4.41383	2.71178	38.9671	3.56007e-199	1.73e-197	445.229
Zm00001d013039	6.70176	3.70764	38.8133	3.58238e-198	1.72494e-196	442.922
Zm00001d011833	6.18763	3.75825	38.7268	1.31274e-197	6.27792e-196	441.624
Zm00001d032896	4.29595	4.1134	38.6874	2.37278e-197	1.13217e-195	441.033
Zm00001d034179	6.67646	3.49037	38.681	2.61523e-197	1.24504e-195	440.936
Zm00001d005693	4.57746	2.61558	38.676	2.81733e-197	1.33823e-195	440.861
Zm00001d011285	7.59225	3.97595	38.6496	4.19118e-197	1.98634e-195	440.465
Zm00001d002128	-4.60176	3.85899	-38.6334	5.34393e-197	2.52698e-195	440.222
Zm00001d039166	-4.06065	4.44709	-38.5608	1.59236e-196	7.49618e-195	439.131
Zm00001d016802	4.64173	3.65539	38.4101	1.53807e-195	7.20841e-194	436.865
Zm00001d033893	4.34402	2.23253	38.3779	2.49819e-195	1.16822e-193	436.38
Zm00001d034007	4.76764	2.4704	38.3529	3.639e-195	1.69418e-193	436.004
Zm00001d033931	-5.10623	6.27707	-38.3001	8.05856e-195	3.7435e-193	435.21
Zm00001d043382	-4.32164	6.54046	-38.2739	1.19694e-194	5.54801e-193	434.815
Zm00001d035135	5.34998	2.7473	38.213	2.99595e-194	1.38259e-192	433.898
Zm00001d013146	7.3696	4.58636	38.1672	5.97566e-194	2.74568e-192	433.208
Zm00001d036630	4.48734	5.55527	38.1019	1.59845e-193	7.31267e-192	432.225
Zm00001d053675	6.66532	5.35803	37.9228	2.38402e-192	1.0836e-190	429.525
Zm00001d053868	4.01554	2.44425	37.8878	4.03973e-192	1.82828e-190	428.998
Zm00001d013455	4.64028	2.72012	37.8705	5.24441e-192	2.36335e-190	428.737
Zm00001d002426	4.14805	3.88167	37.7591	2.82347e-191	1.26966e-189	427.055
Zm00001d047789	6.29082	5.12824	37.6988	7.01711e-191	3.14205e-189	426.146
Zm00001d049048	5.2663	3.00307	37.6595	1.27149e-190	5.68132e-189	425.552
Zm00001d031349	4.51133	2.56252	37.6193	2.33678e-190	1.03972e-188	424.944
Zm00001d011012	-5.14655	1.50653	-37.613	2.56678e-190	1.13965e-188	424.85
Zm00001d021515	4.76106	3.95209	37.5915	3.55764e-190	1.57297e-188	424.524
Zm00001d028670	5.6929	3.2897	37.4892	1.67066e-189	7.34047e-188	422.978
Zm00001d042620	5.05583	3.74002	37.4763	2.03157e-189	8.90765e-188	422.783
Zm00001d007153	-4.24227	5.19106	-37.4176	4.93867e-189	2.16093e-187	421.895
Zm00001d044925	6.85225	3.53214	37.3863	7.92525e-189	3.46053e-187	421.423
Zm00001d010025	-4.46776	2.32048	-37.3408	1.57761e-188	6.87434e-187	420.735
Zm00001d031514	4.12826	2.56968	37.3226	2.08003e-188	9.02631e-187	420.459
Zm00001d004401	-5.64775	3.14673	-37.2335	8.01763e-188	3.465e-186	419.111
Zm00001d018197	4.09433	6.32935	37.1842	1.69319e-187	7.30252e-186	418.364
Zm00001d011093	4.91873	2.55763	37.1313	3.7695e-187	1.61912e-185	417.564
Zm00001d035558	-6.16464	2.54424	-37.1229	4.28607e-187	1.83726e-185	417.436
Zm00001d012339	4.54951	3.89635	37.0824	7.91784e-187	3.38716e-185	416.822
Zm00001d008499	4.81385	2.86607	37.007	2.4832e-186	1.05586e-184	415.68
Zm00001d011154	5.38386	2.75036	36.8849	1.58315e-185	6.69109e-184	413.83
Zm00001d029062	-4.83293	1.54643	-36.8403	3.11527e-185	1.30878e-183	413.153
Zm00001d032380	4.22613	3.69807	36.7473	1.27804e-184	5.33741e-183	411.743
Zm00001d052595	7.80643	4.91024	36.743	1.36478e-184	5.68838e-183	411.677
Zm00001d007394	5.0746	4.01094	36.6116	1.0039e-183	4.17597e-182	409.683
Zm00001d018623	5.40073	3.15101	36.6112	1.00991e-183	4.19271e-182	409.677
Zm00001d021310	4.81895	5.42162	36.4696	8.69829e-183	3.57597e-181	407.526
Zm00001d031899	5.28847	5.04513	36.2545	2.29321e-181	9.2651e-180	404.257
Zm00001d021620	6.13105	4.87608	36.1489	1.14345e-180	4.59342e-179	402.651
Zm00001d039715	6.08363	3.6107	35.8796	6.91933e-179	2.75858e-177	398.552
Zm00001d013191	6.10268	3.12904	35.7772	3.29923e-178	1.31285e-176	396.991
Zm00001d039600	-4.06968	2.38544	-35.7351	6.27289e-178	2.48209e-176	396.349
Zm00001d036345	4.17765	3.97708	35.7223	7.62816e-178	3.0127e-176	396.154
Zm00001d019446	-4.07878	1.41242	-35.601	4.85508e-177	1.89268e-175	394.305
Zm00001d038894	4.88462	4.41979	35.5964	5.20861e-177	2.02674e-175	394.235
Zm00001d009646	-4.17108	2.07984	-35.5709	7.68005e-177	2.97743e-175	393.847
Zm00001d044327	4.92583	3.15315	35.5673	8.11281e-177	3.13944e-175	393.792
Zm00001d011813	8.64622	5.45893	35.5447	1.14688e-176	4.42996e-175	393.446
Zm00001d022237	4.28713	5.38465	35.5331	1.36776e-176	5.26388e-175	393.27
Zm00001d046442	4.21242	2.8729	35.5027	2.17653e-176	8.346e-175	392.806
Zm00001d053015	4.98838	2.46197	35.4925	2.54389e-176	9.73697e-175	392.65
Zm00001d045391	-4.4546	2.37339	-35.3717	1.6091e-175	6.13669e-174	390.807
Zm00001d040422	5.05881	5.01439	35.2833	6.21444e-175	2.36149e-173	389.457
Zm00001d003866	5.76168	3.59711	35.1616	3.99046e-174	1.48691e-172	387.599
Zm00001d015929	4.67861	4.19266	35.1146	8.18741e-174	3.04537e-172	386.881
Zm00001d011760	5.18902	2.71988	35.1091	8.90186e-174	3.30529e-172	386.797
Zm00001d053432	5.75063	4.15128	34.993	5.2591e-173	1.93568e-171	385.022
Zm00001d010321	-5.77691	5.10171	-34.8402	5.4456e-172	1.99043e-170	382.687
Zm00001d024676	6.32327	3.21444	34.8027	9.67284e-172	3.52332e-170	382.113
Zm00001d033985	5.6644	2.9404	34.7827	1.31374e-171	4.77704e-170	381.807
Zm00001d016943	4.11987	1.90582	34.668	7.61121e-171	2.73459e-169	380.052
Zm00001d028432	4.95098	2.38789	34.6355	1.25155e-170	4.48136e-169	379.555
Zm00001d031421	4.59097	2.37337	34.5238	6.93162e-170	2.47357e-168	377.845
Zm00001d046971	4.16065	5.1727	34.5022	9.6485e-170	3.42571e-168	377.514
Zm00001d037228	5.67855	3.56057	34.439	2.54232e-169	8.95116e-168	376.546
Zm00001d020984	-4.47527	4.07625	-34.412	3.84435e-169	1.3468e-167	376.133
Zm00001d051908	5.54771	4.18703	34.3769	6.5871e-169	2.30003e-167	375.595
Zm00001d028759	-4.03618	4.6793	-34.2584	4.05321e-168	1.40596e-166	373.78
Zm00001d027841	4.088	5.96711	34.1638	1.72961e-167	5.95064e-166	372.33
Zm00001d024303	-5.50456	1.68474	-34.1252	3.12534e-167	1.07176e-165	371.739
Zm00001d025241	-5.02103	4.95128	-34.1104	3.92285e-167	1.34089e-165	371.512
Zm00001d031484	4.59889	2.87825	34.0814	6.12379e-167	2.08982e-165	371.067
Zm00001d016991	7.22076	4.30676	34.0694	7.36173e-167	2.50822e-165	370.883
Zm00001d017770	4.51127	3.52496	34.0225	1.5125e-166	5.11197e-165	370.163
Zm00001d005814	4.68872	2.90428	33.8798	1.35278e-165	4.55027e-164	367.974
Zm00001d036371	4.18221	5.42608	33.7686	7.45402e-165	2.49137e-163	366.269
Zm00001d013956	-4.32219	1.96881	-33.5262	3.09096e-163	1.01382e-161	362.547
Zm00001d047567	-4.01504	1.31452	-33.5119	3.85054e-163	1.26099e-161	362.328
Zm00001d029049	5.3331	2.98521	33.416	1.68112e-162	5.47989e-161	360.855
Zm00001d034828	4.20787	3.91211	33.4083	1.89173e-162	6.15689e-161	360.737
Zm00001d034900	4.46413	3.51388	33.3954	2.30652e-162	7.49529e-161	360.539
Zm00001d027258	-4.0662	1.76573	-33.3442	5.07314e-162	1.63347e-160	359.752
Zm00001d023699	4.96738	2.88262	33.3435	5.12273e-162	1.64693e-160	359.742
Zm00001d001857	5.3869	3.57391	33.3337	5.96189e-162	1.91089e-160	359.591
Zm00001d006833	4.16408	2.16903	33.2992	1.01262e-161	3.23577e-160	359.061
Zm00001d051567	4.68823	3.16244	33.2776	1.41106e-161	4.49535e-160	358.73
Zm00001d041067	5.48958	3.19682	33.1625	8.28838e-161	2.62465e-159	356.961
Zm00001d011073	5.18319	3.04113	33.0951	2.3362e-160	7.37582e-159	355.925
Zm00001d017199	4.82759	3.63908	33.069	3.49456e-160	1.10165e-158	355.523
Zm00001d008681	5.67911	3.59279	33.0325	6.12888e-160	1.92348e-158	354.962
Zm00001d025948	4.19078	2.72636	33.0006	1.00045e-159	3.12584e-158	354.472
Zm00001d051459	-4.7395	2.26603	-32.9898	1.1823e-159	3.68312e-158	354.305
Zm00001d028647	-4.12964	1.22826	-32.9762	1.45553e-159	4.5276e-158	354.098
Zm00001d052242	5.69178	3.51362	32.926	3.15537e-159	9.80071e-158	353.325
Zm00001d043525	4.17299	3.81267	32.7566	4.27805e-158	1.30194e-156	350.72
Zm00001d002822	4.53779	4.21939	32.6464	2.33563e-157	7.047e-156	349.024
Zm00001d005546	-4.20642	3.56598	-32.3123	4.00736e-155	1.18038e-153	343.884
Zm00001d038351	-4.03589	5.07632	-32.1952	2.43679e-154	7.11798e-153	342.08
Zm00001d003512	4.08402	3.39058	32.1566	4.41861e-154	1.28359e-152	341.486
Zm00001d022464	5.76142	4.74443	32.0979	1.09037e-153	3.1458e-152	340.583
Zm00001d045042	-5.07054	7.49629	-32.0874	1.28291e-153	3.69122e-152	340.421
Zm00001d034969	4.18516	2.47244	31.9068	2.0754e-152	5.89896e-151	337.64
Zm00001d048422	4.37903	3.04102	31.8888	2.73682e-152	7.76844e-151	337.363
Zm00001d026037	-4.74921	1.45898	-31.8092	9.33919e-152	2.6332e-150	336.137
Zm00001d008721	4.19937	3.33241	31.6554	1.00101e-150	2.77414e-149	333.767
Zm00001d013725	-4.04445	3.49513	-31.5312	6.79462e-150	1.86587e-148	331.854
Zm00001d039667	5.04008	2.50937	31.4867	1.34926e-149	3.68599e-148	331.168
Zm00001d037361	4.23507	2.63222	31.3683	8.37775e-149	2.27104e-147	329.344
Zm00001d016198	-4.05549	5.18324	-31.2905	2.7806e-148	7.47995e-147	328.146
Zm00001d039104	4.5097	3.45222	31.1973	1.17088e-147	3.12977e-146	326.709
Zm00001d051001	-4.82465	6.87019	-31.058	1.00393e-146	2.65992e-145	324.562
Zm00001d051754	-4.66807	3.59662	-30.9574	4.735e-146	1.2436e-144	323.013
Zm00001d031727	-4.94545	6.77063	-30.5729	1.78397e-143	4.56602e-142	317.087
Zm00001d036608	-4.32085	3.87507	-30.4096	2.21491e-142	5.62124e-141	314.57
Zm00001d018001	-4.15463	3.26374	-30.2992	1.2159e-141	3.06737e-140	312.869
Zm00001d007072	4.12013	3.45739	30.2619	2.16128e-141	5.43931e-140	312.295
Zm00001d053412	4.17596	3.32849	30.242	2.93627e-141	7.36336e-140	311.988
Zm00001d027760	-4.84966	3.93367	-30.1899	6.55932e-141	1.63905e-139	311.185
Zm00001d024281	4.99266	4.1568	29.9264	3.81867e-139	9.38645e-138	307.125
Zm00001d031971	-4.85811	3.87839	-29.8606	1.05388e-138	2.58144e-137	306.111
Zm00001d007581	4.20596	3.34431	29.8309	1.66354e-138	4.06537e-137	305.655
Zm00001d002550	4.44632	2.48132	29.733	7.53537e-138	1.82878e-136	304.146
Zm00001d025747	4.3754	2.50516	29.6692	2.01511e-137	4.86254e-136	303.163
Zm00001d014744	4.88296	2.74999	29.499	2.77703e-136	6.66299e-135	300.543
Zm00001d022274	5.0131	3.79715	29.2686	9.66026e-135	2.27383e-133	296.997
Zm00001d017926	-4.16904	2.81318	-29.1444	6.55074e-134	1.52658e-132	295.085
Zm00001d008645	4.68008	3.16487	29.0534	2.65863e-133	6.15482e-132	293.685
Zm00001d047532	4.42916	2.77343	29.05	2.80154e-133	6.47147e-132	293.633
Zm00001d025711	4.4773	2.9189	28.9318	1.73162e-132	3.93532e-131	291.813
Zm00001d018069	4.81942	4.08078	28.9014	2.76134e-132	6.24856e-131	291.347
Zm00001d018810	4.47727	3.76575	28.8394	7.18061e-132	1.61277e-130	290.393
Zm00001d017364	4.31146	2.29131	28.6986	6.26353e-131	1.38758e-129	288.229
Zm00001d014559	4.89175	3.13229	28.5872	3.47943e-130	7.63591e-129	286.516
Zm00001d029628	-4.40335	4.78385	-28.5623	5.10767e-130	1.11628e-128	286.133
Zm00001d003195	4.34482	4.64861	28.3804	8.36721e-129	1.79516e-127	283.339
Zm00001d043045	5.77687	3.35512	28.1629	2.37211e-127	4.98285e-126	279.998
Zm00001d044874	-4.00648	2.37867	-28.162	2.40327e-127	5.04327e-126	279.985
Zm00001d023673	4.46508	3.32485	28.063	1.10062e-126	2.28916e-125	278.465
Zm00001d005457	4.55052	2.76432	27.9636	5.06592e-126	1.04336e-124	276.94
Zm00001d011454	4.34441	4.22291	27.8753	1.96367e-125	3.97826e-124	275.587
Zm00001d045742	4.08215	2.34031	27.7423	1.51326e-124	3.01935e-123	273.547
Zm00001d017782	4.32415	2.49694	27.556	2.63739e-123	5.19837e-122	270.692
Zm00001d008397	5.1352	4.14544	27.4975	6.46299e-123	1.26208e-121	269.797
Zm00001d042050	4.79428	4.46816	27.4364	1.6495e-122	3.20626e-121	268.861
Zm00001d042727	4.4893	3.51593	27.2684	2.162e-121	4.12638e-120	266.291
Zm00001d029126	4.10313	4.22852	27.163	1.08615e-120	2.05813e-119	264.678
Zm00001d039118	4.63647	2.72404	26.656	2.52738e-117	4.5714e-116	256.935
Zm00001d037513	5.14641	2.90292	26.5466	1.34076e-116	2.40448e-115	255.268
Zm00001d041824	4.00095	3.25646	26.0416	2.95072e-113	5.03892e-112	247.581
Zm00001d011799	4.05086	2.7573	25.796	1.23506e-111	2.05583e-110	243.852
Zm00001d049883	4.40215	2.27265	25.6246	1.66509e-110	2.72857e-109	241.253
Zm00001d048307	-4.59882	3.62255	-25.5224	7.8506e-110	1.27655e-108	239.705
Zm00001d033098	4.12626	4.04414	25.3442	1.16866e-108	1.86719e-107	237.008
Zm00001d012088	7.01564	5.31376	25.2939	2.50287e-108	3.9778e-107	236.247
Zm00001d049166	-4.29943	3.69965	-25.1222	3.3587e-107	5.27438e-106	233.654
Zm00001d022107	4.19334	4.60525	25.1121	3.91488e-107	6.13864e-106	233.501
Zm00001d049732	4.42049	2.12031	24.977	3.01158e-106	4.67703e-105	231.463
Zm00001d044396	4.80199	2.4503	24.7616	7.76189e-105	1.18279e-103	228.218
Zm00001d052749	-4.10141	3.53899	-24.0993	1.63255e-100	2.34062e-99	218.278
Zm00001d003559	4.35644	2.84796	23.9953	7.74213e-100	1.10325e-98	216.724
Zm00001d028471	4.69712	4.50262	23.7817	1.88646e-98	2.62958e-97	213.535
Zm00001d003379	-4.57249	3.41701	-23.3633	9.61072e-96	1.28692e-94	207.311
Zm00001d034705	4.2587	3.73229	22.3964	1.54187e-89	1.8862e-88	193.046
Zm00001d022630	4.3273	3.74353	21.5174	5.73682e-84	6.35449e-83	180.241
Zm00001d050100	-4.54676	5.13034	-21.4325	1.96258e-83	2.15352e-82	179.013
Zm00001d003190	-4.03102	2.98901	-20.9002	4.2171e-80	4.3726e-79	171.355
Zm00001d053845	4.20883	3.27969	20.1352	2.28581e-75	2.17642e-74	160.476
Zm00001d045620	4.53021	2.24775	19.7512	5.1174e-73	4.68022e-72	155.077
Zm00001d005895	4.51146	5.0498	18.1225	2.86079e-63	2.19396e-62	132.686
Zm00001d048611	4.0455	8.84004	15.211	6.3183e-47	3.42465e-46	95.17

## Sheet: leaf_root all diffsig
Column1	logFC	AveExpr	t	P.Value	adj.P.Val	B
Zm00001d041173	-7.76335	2.12524	-87.518	0	0	1037.21
Zm00001d026177	-7.38972	2.16445	-67.2848	0	0	823.211
Zm00001d002897	-5.92935	1.63695	-57.9958	0	0	710.03
Zm00001d051785	6.48667	3.6048	54.9082	5.74194e-297	2.01829e-293	670.078
Zm00001d003707	-6.71852	2.02086	-54.8206	1.82045e-296	5.48475e-293	668.927
Zm00001d038598	-5.87362	1.8854	-54.227	4.62235e-293	1.21857e-289	661.102
Zm00001d020775	4.17751	2.16131	54.1718	9.59835e-293	2.24921e-289	660.373
Zm00001d008230	7.43106	4.82548	54.1165	1.99698e-292	4.21163e-289	659.642
Zm00001d031738	5.09366	3.37123	52.8398	4.95884e-285	8.71516e-282	642.646
Zm00001d006663	8.47193	4.8827	52.283	8.887e-282	1.44175e-278	635.168
Zm00001d012810	4.84962	2.74084	52.2571	1.26022e-281	1.89843e-278	634.82
Zm00001d037103	5.87929	3.18083	52.222	2.02339e-281	2.84489e-278	634.347
Zm00001d041819	8.93419	4.62492	52.1634	4.45919e-281	5.87777e-278	633.558
Zm00001d040364	-6.97869	2.93639	-52.1061	9.66862e-281	1.19948e-277	632.786
Zm00001d048998	8.34899	4.6708	51.7258	1.66136e-278	1.84411e-275	627.648
Zm00001d035737	5.50635	3.4411	51.5797	1.20564e-277	1.21105e-274	625.67
Zm00001d035859	9.19872	5.03875	51.5797	1.20588e-277	1.21105e-274	625.67
Zm00001d010715	6.74863	3.46789	51.2435	1.16554e-275	1.11732e-272	621.107
Zm00001d046786	9.56417	4.89553	51.2204	1.59648e-275	1.4639e-272	620.793
Zm00001d033717	5.80573	3.09522	50.9234	9.16575e-274	7.73223e-271	616.749
Zm00001d038161	5.50471	3.49387	50.9123	1.06679e-273	8.65333e-271	616.598
Zm00001d016100	5.32205	3.79437	50.8243	3.55082e-273	2.77359e-270	615.397
Zm00001d037323	7.5595	3.81795	50.8196	3.78668e-273	2.85218e-270	615.333
Zm00001d005446	8.076	4.39646	50.8166	3.94203e-273	2.8668e-270	615.293
Zm00001d021703	7.79796	4.65823	50.6726	2.82617e-272	1.9868e-269	613.327
Zm00001d032197	8.25717	4.54688	50.6027	7.36102e-272	5.00787e-269	612.371
Zm00001d025402	-4.75074	1.28093	-50.4529	5.74098e-271	3.78366e-268	610.32
Zm00001d020877	7.6713	3.87217	50.3078	4.20263e-270	2.68586e-267	608.333
Zm00001d039687	7.55321	3.83191	50.2503	9.25675e-270	5.74191e-267	607.545
Zm00001d041804	7.9747	3.96278	50.1577	3.30601e-269	1.99211e-266	606.274
Zm00001d036340	5.4095	3.83489	49.9908	3.28847e-268	1.9265e-265	603.981
Zm00001d031997	5.69867	3.59869	49.8432	2.51374e-267	1.43283e-264	601.95
Zm00001d014564	6.71813	4.2061	49.7093	1.5954e-266	8.85446e-264	600.105
Zm00001d033150	5.67745	3.34982	49.6306	4.7287e-266	2.55714e-263	599.02
Zm00001d014718	5.32988	3.35728	49.6126	6.06415e-266	3.19732e-263	598.772
Zm00001d009138	-4.48467	1.72108	-49.3654	1.85413e-264	9.53745e-262	595.358
Zm00001d040581	-5.74744	2.03452	-49.3335	2.88592e-264	1.44914e-261	594.916
Zm00001d017179	5.60382	2.93523	49.2439	9.98688e-264	4.89822e-261	593.677
Zm00001d028240	5.1187	4.52078	49.2032	1.75661e-263	8.41977e-261	593.113
Zm00001d033132	8.68239	4.67114	49.1057	6.79465e-263	3.18443e-260	591.762
Zm00001d021370	6.07573	4.08945	48.9233	8.56612e-262	3.92738e-259	589.232
Zm00001d050403	8.135	4.14622	48.8817	1.52831e-261	6.85789e-259	588.654
Zm00001d018077	6.24436	3.25603	48.8722	1.74307e-261	7.65862e-259	588.523
Zm00001d027855	-4.27558	1.14461	-48.8107	4.10399e-261	1.76639e-258	587.668
Zm00001d019518	8.08008	4.4188	48.7563	8.74548e-261	3.68884e-258	586.913
Zm00001d010871	7.15365	3.51209	48.6229	5.61271e-260	2.32102e-257	585.056
Zm00001d042840	7.0995	3.47085	48.1919	2.30949e-257	9.19004e-255	579.046
Zm00001d008612	4.90506	2.52665	48.1118	7.09203e-257	2.76983e-254	577.926
Zm00001d013937	6.11707	3.75463	47.9821	4.36621e-256	1.64435e-253	576.111
Zm00001d015385	8.75045	4.90678	47.8212	4.16787e-255	1.54211e-252	573.859
Zm00001d006540	7.39168	4.51169	47.8159	4.49003e-255	1.63267e-252	573.785
Zm00001d027999	4.4446	2.45729	47.72	1.72671e-254	6.17226e-252	572.44
Zm00001d051746	5.75562	3.27382	47.4276	1.05683e-252	3.71475e-250	568.332
Zm00001d030199	-5.67929	1.58806	-47.4181	1.20917e-252	4.18056e-250	568.197
Zm00001d007921	5.21099	2.52394	47.3252	4.47732e-252	1.52301e-249	566.89
Zm00001d024925	-4.23543	2.62485	-47.3047	5.97682e-252	2.00081e-249	566.602
Zm00001d031899	7.09083	5.04513	47.2333	1.63612e-251	5.39152e-249	565.597
Zm00001d052842	-5.08825	1.81957	-47.2066	2.38593e-251	7.74141e-249	565.22
Zm00001d045373	4.52684	3.12423	47.192	2.93228e-251	9.36998e-249	565.014
Zm00001d024835	6.83589	3.9658	47.121	7.9908e-251	2.51531e-248	564.013
Zm00001d018621	-5.05063	1.67168	-47.1183	8.2963e-251	2.57307e-248	563.976
Zm00001d008706	8.39032	4.31076	47.0979	1.1068e-250	3.38296e-248	563.688
Zm00001d003429	8.33156	4.38121	47.0259	3.06084e-250	9.22188e-248	562.672
Zm00001d021515	6.12684	3.95209	47.0048	4.12718e-250	1.22595e-247	562.374
Zm00001d013918	4.68152	2.90489	46.883	2.30991e-249	6.76611e-247	560.654
Zm00001d039258	7.04532	5.10228	46.7993	7.55425e-249	2.18245e-246	559.471
Zm00001d018779	7.73343	4.04065	46.7521	1.47562e-248	4.20551e-246	558.802
Zm00001d052556	4.36782	2.71898	46.6179	9.88874e-248	2.78071e-245	556.903
Zm00001d011256	5.07685	2.94031	46.6043	1.19881e-247	3.29888e-245	556.711
Zm00001d016893	4.53886	2.47128	46.604	1.20443e-247	3.29888e-245	556.706
Zm00001d019898	4.46877	3.37132	46.4579	9.57333e-247	2.58848e-244	554.636
Zm00001d021906	8.04369	4.28134	46.2143	3.05643e-245	8.1595e-243	551.178
Zm00001d046555	5.31852	4.58533	46.0717	2.33145e-244	6.14627e-242	549.149
Zm00001d021763	8.33476	4.77438	46.043	3.50837e-244	9.13475e-242	548.741
Zm00001d003459	4.99495	2.74433	46.0247	4.55483e-244	1.17148e-241	548.481
Zm00001d018034	6.26686	4.81247	45.8768	3.75174e-243	9.53303e-241	546.375
Zm00001d053342	5.55717	3.45996	45.8531	5.26465e-243	1.3218e-240	546.037
Zm00001d040705	-4.25053	2.05412	-45.8449	5.92005e-243	1.46887e-240	545.92
Zm00001d013443	5.09643	2.52957	45.7742	1.62331e-242	3.98088e-240	544.912
Zm00001d017485	-6.66031	2.66373	-45.7651	1.84921e-242	4.48274e-240	544.782
Zm00001d012287	5.52788	2.80945	45.7615	1.94716e-242	4.66655e-240	544.731
Zm00001d032331	4.80721	3.80289	45.7115	3.97788e-242	9.42624e-240	544.017
Zm00001d023707	7.44272	3.66715	45.6371	1.15277e-241	2.70133e-239	542.955
Zm00001d049387	8.67288	5.67088	45.5324	5.15534e-241	1.19479e-238	541.459
Zm00001d042697	7.86413	3.98713	45.5099	7.11137e-241	1.6302e-238	541.138
Zm00001d003767	8.4735	4.46515	45.4737	1.19397e-240	2.70761e-238	540.621
Zm00001d043168	6.06401	4.31673	45.4178	2.66165e-240	5.97172e-238	539.82
Zm00001d004729	-4.97706	1.33953	-45.4117	2.90273e-240	6.44407e-238	539.734
Zm00001d014600	6.10732	3.18393	45.223	4.34363e-239	9.54242e-237	537.032
Zm00001d025616	4.88495	4.91199	45.2078	5.40412e-239	1.17498e-236	536.814
Zm00001d017092	5.15061	5.50401	45.1804	8.00941e-239	1.72366e-236	536.421
Zm00001d027422	4.8727	3.87752	45.1485	1.26489e-238	2.6946e-236	535.965
Zm00001d053713	5.47618	3.72201	45.1031	2.4294e-238	5.12361e-236	535.313
Zm00001d046940	5.10035	2.73989	44.8759	6.36869e-237	1.32986e-234	532.051
Zm00001d017711	7.65111	3.73866	44.8666	7.27802e-237	1.50484e-234	531.918
Zm00001d005251	-5.2035	1.47102	-44.848	9.51597e-237	1.94846e-234	531.65
Zm00001d028756	5.31962	2.6849	44.6996	8.06381e-236	1.63525e-233	529.517
Zm00001d016134	8.09381	4.94821	44.6726	1.18901e-235	2.38821e-233	529.129
Zm00001d018030	7.40044	3.76541	44.5705	5.18075e-235	1.03077e-232	527.659
Zm00001d014717	4.10584	2.88073	44.4242	4.28495e-234	8.44576e-232	525.549
Zm00001d043167	4.55784	2.32988	44.3323	1.61439e-233	3.15255e-231	524.225
Zm00001d007857	7.29146	4.38084	44.2021	1.06079e-232	2.05248e-230	522.345
Zm00001d028585	4.49217	2.2322	44.1035	4.41838e-232	8.47123e-230	520.92
Zm00001d026437	4.85766	2.81023	44.0684	7.35311e-232	1.39709e-229	520.411
Zm00001d047789	7.55765	5.12824	44.0076	1.77377e-231	3.34007e-229	519.532
Zm00001d026603	6.17575	3.50614	43.7937	3.94422e-230	7.36138e-228	516.435
Zm00001d034523	4.87864	3.17798	43.7817	4.6938e-230	8.68353e-228	516.261
Zm00001d006587	6.94347	3.84726	43.7664	5.86103e-230	1.07486e-227	516.039
Zm00001d002001	5.34999	2.8234	43.6111	5.59252e-229	9.99545e-227	513.787
Zm00001d027488	7.64226	4.21952	43.4795	3.78763e-228	6.7127e-226	511.876
Zm00001d023559	8.3681	4.57908	43.4647	4.70036e-228	8.26088e-226	511.661
Zm00001d021435	8.93579	5.65023	43.2274	1.48928e-226	2.57449e-224	508.21
Zm00001d004478	4.61373	3.37584	43.1641	3.74658e-226	6.42402e-224	507.289
Zm00001d043299	7.77427	5.31544	43.0903	1.09818e-225	1.85286e-223	506.215
Zm00001d018157	6.02147	2.99893	43.062	1.65966e-225	2.75608e-223	505.802
Zm00001d011467	4.92077	3.0039	43.0337	2.51123e-225	4.13764e-223	505.389
Zm00001d040702	-4.78059	3.00375	-43.0157	3.2632e-225	5.33495e-223	505.127
Zm00001d019454	6.97163	3.61244	42.9689	6.46629e-225	1.04903e-222	504.444
Zm00001d023536	4.60343	3.66767	42.8885	2.09173e-224	3.36753e-222	503.272
Zm00001d029859	-6.41205	2.47688	-42.8163	6.00803e-224	9.5992e-222	502.218
Zm00001d032896	4.89208	4.1134	42.8079	6.79593e-224	1.07764e-221	502.095
Zm00001d046354	4.1676	1.94699	42.5429	3.28577e-222	5.09536e-220	498.222
Zm00001d009929	6.62175	3.2115	42.5383	3.51304e-222	5.40803e-220	498.155
Zm00001d039070	4.20665	3.22918	42.3637	4.54491e-221	6.84659e-219	495.599
Zm00001d039040	8.5094	4.80677	42.3582	4.9259e-221	7.36789e-219	495.518
Zm00001d025873	-4.96851	1.62915	-42.291	1.32177e-220	1.96311e-218	494.532
Zm00001d012083	4.97001	2.99024	42.2387	2.84633e-220	4.19784e-218	493.766
Zm00001d002871	4.72926	3.1722	42.2129	4.15719e-220	6.08855e-218	493.388
Zm00001d044335	4.14124	3.61374	42.1266	1.47642e-219	2.13272e-217	492.122
Zm00001d031514	4.7777	2.56968	41.9704	1.46801e-218	2.07788e-216	489.829
Zm00001d048479	5.24516	3.14018	41.9281	2.737e-218	3.84823e-216	489.207
Zm00001d021784	7.18207	4.76658	41.9118	3.47836e-218	4.85818e-216	488.967
Zm00001d007394	5.97329	4.01094	41.8746	6.01384e-218	8.34421e-216	488.42
Zm00001d004728	-5.19886	1.41907	-41.8629	7.14421e-218	9.84781e-216	488.248
Zm00001d018796	5.62689	3.15392	41.8451	9.28651e-218	1.27177e-215	487.987
Zm00001d019899	4.04853	2.52941	41.7878	2.16e-217	2.93899e-215	487.144
Zm00001d029027	4.48618	4.27744	41.7656	2.99527e-217	4.02358e-215	486.817
Zm00001d039029	4.9898	4.55102	41.7643	3.05005e-217	4.07124e-215	486.799
Zm00001d011797	4.17202	2.42906	41.6873	9.49542e-217	1.25161e-214	485.665
Zm00001d035001	7.95957	4.04211	41.6854	9.7594e-217	1.27842e-214	485.637
Zm00001d051453	4.70632	2.87512	41.6781	1.0869e-216	1.41499e-214	485.53
Zm00001d027456	6.0331	3.65212	41.564	5.8487e-216	7.4757e-214	483.849
Zm00001d022228	-5.48899	1.93343	-41.5177	1.15802e-215	1.47125e-213	483.167
Zm00001d002971	4.01794	2.24011	41.4528	3.01714e-215	3.76518e-213	482.211
Zm00001d019565	-5.4056	3.93095	-41.3669	1.0739e-214	1.31678e-212	480.943
Zm00001d018797	7.93071	4.63987	41.3368	1.67562e-214	2.04271e-212	480.499
Zm00001d027925	-5.12101	2.22838	-41.301	2.84194e-214	3.44463e-212	479.971
Zm00001d035028	-4.00283	1.68996	-41.2617	5.08121e-214	6.08879e-212	479.391
Zm00001d029745	5.00742	2.99567	41.2144	1.02286e-213	1.21192e-211	478.692
Zm00001d033910	5.21708	4.05828	41.189	1.48992e-213	1.75544e-211	478.316
Zm00001d018838	4.29199	3.04036	41.0411	1.32933e-212	1.54893e-210	476.131
Zm00001d002815	5.62519	3.91183	40.9854	3.03304e-212	3.51466e-210	475.307
Zm00001d019501	4.27303	2.41959	40.9003	1.07004e-211	1.23318e-209	474.048
Zm00001d008228	4.97297	4.50083	40.8675	1.73948e-211	1.99378e-209	473.563
Zm00001d036535	7.54258	5.2319	40.7673	7.68336e-211	8.71194e-209	472.079
Zm00001d031349	5.02909	2.56252	40.7488	1.01202e-210	1.1353e-208	471.804
Zm00001d042289	5.60535	3.09183	40.7476	1.02957e-210	1.14887e-208	471.787
Zm00001d032380	4.81381	3.69807	40.6716	3.18236e-210	3.49562e-208	470.66
Zm00001d013013	4.15035	2.99257	40.6541	4.12736e-210	4.51016e-208	470.4
Zm00001d038984	7.8188	5.22395	40.5104	3.4877e-209	3.79152e-207	468.269
Zm00001d038084	4.01868	5.28865	40.4848	5.09827e-209	5.51398e-207	467.89
Zm00001d046170	8.57289	4.47044	40.4808	5.41188e-209	5.8233e-207	467.83
Zm00001d042257	5.7448	4.2516	40.4467	8.98505e-209	9.61902e-207	467.324
Zm00001d005996	6.70605	3.78382	40.4045	1.68346e-208	1.79314e-206	466.697
Zm00001d033666	4.80186	2.96932	40.3143	6.43314e-208	6.75e-206	465.358
Zm00001d041984	-4.60184	1.27008	-40.2768	1.12382e-207	1.16755e-205	464.801
Zm00001d028153	4.32801	4.4069	40.2404	1.93275e-207	1.98837e-205	464.259
Zm00001d008173	-5.12708	2.03797	-40.1993	3.56538e-207	3.65019e-205	463.648
Zm00001d044310	5.89964	3.04694	40.1593	6.46907e-207	6.59095e-205	463.053
Zm00001d042049	6.52512	4.43109	39.9665	1.14438e-205	1.14929e-203	460.183
Zm00001d009373	-5.15718	2.82836	-39.9595	1.27121e-205	1.27061e-203	460.078
Zm00001d028562	5.92414	2.96953	39.9241	2.15345e-205	2.13221e-203	459.552
Zm00001d051333	-5.06345	1.87712	-39.7539	2.73229e-204	2.66777e-202	457.014
Zm00001d030762	5.97688	2.94558	39.6879	7.31536e-204	7.0771e-202	456.031
Zm00001d024507	4.3308	2.36245	39.62	2.0205e-203	1.94577e-201	455.016
Zm00001d015628	4.60509	2.71178	39.5039	1.1461e-202	1.09372e-200	453.283
Zm00001d021245	5.51222	3.81479	39.3903	6.27145e-202	5.95788e-200	451.585
Zm00001d023713	5.26462	3.03196	39.3415	1.30135e-201	1.23074e-199	450.856
Zm00001d029274	-5.25983	1.78344	-39.2677	3.9306e-201	3.66798e-199	449.752
Zm00001d012689	4.12857	3.73299	39.2132	8.88358e-201	8.25351e-199	448.938
Zm00001d044666	4.81382	2.78442	39.1887	1.28232e-200	1.18614e-198	448.571
Zm00001d020434	5.77638	3.94104	39.1263	3.26872e-200	2.99728e-198	447.637
Zm00001d016926	4.93558	4.34337	39.1178	3.71382e-200	3.39067e-198	447.509
Zm00001d034007	5.00058	2.4704	39.0872	5.87216e-200	5.33809e-198	447.052
Zm00001d029903	-4.18058	1.65452	-39.0746	7.10089e-200	6.42737e-198	446.862
Zm00001d049650	6.0919	2.99399	39.0182	1.65337e-199	1.49015e-197	446.018
Zm00001d039745	4.58977	3.33127	38.9382	5.49191e-199	4.90781e-197	444.819
Zm00001d035135	5.60275	2.7473	38.8848	1.22418e-198	1.08936e-196	444.018
Zm00001d053432	6.57106	4.15128	38.8527	1.98247e-198	1.74938e-196	443.537
Zm00001d034724	5.32133	4.58548	38.8238	3.05919e-198	2.68827e-196	443.104
Zm00001d053545	5.25118	3.65469	38.7426	1.03606e-197	8.99201e-196	441.885
Zm00001d004894	7.57699	4.60887	38.7394	1.08738e-197	9.39867e-196	441.837
Zm00001d022237	4.80376	5.38465	38.6872	2.38037e-197	2.04906e-195	441.055
Zm00001d002035	-4.90675	3.04143	-38.6842	2.49146e-197	2.13597e-195	441.009
Zm00001d023757	4.85916	3.78638	38.6585	3.66765e-197	3.13161e-195	440.623
Zm00001d016802	4.80443	3.65539	38.6303	5.60593e-197	4.7673e-195	440.199
Zm00001d047581	4.3781	4.7409	38.5899	1.02859e-196	8.6426e-195	439.593
Zm00001d013455	4.86446	2.72012	38.5755	1.2765e-196	1.06409e-194	439.377
Zm00001d014816	4.49598	2.71632	38.5516	1.82809e-196	1.51194e-194	439.019
Zm00001d038579	5.23477	5.24021	38.5193	2.97555e-196	2.4418e-194	438.532
Zm00001d039848	4.92553	3.85621	38.3824	2.33425e-195	1.89343e-193	436.475
Zm00001d030127	6.25841	3.28601	38.3407	4.37549e-195	3.5221e-193	435.847
Zm00001d016826	5.13147	3.96397	38.3313	5.03905e-195	4.04082e-193	435.706
Zm00001d017095	-4.90606	1.81628	-38.2877	9.71181e-195	7.72914e-193	435.051
Zm00001d034543	7.59215	5.30952	38.2816	1.06578e-194	8.41843e-193	434.958
Zm00001d021177	5.17116	2.67375	38.1776	5.10345e-194	4.01611e-192	433.394
Zm00001d010240	4.12818	2.6553	37.9294	2.15823e-192	1.6796e-190	429.654
Zm00001d026405	4.16449	4.28437	37.9132	2.75277e-192	2.13441e-190	429.411
Zm00001d035212	4.83213	2.81213	37.9003	3.3457e-192	2.58464e-190	429.216
Zm00001d009589	8.22303	4.37705	37.8658	5.63416e-192	4.33666e-190	428.696
Zm00001d009028	5.56922	4.75424	37.8446	7.76374e-192	5.95408e-190	428.376
Zm00001d042454	4.30945	5.20949	37.7924	1.70743e-191	1.29999e-189	427.588
Zm00001d027442	4.38959	4.88278	37.7704	2.37982e-191	1.80541e-189	427.257
Zm00001d036345	4.54576	3.97708	37.7688	2.4385e-191	1.84329e-189	427.232
Zm00001d037547	-5.26751	2.39914	-37.7059	6.31085e-191	4.75342e-189	426.283
Zm00001d008312	-4.2113	2.76149	-37.6974	7.17555e-191	5.3855e-189	426.154
Zm00001d053868	4.11119	2.44425	37.6915	7.83834e-191	5.86208e-189	426.066
Zm00001d032420	4.5045	4.55008	37.6841	8.76484e-191	6.53182e-189	425.955
Zm00001d040467	4.71687	3.2837	37.6075	2.78944e-190	2.0498e-188	424.798
Zm00001d011513	4.04339	2.07888	37.4968	1.48866e-189	1.09013e-187	423.126
Zm00001d052336	-4.04167	1.43534	-37.3851	8.06992e-189	5.82858e-187	421.438
Zm00001d049048	5.37739	3.00307	37.3646	1.10025e-188	7.91955e-187	421.128
Zm00001d006520	5.56299	4.27668	37.2952	3.14674e-188	2.25731e-186	420.079
Zm00001d011285	7.53188	3.97595	37.2561	5.69308e-188	4.05632e-186	419.487
Zm00001d027421	4.11855	3.70725	37.1082	5.35573e-187	3.79035e-185	417.248
Zm00001d022464	6.849	4.74443	37.0761	8.703e-187	6.13867e-185	416.763
Zm00001d037097	-4.14671	3.33592	-37.0317	1.7078e-186	1.20058e-184	416.09
Zm00001d014488	4.35916	5.15971	36.8302	3.63181e-185	2.54468e-183	413.036
Zm00001d032821	-4.36094	1.45081	-36.5966	1.26083e-183	8.74704e-182	409.493
Zm00001d047113	-4.96455	1.65973	-36.5851	1.50198e-183	1.03519e-181	409.319
Zm00001d026599	6.78932	4.16201	36.5615	2.15139e-183	1.47795e-181	408.96
Zm00001d011154	5.48667	2.75036	36.5245	3.77592e-183	2.57715e-181	408.398
Zm00001d028486	-4.09625	2.04437	-36.5071	4.91424e-183	3.34327e-181	408.135
Zm00001d023990	4.03877	2.39012	36.4793	7.50634e-183	5.09031e-181	407.712
Zm00001d005814	5.19369	2.90428	36.4655	9.25226e-183	6.25417e-181	407.503
Zm00001d013146	7.21986	4.58636	36.3324	7.00495e-182	4.68998e-180	405.481
Zm00001d034283	7.28889	4.18406	36.2598	2.11421e-181	1.40658e-179	404.378
Zm00001d014919	4.72524	3.29357	36.2216	3.78202e-181	2.5004e-179	403.797
Zm00001d005359	4.52243	4.05887	36.206	4.79449e-181	3.15003e-179	403.56
Zm00001d034179	6.4115	3.49037	36.0937	2.65267e-180	1.72138e-178	401.851
Zm00001d028702	4.61237	3.44915	35.9065	4.59361e-179	2.93574e-177	399.003
Zm00001d007937	4.04369	2.99609	35.7882	2.78824e-178	1.75534e-176	397.202
Zm00001d032822	-5.3013	2.18758	-35.7316	6.61232e-178	4.15041e-176	396.34
Zm00001d008226	4.44891	3.19432	35.6631	1.88095e-177	1.17713e-175	395.296
Zm00001d002426	4.02921	3.88167	35.6383	2.74463e-177	1.71255e-175	394.918
Zm00001d023699	5.44909	2.88262	35.5409	1.2145e-176	7.51136e-175	393.433
Zm00001d034828	4.60316	3.91211	35.5114	1.90551e-176	1.17164e-174	392.983
Zm00001d028670	5.5401	3.2897	35.4495	4.907e-176	2.99967e-174	392.038
Zm00001d010426	4.14517	2.52551	35.2696	7.65207e-175	4.61092e-173	389.295
Zm00001d015204	4.37684	5.58393	35.1975	2.30655e-174	1.37805e-172	388.193
Zm00001d013039	6.25215	3.70764	35.1836	2.8502e-174	1.69804e-172	387.981
Zm00001d008499	4.70399	2.86607	35.138	5.72699e-174	3.40231e-172	387.284
Zm00001d053015	5.0801	2.46197	35.1211	7.41058e-174	4.39015e-172	387.027
Zm00001d042526	4.06209	4.25086	35.0837	1.31413e-173	7.72005e-172	386.455
Zm00001d007160	-4.4755	1.513	-34.8542	4.39615e-172	2.54013e-170	382.949
Zm00001d011833	5.72096	3.75825	34.7918	1.1436e-171	6.5718e-170	381.994
Zm00001d013191	6.10583	3.12904	34.7816	1.33547e-171	7.65356e-170	381.839
Zm00001d021340	4.10402	2.47065	34.71	4.00116e-171	2.27452e-169	380.743
Zm00001d005346	4.08898	4.52923	34.7093	4.04308e-171	2.29217e-169	380.733
Zm00001d015378	-4.3247	4.67935	-34.674	6.94531e-171	3.92699e-169	380.192
Zm00001d026162	-4.49406	1.49892	-34.609	1.87866e-170	1.05375e-168	379.198
Zm00001d017508	-4.19399	1.18005	-34.58	2.9301e-170	1.63914e-168	378.755
Zm00001d021620	6.01519	4.87608	34.4611	1.81141e-169	1.00799e-167	376.935
Zm00001d023343	6.56593	5.70143	34.3629	8.15776e-169	4.50385e-167	375.432
Zm00001d018901	5.04933	4.42648	34.3372	1.2109e-168	6.65047e-167	375.038
Zm00001d008681	6.06367	3.59279	34.2702	3.38469e-168	1.85411e-166	374.011
Zm00001d044925	6.45214	3.53214	34.2061	9.04672e-168	4.91741e-166	373.029
Zm00001d052595	7.46684	4.91024	34.149	2.16971e-167	1.16436e-165	372.155
Zm00001d024839	-4.83791	4.51169	-34.0791	6.34918e-167	3.38142e-165	371.083
Zm00001d002130	4.49644	2.90274	34.0384	1.18451e-166	6.27671e-165	370.46
Zm00001d029049	5.59051	2.98521	34.0366	1.2185e-166	6.42454e-165	370.432
Zm00001d032570	-4.07214	2.45478	-33.9931	2.37492e-166	1.24906e-164	369.765
Zm00001d039715	5.91843	3.6107	33.9166	7.6853e-166	4.00205e-164	368.592
Zm00001d033985	5.67271	2.9404	33.847	2.23774e-165	1.15956e-163	367.525
Zm00001d044130	4.46228	5.15808	33.8127	3.78992e-165	1.95427e-163	366.999
Zm00001d018467	4.25778	2.24083	33.7967	4.84309e-165	2.49124e-163	366.754
Zm00001d005693	4.09049	2.61558	33.5824	1.30183e-163	6.50605e-162	363.467
Zm00001d046442	4.09886	2.8729	33.567	1.65031e-163	8.22812e-162	363.23
Zm00001d049494	4.01641	2.48836	33.5511	2.10873e-163	1.04889e-161	362.985
Zm00001d001857	5.56985	3.57391	33.4894	5.43897e-163	2.68636e-161	362.039
Zm00001d047462	4.17928	4.7858	33.3135	8.13239e-162	3.97019e-160	359.337
Zm00001d043972	4.75736	3.94568	33.2542	2.02412e-161	9.81348e-160	358.426
Zm00001d031421	4.54296	2.37337	33.195	5.02703e-161	2.42609e-159	357.518
Zm00001d036371	4.215	5.42608	33.0693	3.47668e-160	1.65515e-158	355.586
Zm00001d016943	4.0423	1.90582	33.0516	4.56231e-160	2.1671e-158	355.315
Zm00001d011993	4.25643	5.72352	33.0355	5.84821e-160	2.77166e-158	355.067
Zm00001d017121	-5.34985	6.13043	-32.6852	1.28345e-157	5.94899e-156	349.682
Zm00001d029558	-5.23299	1.65397	-32.6473	2.30314e-157	1.06287e-155	349.098
Zm00001d036046	4.25266	2.26189	32.5476	1.0692e-156	4.85979e-155	347.565
Zm00001d034808	4.24657	3.67188	32.4797	3.04178e-156	1.37075e-154	346.521
Zm00001d038382	-4.33903	1.40549	-32.4257	6.98246e-156	3.11992e-154	345.691
Zm00001d006833	4.16756	2.16903	32.383	1.34885e-155	6.00152e-154	345.033
Zm00001d031850	4.9557	3.44848	32.3789	1.43801e-155	6.37133e-154	344.969
Zm00001d024676	6.04681	3.21444	32.3384	2.6832e-155	1.18635e-153	344.346
Zm00001d032828	4.09671	2.59519	32.2304	1.41632e-154	6.18429e-153	342.685
Zm00001d025948	4.20816	2.72636	32.1987	2.30637e-154	9.98795e-153	342.198
Zm00001d045621	4.05684	4.99957	31.9503	1.0619e-152	4.47909e-151	338.373
Zm00001d011093	4.34915	2.55763	31.9016	2.24853e-152	9.44652e-151	337.624
Zm00001d044194	4.41792	2.512	31.8026	1.03487e-151	4.28791e-150	336.099
Zm00001d028432	4.65092	2.38789	31.6147	1.87443e-150	7.64636e-149	333.206
Zm00001d038894	4.45646	4.41979	31.5562	4.61991e-150	1.86655e-148	332.305
Zm00001d015929	4.31979	4.19266	31.5031	1.04762e-149	4.20044e-148	331.488
Zm00001d016031	-4.08045	1.96193	-31.4124	4.24667e-149	1.68667e-147	330.09
Zm00001d047532	4.92846	2.77343	31.4092	4.45993e-149	1.76473e-147	330.041
Zm00001d053828	4.61878	3.43146	31.3707	8.06866e-149	3.17478e-147	329.449
Zm00001d035456	4.36267	2.43707	31.1296	3.32891e-147	1.27417e-145	325.734
Zm00001d039667	5.10892	2.50937	31.0127	2.01944e-146	7.66007e-145	323.933
Zm00001d052242	5.51113	3.51362	30.9778	3.4581e-146	1.30235e-144	323.396
Zm00001d035081	4.53798	2.55439	30.9568	4.7833e-146	1.79821e-144	323.072
Zm00001d031257	-4.81828	2.9059	-30.9199	8.44793e-146	3.1646e-144	322.504
Zm00001d026406	-4.19054	1.6375	-30.8597	2.13925e-145	7.98527e-144	321.576
Zm00001d034969	4.14625	2.47244	30.7148	2.00019e-144	7.42678e-143	319.343
Zm00001d002822	4.37487	4.21939	30.5827	1.53463e-143	5.62877e-142	317.308
Zm00001d016991	6.64382	4.30676	30.4593	1.02924e-142	3.74254e-141	315.408
Zm00001d010314	4.08577	2.76232	30.455	1.10046e-142	3.99461e-141	315.341
Zm00001d035034	4.10348	5.85046	30.3515	5.42687e-142	1.94979e-140	313.747
Zm00001d042050	5.44285	4.46816	30.2656	2.04169e-141	7.18853e-140	312.424
Zm00001d022630	6.2331	3.74353	30.116	2.05109e-140	7.10303e-139	310.12
Zm00001d028471	6.12075	4.50262	30.1117	2.19218e-140	7.57919e-139	310.053
Zm00001d034900	4.11348	3.51388	29.9005	5.68901e-139	1.92586e-137	306.801
Zm00001d018623	4.50938	3.15101	29.7029	1.1983e-137	3.98615e-136	303.758
Zm00001d042620	4.11526	3.74002	29.6402	3.15041e-137	1.04469e-135	302.792
Zm00001d025747	4.47557	2.50516	29.4887	3.25395e-136	1.06068e-134	300.461
Zm00001d051001	-4.70231	6.87019	-29.4129	1.04576e-135	3.39832e-134	299.295
Zm00001d022107	5.03642	4.60525	29.3065	5.39165e-135	1.72811e-133	297.657
Zm00001d048422	4.13992	3.04102	29.2936	6.57211e-135	2.10327e-133	297.459
Zm00001d018069	5.01169	4.08078	29.2031	2.65201e-134	8.37289e-133	296.066
Zm00001d017364	4.50495	2.29131	29.1371	7.32795e-134	2.28958e-132	295.051
Zm00001d037361	4.04335	2.63222	29.0999	1.29938e-133	4.02999e-132	294.479
Zm00001d042727	4.92999	3.51593	29.0969	1.36085e-133	4.20827e-132	294.433
Zm00001d034897	4.0652	3.65749	28.9755	8.83087e-133	2.66061e-131	292.565
Zm00001d014467	-5.80462	4.37074	-28.9263	1.88268e-132	5.64805e-131	291.809
Zm00001d053925	4.27209	2.57445	28.8962	2.99386e-132	8.94343e-131	291.346
Zm00001d041824	4.55494	3.25646	28.8076	1.17097e-131	3.45878e-130	289.984
Zm00001d053675	5.19755	5.35803	28.7341	3.63059e-131	1.0694e-129	288.854
Zm00001d023994	-6.69381	4.35352	-28.7133	5.00239e-131	1.46936e-129	288.534
Zm00001d003006	-4.8124	3.70506	-28.7125	5.05888e-131	1.48389e-129	288.522
Zm00001d021334	4.07551	2.93507	28.6007	2.82546e-130	8.20786e-129	286.805
Zm00001d011760	4.26313	2.71988	28.0274	1.90029e-126	5.20482e-125	278.003
Zm00001d051567	4.0396	3.16244	27.8613	2.43385e-125	6.53885e-124	275.457
Zm00001d005457	4.66235	2.76432	27.8392	3.42009e-125	9.13035e-124	275.117
Zm00001d006511	4.48345	2.98325	27.7335	1.73146e-124	4.55317e-123	273.497
Zm00001d003559	5.16525	2.84796	27.6443	6.80673e-124	1.77227e-122	272.13
Zm00001d018090	-4.09972	4.98945	-27.5191	4.63969e-123	1.19331e-121	270.214
Zm00001d027904	4.71955	3.5437	27.5109	5.26039e-123	1.34966e-121	270.088
Zm00001d039104	4.02744	3.45222	27.0719	4.38111e-120	1.06449e-118	263.373
Zm00001d014744	4.58661	2.74999	26.9237	4.22322e-119	1.01098e-117	261.11
Zm00001d051908	4.46108	4.18703	26.8604	1.11209e-118	2.65616e-117	260.144
Zm00001d018810	4.27873	3.76575	26.7798	3.81196e-118	9.02292e-117	258.913
Zm00001d051629	-4.1788	3.91505	-26.7621	4.99666e-118	1.17663e-116	258.643
Zm00001d003866	4.48698	3.59711	26.6068	5.35094e-117	1.2347e-115	256.276
Zm00001d037513	5.30278	2.90292	26.5784	8.26114e-117	1.89997e-115	255.842
Zm00001d013795	4.14079	4.74862	26.4739	4.06756e-116	9.20438e-115	254.25
Zm00001d027760	-4.3117	3.93367	-26.0807	1.62635e-113	3.51431e-112	248.268
Zm00001d051872	-4.27899	4.50043	-26.0378	3.12711e-113	6.7228e-112	247.615
Zm00001d012036	4.59059	3.14932	25.7217	3.81432e-111	7.89441e-110	242.819
Zm00001d042867	4.07319	1.9838	25.7075	4.73632e-111	9.78346e-110	242.603
Zm00001d012081	-4.35067	3.29379	-25.6802	7.15922e-111	1.47449e-109	242.19
Zm00001d028814	-4.12859	3.5432	-25.5376	6.23498e-110	1.26196e-108	240.029
Zm00001d020717	4.38673	2.79714	25.2029	9.91327e-108	1.94666e-106	234.968
Zm00001d048625	-4.78535	4.21788	-25.0811	6.25558e-107	1.20815e-105	233.129
Zm00001d043538	4.45411	3.05615	25.0624	8.29147e-107	1.59988e-105	232.848
Zm00001d025381	-4.32533	3.63812	-25.0521	9.69354e-107	1.8653e-105	232.692
Zm00001d045919	4.23421	3.213	24.4061	1.63654e-102	2.96263e-101	222.974
Zm00001d033976	-4.12372	4.30945	-24.3849	2.25013e-102	4.05947e-101	222.656
Zm00001d017455	-4.09474	2.15682	-24.3018	7.82891e-102	1.40401e-100	221.411
Zm00001d049732	4.40781	2.12031	24.1999	3.61445e-101	6.41656e-100	219.884
Zm00001d011183	4.55663	5.00083	24.1782	5.00212e-101	8.8651e-100	219.559
Zm00001d043045	5.00458	3.35512	23.7067	5.77529e-98	9.71298e-97	212.52
Zm00001d021433	-4.3033	4.19702	-23.6646	1.08199e-97	1.80818e-96	211.893
Zm00001d034705	4.62261	3.73229	23.6215	2.05707e-97	3.42683e-96	211.252
Zm00001d026282	4.25016	3.0756	23.6109	2.40925e-97	4.00088e-96	211.094
Zm00001d041578	4.69687	4.13507	23.5979	2.92616e-97	4.84401e-96	210.9
Zm00001d035689	-4.19603	3.07387	-23.5804	3.80089e-97	6.27727e-96	210.639
Zm00001d049883	4.06735	2.27265	23.0051	1.95055e-93	3.02924e-92	202.111
Zm00001d053845	4.90279	3.27969	22.7907	4.64071e-92	7.0412e-91	198.948
Zm00001d047787	-4.01999	6.2147	-22.2339	1.6702e-88	2.37043e-87	190.775
Zm00001d031822	-4.12586	3.66879	-22.1583	5.0568e-88	7.1146e-87	189.669
Zm00001d002546	-4.14082	4.27119	-22.0588	2.16835e-87	3.01652e-86	188.216
Zm00001d027332	4.43433	3.48611	21.7987	9.63698e-86	1.30118e-84	184.429
Zm00001d044396	4.32682	2.4503	21.6794	5.46575e-85	7.28191e-84	182.697
Zm00001d010840	-4.08648	2.8605	-21.58	2.31367e-84	3.05353e-83	181.257
Zm00001d044685	4.86512	5.19933	21.3415	7.32423e-83	9.41304e-82	177.809
Zm00001d003730	-4.06917	4.2622	-21.2134	4.65376e-82	5.90185e-81	175.964
Zm00001d040508	-4.22115	6.15918	-21.1943	6.13514e-82	7.75721e-81	175.688
Zm00001d003751	-4.03419	3.83391	-19.4218	5.12917e-71	5.16838e-70	150.596
Zm00001d007827	4.00571	3.37328	19.3861	8.43583e-71	8.46795e-70	150.1
Zm00001d045620	4.38502	2.24775	18.5767	5.98034e-66	5.47894e-65	138.96
Zm00001d012088	4.08608	5.31376	14.3144	3.13835e-42	1.65098e-41	84.5318
