# Supplementary material for: Comparative analysis of tissue-specific genes in maize based on machine learning models: CNN performs technically best, LightGBM performs biologically soundest
Source: Front Genet. 2023 May 9;14:1190887. doi: 10.3389/fgene.2023.1190887 (PMC10203421; doi:10.3389/fgene.2023.1190887)
Supplement: Supplementary file 3 [file Table4.csv]

Zm00001d041173
Zm00001d026177
Zm00001d002897
Zm00001d051785
Zm00001d003707
Zm00001d038598
Zm00001d020775
Zm00001d008230
Zm00001d031738
Zm00001d006663
Zm00001d012810
Zm00001d037103
Zm00001d041819
Zm00001d040364
Zm00001d048998
Zm00001d035737
Zm00001d035859
Zm00001d010715
Zm00001d046786
Zm00001d033717
Zm00001d038161
Zm00001d016100
Zm00001d037323
Zm00001d005446
Zm00001d021703
Zm00001d032197
Zm00001d025402
Zm00001d020877
Zm00001d039687
Zm00001d041804
Zm00001d036340
Zm00001d031997
Zm00001d014564
Zm00001d033150
Zm00001d014718
Zm00001d009138
Zm00001d040581
Zm00001d017179
Zm00001d028240
Zm00001d033132
Zm00001d021370
Zm00001d050403
Zm00001d018077
Zm00001d027855
Zm00001d019518
Zm00001d010871
Zm00001d042840
Zm00001d008612
Zm00001d013937
Zm00001d015385
Zm00001d006540
Zm00001d027999
Zm00001d051746
Zm00001d030199
Zm00001d007921
Zm00001d024925
Zm00001d031899
Zm00001d052842
Zm00001d045373
Zm00001d024835
Zm00001d018621
Zm00001d008706
Zm00001d003429
Zm00001d021515
Zm00001d013918
Zm00001d039258
Zm00001d018779
Zm00001d052556
Zm00001d011256
Zm00001d016893
Zm00001d019898
Zm00001d021906
Zm00001d046555
Zm00001d021763
Zm00001d003459
Zm00001d018034
Zm00001d053342
Zm00001d040705
Zm00001d013443
Zm00001d017485
Zm00001d012287
Zm00001d032331
Zm00001d023707
Zm00001d049387
Zm00001d042697
Zm00001d003767
Zm00001d043168
Zm00001d004729
Zm00001d014600
Zm00001d025616
Zm00001d017092
Zm00001d027422
Zm00001d053713
Zm00001d046940
Zm00001d017711
Zm00001d005251
Zm00001d028756
Zm00001d016134
Zm00001d018030
Zm00001d014717
Zm00001d043167
Zm00001d007857
Zm00001d028585
Zm00001d026437
Zm00001d047789
Zm00001d026603
Zm00001d034523
Zm00001d006587
Zm00001d002001
Zm00001d027488
Zm00001d023559
Zm00001d021435
Zm00001d004478
Zm00001d043299
Zm00001d018157
Zm00001d011467
Zm00001d040702
Zm00001d019454
Zm00001d023536
Zm00001d029859
Zm00001d032896
Zm00001d046354
Zm00001d009929
Zm00001d039070
Zm00001d039040
Zm00001d025873
Zm00001d012083
Zm00001d002871
Zm00001d044335
Zm00001d031514
Zm00001d048479
Zm00001d021784
Zm00001d007394
Zm00001d004728
Zm00001d018796
Zm00001d019899
Zm00001d029027
Zm00001d039029
Zm00001d011797
Zm00001d035001
Zm00001d051453
Zm00001d027456
Zm00001d022228
Zm00001d002971
Zm00001d019565
Zm00001d018797
Zm00001d027925
Zm00001d035028
Zm00001d029745
Zm00001d033910
Zm00001d018838
Zm00001d002815
Zm00001d019501
Zm00001d008228
Zm00001d036535
Zm00001d031349
Zm00001d042289
Zm00001d032380
Zm00001d013013
Zm00001d038984
Zm00001d038084
Zm00001d046170
Zm00001d042257
Zm00001d005996
Zm00001d033666
Zm00001d041984
Zm00001d028153
Zm00001d008173
Zm00001d044310
Zm00001d042049
Zm00001d009373
Zm00001d028562
Zm00001d051333
Zm00001d030762
Zm00001d024507
Zm00001d015628
Zm00001d021245
Zm00001d023713
Zm00001d029274
Zm00001d012689
Zm00001d044666
Zm00001d020434
Zm00001d016926
Zm00001d034007
Zm00001d029903
Zm00001d049650
Zm00001d039745
Zm00001d035135
Zm00001d053432
Zm00001d034724
Zm00001d053545
Zm00001d004894
Zm00001d022237
Zm00001d002035
Zm00001d023757
Zm00001d016802
Zm00001d047581
Zm00001d013455
Zm00001d014816
Zm00001d038579
Zm00001d039848
Zm00001d030127
Zm00001d016826
Zm00001d017095
Zm00001d034543
Zm00001d021177
Zm00001d010240
Zm00001d026405
Zm00001d035212
Zm00001d009589
Zm00001d009028
Zm00001d042454
Zm00001d027442
Zm00001d036345
Zm00001d037547
Zm00001d008312
Zm00001d053868
Zm00001d032420
Zm00001d040467
Zm00001d011513
Zm00001d052336
Zm00001d049048
Zm00001d006520
Zm00001d011285
Zm00001d027421
Zm00001d022464
Zm00001d037097
Zm00001d014488
Zm00001d032821
Zm00001d047113
Zm00001d026599
Zm00001d011154
Zm00001d028486
Zm00001d023990
Zm00001d005814
Zm00001d013146
Zm00001d034283
Zm00001d014919
Zm00001d005359
Zm00001d034179
Zm00001d028702
Zm00001d007937
Zm00001d032822
Zm00001d008226
Zm00001d002426
Zm00001d023699
Zm00001d034828
Zm00001d028670
Zm00001d010426
Zm00001d015204
Zm00001d013039
Zm00001d008499
Zm00001d053015
Zm00001d042526
Zm00001d007160
Zm00001d011833
Zm00001d013191
Zm00001d021340
Zm00001d005346
Zm00001d015378
Zm00001d026162
Zm00001d017508
Zm00001d021620
Zm00001d023343
Zm00001d018901
Zm00001d008681
Zm00001d044925
Zm00001d052595
Zm00001d024839
Zm00001d002130
Zm00001d029049
Zm00001d032570
Zm00001d039715
Zm00001d033985
Zm00001d044130
Zm00001d018467
Zm00001d005693
Zm00001d046442
Zm00001d049494
Zm00001d001857
Zm00001d047462
Zm00001d043972
Zm00001d031421
Zm00001d036371
Zm00001d016943
Zm00001d011993
Zm00001d017121
Zm00001d029558
Zm00001d036046
Zm00001d034808
Zm00001d038382
Zm00001d006833
Zm00001d031850
Zm00001d024676
Zm00001d032828
Zm00001d025948
Zm00001d045621
Zm00001d011093
Zm00001d044194
Zm00001d028432
Zm00001d038894
Zm00001d015929
Zm00001d016031
Zm00001d047532
Zm00001d053828
Zm00001d035456
Zm00001d039667
Zm00001d052242
Zm00001d035081
Zm00001d031257
Zm00001d026406
Zm00001d034969
Zm00001d002822
Zm00001d016991
Zm00001d010314
Zm00001d035034
Zm00001d042050
Zm00001d022630
Zm00001d028471
Zm00001d034900
Zm00001d018623
Zm00001d042620
Zm00001d025747
Zm00001d051001
Zm00001d022107
Zm00001d048422
Zm00001d018069
Zm00001d017364
Zm00001d037361
Zm00001d042727
Zm00001d034897
Zm00001d014467
Zm00001d053925
Zm00001d041824
Zm00001d053675
Zm00001d023994
Zm00001d003006
Zm00001d021334
Zm00001d011760
Zm00001d051567
Zm00001d005457
Zm00001d006511
Zm00001d003559
Zm00001d018090
Zm00001d027904
Zm00001d039104
Zm00001d014744
Zm00001d051908
Zm00001d018810
Zm00001d051629
Zm00001d003866
Zm00001d037513
Zm00001d013795
Zm00001d027760
Zm00001d051872
Zm00001d012036
Zm00001d042867
Zm00001d012081
Zm00001d028814
Zm00001d020717
Zm00001d048625
Zm00001d043538
Zm00001d025381
Zm00001d045919
Zm00001d033976
Zm00001d017455
Zm00001d049732
Zm00001d011183
Zm00001d043045
Zm00001d021433
Zm00001d034705
Zm00001d026282
Zm00001d041578
Zm00001d035689
Zm00001d049883
Zm00001d053845
Zm00001d047787
Zm00001d031822
Zm00001d002546
Zm00001d027332
Zm00001d044396
Zm00001d010840
Zm00001d044685
Zm00001d003730
Zm00001d040508
Zm00001d003751
Zm00001d007827
Zm00001d045620
Zm00001d012088
Zm00001d020592
Zm00001d035700
Zm00001d037498
Zm00001d036125
Zm00001d008403
Zm00001d005230
Zm00001d035760
Zm00001d015746
Zm00001d040189
Zm00001d019070
Zm00001d005793
Zm00001d016459
Zm00001d037576
Zm00001d003677
Zm00001d018971
Zm00001d019277
Zm00001d020752
Zm00001d016684
Zm00001d045937
Zm00001d041822
Zm00001d037674
Zm00001d038597
Zm00001d008735
Zm00001d020055
Zm00001d006319
Zm00001d016394
Zm00001d044129
Zm00001d002768
Zm00001d022278
Zm00001d019342
Zm00001d032095
Zm00001d042011
Zm00001d024353
Zm00001d036717
Zm00001d045462
Zm00001d020591
Zm00001d052759
Zm00001d048520
Zm00001d004357
Zm00001d048847
Zm00001d032535
Zm00001d012475
Zm00001d049592
Zm00001d037234
Zm00001d023718
Zm00001d021289
Zm00001d025081
Zm00001d017493
Zm00001d012572
Zm00001d033580
Zm00001d029618
Zm00001d049608
Zm00001d017280
Zm00001d046055
Zm00001d048176
Zm00001d041671
Zm00001d031620
Zm00001d036425
Zm00001d022494
Zm00001d021057
Zm00001d044015
Zm00001d025059
Zm00001d006094
Zm00001d021843
Zm00001d019265
Zm00001d012068
Zm00001d037436
Zm00001d038202
Zm00001d033612
Zm00001d043014
Zm00001d049576
Zm00001d012221
Zm00001d003776
Zm00001d040113
Zm00001d041781
Zm00001d053112
Zm00001d018727
Zm00001d013053
Zm00001d030214
Zm00001d027290
Zm00001d025753
Zm00001d022104
Zm00001d035680
Zm00001d043464
Zm00001d037209
Zm00001d053113
Zm00001d045390
Zm00001d048630
Zm00001d033447
Zm00001d010588
Zm00001d007447
Zm00001d027461
Zm00001d017614
Zm00001d009431
Zm00001d042780
Zm00001d002260
Zm00001d022081
Zm00001d021064
Zm00001d002490
Zm00001d017204
Zm00001d026109
Zm00001d017168
Zm00001d007187
Zm00001d037307
Zm00001d008898
Zm00001d046363
Zm00001d003162
Zm00001d034074
Zm00001d024302
Zm00001d028217
Zm00001d052333
Zm00001d043302
Zm00001d028199
Zm00001d019192
Zm00001d042263
Zm00001d035505
Zm00001d006753
Zm00001d025833
Zm00001d049753
Zm00001d019306
Zm00001d022461
Zm00001d048082
Zm00001d011826
Zm00001d035597
Zm00001d041726
Zm00001d040613
Zm00001d011569
Zm00001d021386
Zm00001d006750
Zm00001d013222
Zm00001d002607
Zm00001d034413
Zm00001d052958
Zm00001d016811
Zm00001d023859
Zm00001d048116
Zm00001d014258
Zm00001d045192
Zm00001d027500
Zm00001d018464
Zm00001d019504
Zm00001d002128
Zm00001d039166
Zm00001d033893
Zm00001d033931
Zm00001d043382
Zm00001d036630
Zm00001d011012
Zm00001d007153
Zm00001d010025
Zm00001d004401
Zm00001d018197
Zm00001d035558
Zm00001d012339
Zm00001d029062
Zm00001d021310
Zm00001d039600
Zm00001d019446
Zm00001d009646
Zm00001d044327
Zm00001d011813
Zm00001d045391
Zm00001d040422
Zm00001d010321
Zm00001d046971
Zm00001d037228
Zm00001d020984
Zm00001d028759
Zm00001d027841
Zm00001d024303
Zm00001d025241
Zm00001d031484
Zm00001d017770
Zm00001d013956
Zm00001d047567
Zm00001d027258
Zm00001d041067
Zm00001d011073
Zm00001d017199
Zm00001d051459
Zm00001d028647
Zm00001d043525
Zm00001d005546
Zm00001d038351
Zm00001d003512
Zm00001d045042
Zm00001d026037
Zm00001d008721
Zm00001d013725
Zm00001d016198
Zm00001d051754
Zm00001d031727
Zm00001d036608
Zm00001d018001
Zm00001d007072
Zm00001d053412
Zm00001d024281
Zm00001d031971
Zm00001d007581
Zm00001d002550
Zm00001d022274
Zm00001d017926
Zm00001d008645
Zm00001d025711
Zm00001d014559
Zm00001d029628
Zm00001d003195
Zm00001d044874
Zm00001d023673
Zm00001d011454
Zm00001d045742
Zm00001d017782
Zm00001d008397
Zm00001d029126
Zm00001d039118
Zm00001d011799
Zm00001d048307
Zm00001d033098
Zm00001d049166
Zm00001d052749
Zm00001d003379
Zm00001d050100
Zm00001d003190
Zm00001d005895
Zm00001d048611
Zm00001d008963
Zm00001d048717
Zm00001d025593
Zm00001d047077
Zm00001d039900
Zm00001d020437
Zm00001d025848
Zm00001d041780
Zm00001d003411
Zm00001d027729
Zm00001d040242
Zm00001d002234
Zm00001d034196
Zm00001d049694
Zm00001d035092
Zm00001d013534
Zm00001d027885
Zm00001d049138
Zm00001d039260
Zm00001d034192
Zm00001d020445
Zm00001d020220
Zm00001d011210
Zm00001d045661
Zm00001d042026
Zm00001d027518
Zm00001d034298
Zm00001d046923
Zm00001d027320
Zm00001d018362
Zm00001d013799
Zm00001d010535
Zm00001d043778
Zm00001d029201
Zm00001d027363
Zm00001d052630
Zm00001d011887
Zm00001d015519
Zm00001d013295
Zm00001d002993
Zm00001d038155
Zm00001d011819
Zm00001d051532
Zm00001d031494
Zm00001d006624
Zm00001d038170
Zm00001d023431
Zm00001d033719
Zm00001d001860
Zm00001d033619
Zm00001d020557
Zm00001d016072
Zm00001d051518
Zm00001d002454
Zm00001d004021
Zm00001d008497
Zm00001d028950
Zm00001d021416
Zm00001d032576
Zm00001d044599
Zm00001d037327
Zm00001d029505
Zm00001d028409
Zm00001d026700
Zm00001d034721
Zm00001d034892
Zm00001d051053
Zm00001d021645
Zm00001d031696
Zm00001d035200
Zm00001d043170
Zm00001d028221
Zm00001d048569
Zm00001d018358
Zm00001d007092
Zm00001d052216
Zm00001d013240
Zm00001d029150
Zm00001d020030
Zm00001d014716
Zm00001d050969
Zm00001d043786
Zm00001d036521
Zm00001d005950
Zm00001d001850
Zm00001d015377
Zm00001d017939
Zm00001d038606
Zm00001d012998
Zm00001d022203
Zm00001d030688
Zm00001d003676
Zm00001d012646
Zm00001d015085
Zm00001d017097
Zm00001d012029
Zm00001d044211
Zm00001d021368
Zm00001d054006
Zm00001d046748
Zm00001d048284
Zm00001d009189
Zm00001d048181
Zm00001d023340
Zm00001d033473
Zm00001d042346
Zm00001d003404
Zm00001d018234
Zm00001d047768
Zm00001d019648
Zm00001d012922
Zm00001d018891
Zm00001d053978
Zm00001d035051
Zm00001d038485
Zm00001d018470
Zm00001d037532
Zm00001d021764
Zm00001d053953
Zm00001d018247
Zm00001d052118
Zm00001d005741
Zm00001d012178
Zm00001d017069
Zm00001d042172
Zm00001d031364
Zm00001d044785
Zm00001d008229
Zm00001d011596
Zm00001d031071
Zm00001d029983
Zm00001d002789
Zm00001d042008
Zm00001d049046
Zm00001d039076
Zm00001d043201
Zm00001d021450
Zm00001d003867
Zm00001d027723
Zm00001d019177
Zm00001d021595
Zm00001d040463
Zm00001d033469
Zm00001d017449
Zm00001d018575
Zm00001d037551
Zm00001d015975
Zm00001d040807
Zm00001d006588
Zm00001d039197
Zm00001d012973
Zm00001d030638
Zm00001d048075
Zm00001d031496
Zm00001d033665
Zm00001d001784
Zm00001d041308
Zm00001d008394
Zm00001d049965
Zm00001d032353
Zm00001d025770
Zm00001d054015
Zm00001d042144
Zm00001d036489
Zm00001d018895
Zm00001d017178
Zm00001d046629
Zm00001d044745
Zm00001d043880
Zm00001d051018
Zm00001d031379
Zm00001d018366
Zm00001d015084
Zm00001d003398
Zm00001d047442
Zm00001d035907
Zm00001d025827
Zm00001d029482
Zm00001d015004
Zm00001d033527
Zm00001d009983
Zm00001d028742
Zm00001d044513
Zm00001d024830
Zm00001d019956
Zm00001d025249
Zm00001d040686
Zm00001d012141
Zm00001d003756
Zm00001d029242
Zm00001d014781
Zm00001d023426
Zm00001d040837
Zm00001d004977
Zm00001d038542
Zm00001d051238
Zm00001d021962
Zm00001d010336
Zm00001d043380
Zm00001d040836
Zm00001d010791
Zm00001d010672
Zm00001d008625
Zm00001d043875
Zm00001d033065
Zm00001d009354
Zm00001d019976
Zm00001d011147
Zm00001d015239
Zm00001d045574
Zm00001d033898
Zm00001d039194
Zm00001d007012
Zm00001d044525
Zm00001d025860
Zm00001d012868
Zm00001d022381
Zm00001d028901
Zm00001d049160
Zm00001d033338
Zm00001d041365
Zm00001d028056
Zm00001d007597
Zm00001d005051
Zm00001d006475
Zm00001d047463
Zm00001d033383
Zm00001d034865
Zm00001d023869
Zm00001d022616
Zm00001d043171
Zm00001d045885
Zm00001d030623
Zm00001d051787
Zm00001d048592
Zm00001d027486
Zm00001d038678
Zm00001d039270
Zm00001d034241
Zm00001d039316
Zm00001d018412
Zm00001d048441
Zm00001d040265
Zm00001d047345
Zm00001d018348
Zm00001d022229
Zm00001d053722
Zm00001d017907
Zm00001d032332
Zm00001d013644
Zm00001d012686
Zm00001d012847
Zm00001d015569
Zm00001d048693
Zm00001d045144
Zm00001d009952
Zm00001d006853
Zm00001d006539
Zm00001d023929
Zm00001d031636
Zm00001d001820
Zm00001d029720
Zm00001d034715
Zm00001d022395
Zm00001d042353
Zm00001d043505
Zm00001d033591
Zm00001d026337
Zm00001d020686
Zm00001d020957
Zm00001d048736
Zm00001d051915
Zm00001d049950
Zm00001d002038
Zm00001d014790
Zm00001d043023
Zm00001d007366
Zm00001d029290
Zm00001d018386
Zm00001d039542
Zm00001d045261
Zm00001d052409
Zm00001d048313
Zm00001d024314
Zm00001d013781
Zm00001d010204
Zm00001d027511
Zm00001d013133
Zm00001d014778
Zm00001d021653
Zm00001d051556
Zm00001d032495
Zm00001d007858
Zm00001d002353
Zm00001d033496
Zm00001d022060
Zm00001d039685
Zm00001d053568
Zm00001d017622
Zm00001d003552
Zm00001d017330
Zm00001d022557
Zm00001d027355
Zm00001d013261
Zm00001d023901
Zm00001d026436
Zm00001d028241
Zm00001d013033
Zm00001d029923
Zm00001d054067
Zm00001d002000
Zm00001d049995
Zm00001d025509
Zm00001d026160
Zm00001d025382
Zm00001d049543
Zm00001d041277
Zm00001d043453
Zm00001d041609
Zm00001d051681
Zm00001d014249
Zm00001d009071
Zm00001d008299
Zm00001d014844
Zm00001d033654
Zm00001d050768
Zm00001d046891
Zm00001d033595
Zm00001d034062
Zm00001d035664
Zm00001d034027
Zm00001d018925
Zm00001d039859
Zm00001d021935
Zm00001d019994
Zm00001d018627
Zm00001d005148
Zm00001d051362
Zm00001d001779
Zm00001d017288
Zm00001d031657
Zm00001d018195
Zm00001d018037
Zm00001d023225
Zm00001d029747
Zm00001d039631
Zm00001d012684
Zm00001d021965
Zm00001d013551
Zm00001d043523
Zm00001d018618
Zm00001d034414
Zm00001d029387
Zm00001d033369
Zm00001d008841
Zm00001d039131
Zm00001d051174
Zm00001d034745
Zm00001d048770
Zm00001d027812
Zm00001d012274
Zm00001d029778
Zm00001d006612
Zm00001d037680
Zm00001d039566
Zm00001d021813
Zm00001d043477
Zm00001d037359
Zm00001d038806
Zm00001d031275
Zm00001d027539
Zm00001d014947
Zm00001d024763
Zm00001d051923
Zm00001d022456
Zm00001d032776
Zm00001d048795
Zm00001d043049
Zm00001d027330
Zm00001d023345
Zm00001d004843
Zm00001d024786
Zm00001d010899
Zm00001d032127
Zm00001d013348
Zm00001d038304
Zm00001d033634
Zm00001d039059
Zm00001d029396
Zm00001d032222
Zm00001d016934
Zm00001d029074
Zm00001d045451
Zm00001d016568
Zm00001d044382
Zm00001d033018
Zm00001d002384
Zm00001d043368
Zm00001d043110
Zm00001d038491
Zm00001d009800
Zm00001d004354
Zm00001d035512
Zm00001d015468
Zm00001d022071
Zm00001d008651
Zm00001d036123
Zm00001d048944
Zm00001d031945
Zm00001d038226
Zm00001d010159
Zm00001d017621
Zm00001d038126
Zm00001d024105
Zm00001d041332
Zm00001d051206
Zm00001d042848
Zm00001d052184
Zm00001d007073
Zm00001d043371
Zm00001d006699
Zm00001d027435
Zm00001d018791
Zm00001d037079
Zm00001d048737
Zm00001d020732
Zm00001d026560
Zm00001d046925
Zm00001d018781
Zm00001d044390
Zm00001d025099
Zm00001d008529
Zm00001d043479
Zm00001d045935
Zm00001d009118
Zm00001d002549
Zm00001d030103
Zm00001d044826
Zm00001d002416
Zm00001d021351
Zm00001d049525
Zm00001d036925
Zm00001d015700
Zm00001d007345
Zm00001d032024
Zm00001d052673
Zm00001d010662
Zm00001d042654
Zm00001d010079
Zm00001d045596
Zm00001d034673
Zm00001d027283
Zm00001d008764
Zm00001d035256
Zm00001d043444
Zm00001d001785
Zm00001d011297
Zm00001d032084
Zm00001d009081
Zm00001d021026
Zm00001d052164
Zm00001d003712
Zm00001d038049
Zm00001d053965
Zm00001d047210
Zm00001d044970
Zm00001d029495
Zm00001d015515
Zm00001d042926
Zm00001d042420
Zm00001d032422
Zm00001d048373
Zm00001d034547
Zm00001d012378
Zm00001d046596
Zm00001d051478
Zm00001d028998
Zm00001d027291
