# Supplementary material for: Comparative analysis of tissue-specific genes in maize based on machine learning models: CNN performs technically best, LightGBM performs biologically soundest
Source: Front Genet. 2023 May 9;14:1190887. doi: 10.3389/fgene.2023.1190887 (PMC10203421; doi:10.3389/fgene.2023.1190887)
Supplement: Supplementary file 4 [file Table11.csv]

	Term	Annotated	Significant	Pvalue	AllDEG	Class	SignificnatGene
GO:0010155	regulation of proton transport	56	11	0.00017	1662	BP	Zm00001d048592, Zm00001d049387, Zm00001d017179, Zm00001d039745, Zm00001d027518, Zm00001d027488, Zm00001d049883, Zm00001d015385, Zm00001d018796, Zm00001d036046, Zm00001d011256
GO:0010076	maintenance of floral meristem identity	18	6	0.00025	1662	BP	Zm00001d018667, Zm00001d048082, Zm00001d031620, Zm00001d021057, Zm00001d052180, Zm00001d006094
GO:0009644	response to high light intensity	168	21	0.00028	1662	BP	Zm00001d028931, Zm00001d008841, Zm00001d018796, Zm00001d033872, Zm00001d027518, Zm00001d049883, Zm00001d049387, Zm00001d027488, Zm00001d053446, Zm00001d044728, Zm00001d010183, Zm00001d044173, Zm00001d048592, Zm00001d003470, Zm00001d039566, Zm00001d008577, Zm00001d011256, Zm00001d009700, Zm00001d003552, Zm00001d015385, Zm00001d021634
GO:0019253	reductive pentose-phosphate cycle	26	7	0.00034	1662	BP	Zm00001d044925, Zm00001d052595, Zm00001d028880, Zm00001d027488, Zm00001d017711, Zm00001d025593, Zm00001d003429
GO:0055114	oxidation-reduction process	2403	171	0.00067	1662	BP	Zm00001d047744, Zm00001d030165, Zm00001d014498, Zm00001d021666, Zm00001d041824, Zm00001d012641, Zm00001d010926, Zm00001d044666, Zm00001d028599, Zm00001d032504, Zm00001d008255, Zm00001d053925, Zm00001d012615, Zm00001d003767, Zm00001d014335, Zm00001d039102, Zm00001d048719, Zm00001d007952, Zm00001d037089, Zm00001d042049, Zm00001d022506, Zm00001d042008, Zm00001d017826, Zm00001d041726, Zm00001d034523,…
GO:0010143	cutin biosynthetic process	9	4	0.00084	1662	BP	Zm00001d031893, Zm00001d053127, Zm00001d042813, Zm00001d014055
GO:0043255	regulation of carbohydrate biosynthetic process	9	4	0.00084	1662	BP	Zm00001d044950, Zm00001d044925, Zm00001d037165, Zm00001d028880
GO:0009751	response to salicylic acid	183	21	0.00087	1662	BP	Zm00001d021896, Zm00001d017268, Zm00001d030737, Zm00001d051149, Zm00001d045839, Zm00001d021689, Zm00001d016590, Zm00001d043932, Zm00001d048389, Zm00001d032206, Zm00001d048592, Zm00001d038412, Zm00001d049252, Zm00001d025833, Zm00001d037871, Zm00001d023673, Zm00001d052242, Zm00001d014060, Zm00001d017711, Zm00001d053124, Zm00001d042811
GO:0009744	response to sucrose	140	17	0.00141	1662	BP	Zm00001d027488, Zm00001d011256, Zm00001d044705, Zm00001d028880, Zm00001d049387, Zm00001d038412, Zm00001d034869, Zm00001d017121, Zm00001d049883, Zm00001d044608, Zm00001d044683, Zm00001d044925, Zm00001d048592, Zm00001d045919, Zm00001d027518, Zm00001d015385, Zm00001d018796
GO:0019344	cysteine biosynthetic process	144	17	0.00192	1662	BP	Zm00001d027488, Zm00001d051847, Zm00001d034283, Zm00001d046786, Zm00001d049650, Zm00001d017711, Zm00001d049387, Zm00001d051746, Zm00001d024303, Zm00001d028670, Zm00001d035135, Zm00001d027518, Zm00001d042697, Zm00001d005996, Zm00001d050403, Zm00001d018797, Zm00001d003767
GO:0048833	specification of floral organ number	11	4	0.00203	1662	BP	Zm00001d031620, Zm00001d021836, Zm00001d021057, Zm00001d006094
GO:0010588	cotyledon vascular tissue pattern formation	18	5	0.00212	1662	BP	Zm00001d037674, Zm00001d013090, Zm00001d037498, Zm00001d034410, Zm00001d008700
GO:0009269	response to desiccation	35	7	0.00228	1662	BP	Zm00001d044173, Zm00001d025833, Zm00001d003006, Zm00001d004731, Zm00001d022278, Zm00001d005410, Zm00001d009700
GO:0050790	regulation of catalytic activity	451	39	0.00246	1662	BP	Zm00001d026129, Zm00001d021836, Zm00001d041403, Zm00001d041404, Zm00001d006027, Zm00001d048592, Zm00001d020017, Zm00001d010656, Zm00001d035020, Zm00001d032100, Zm00001d006669, Zm00001d008221, Zm00001d011073, Zm00001d008956, Zm00001d006205, Zm00001d002960, Zm00001d049753, Zm00001d041824, Zm00001d042697, Zm00001d007290, Zm00001d043327, Zm00001d026360, Zm00001d044666, Zm00001d015934, Zm00001d008283,…
GO:0048443	stamen development	131	15	0.0046	1662	BP	Zm00001d042591, Zm00001d051847, Zm00001d003927, Zm00001d031620, Zm00001d041781, Zm00001d020680, Zm00001d023955, Zm00001d026035, Zm00001d021057, Zm00001d014055, Zm00001d025524, Zm00001d015064, Zm00001d049678, Zm00001d043687, Zm00001d006094
GO:0019684	photosynthesis, light reaction	319	51	0.0048	1662	BP	Zm00001d020030, Zm00001d021435, Zm00001d028670, Zm00001d015385, Zm00001d003767, Zm00001d006475, Zm00001d043299, Zm00001d045373, Zm00001d003470, Zm00001d018157, Zm00001d042697, Zm00001d009649, Zm00001d042049, Zm00001d033132, Zm00001d035001, Zm00001d016943, Zm00001d050403, Zm00001d028950, Zm00001d044396, Zm00001d053925, Zm00001d017711, Zm00001d007921, Zm00001d017179, Zm00001d027488, Zm00001d051746,…
GO:2001251	negative regulation of chromosome organization	14	4	0.0054	1662	BP	Zm00001d040298, Zm00001d053694, Zm00001d012234, Zm00001d033827
GO:0009704	de-etiolation	31	6	0.00552	1662	BP	Zm00001d017179, Zm00001d052384, Zm00001d029696, Zm00001d051746, Zm00001d029706, Zm00001d011154
GO:0009739	response to gibberellin	98	12	0.00629	1662	BP	Zm00001d037221, Zm00001d014613, Zm00001d042396, Zm00001d051149, Zm00001d040298, Zm00001d022477, Zm00001d017268, Zm00001d003380, Zm00001d032206, Zm00001d030737, Zm00001d023286, Zm00001d018260
GO:0001708	cell fate specification	32	6	0.00649	1662	BP	Zm00001d021057, Zm00001d013661, Zm00001d006094, Zm00001d031620, Zm00001d031678, Zm00001d048082
GO:0008544	epidermis development	23	5	0.00667	1662	BP	Zm00001d031893, Zm00001d024701, Zm00001d049443, Zm00001d002234, Zm00001d021535
GO:0071214	cellular response to abiotic stimulus	124	14	0.00685	1662	BP	Zm00001d049252, Zm00001d002754, Zm00001d039745, Zm00001d004440, Zm00001d036951, Zm00001d021167, Zm00001d023673, Zm00001d016590, Zm00001d043988, Zm00001d008957, Zm00001d021891, Zm00001d019052, Zm00001d048175, Zm00001d049883
GO:0006873	cellular ion homeostasis	165	17	0.00773	1662	BP	Zm00001d006398, Zm00001d050403, Zm00001d034888, Zm00001d035631, Zm00001d018203, Zm00001d003767, Zm00001d053293, Zm00001d039150, Zm00001d005996, Zm00001d018797, Zm00001d031364, Zm00001d008706, Zm00001d043569, Zm00001d039687, Zm00001d011073, Zm00001d044529, Zm00001d039314
GO:0055080	cation homeostasis	221	21	0.00832	1662	BP	Zm00001d052434, Zm00001d045883, Zm00001d031364, Zm00001d005996, Zm00001d039687, Zm00001d034888, Zm00001d011073, Zm00001d018797, Zm00001d019327, Zm00001d043569, Zm00001d035859, Zm00001d053293, Zm00001d018203, Zm00001d008706, Zm00001d045620, Zm00001d003767, Zm00001d035631, Zm00001d006398, Zm00001d002884, Zm00001d050403, Zm00001d044529
GO:0009827	plant-type cell wall modification	34	6	0.0088	1662	BP	Zm00001d027718, Zm00001d042591, Zm00001d010212, Zm00001d043442, Zm00001d014089, Zm00001d046723
GO:0015743	malate transport	16	4	0.00901	1662	BP	Zm00001d020921, Zm00001d036652, Zm00001d017570, Zm00001d046029
