# Supplementary material for: Comparative analysis of tissue-specific genes in maize based on machine learning models: CNN performs technically best, LightGBM performs biologically soundest
Source: Front Genet. 2023 May 9;14:1190887. doi: 10.3389/fgene.2023.1190887 (PMC10203421; doi:10.3389/fgene.2023.1190887)
Supplement: Supplementary file 5 [file Table9.csv]

	Term	Annotated	Significant	Pvalue	AllDEG	Class	SignificnatGene
GO:0006612	protein targeting to membrane	129	20	0.00017	1004	BP	Zm00001d011833, Zm00001d018197, Zm00001d017711, Zm00001d008226, Zm00001d016134, Zm00001d052556, Zm00001d021764, Zm00001d032331, Zm00001d008625, Zm00001d048592, Zm00001d035212, Zm00001d053432, Zm00001d027518, Zm00001d018069, Zm00001d047789, Zm00001d052242, Zm00001d006588, Zm00001d042840, Zm00001d016100, Zm00001d023431
GO:0010200	response to chitin	119	14	0.0002	1004	BP	Zm00001d016100, Zm00001d048592, Zm00001d053432, Zm00001d016134, Zm00001d017711, Zm00001d008226, Zm00001d047789, Zm00001d032331, Zm00001d052242, Zm00001d018197, Zm00001d018069, Zm00001d011833, Zm00001d035212, Zm00001d042840
GO:0010109	regulation of photosynthesis	42	15	0.00025	1004	BP	Zm00001d038485, Zm00001d036535, Zm00001d018810, Zm00001d049494, Zm00001d014564, Zm00001d044525, Zm00001d040686, Zm00001d036630, Zm00001d043299, Zm00001d038894, Zm00001d020877, Zm00001d046971, Zm00001d036371, Zm00001d044925, Zm00001d005996
GO:0009867	jasmonic acid mediated signaling pathway	123	14	0.00029	1004	BP	Zm00001d011833, Zm00001d018197, Zm00001d017711, Zm00001d008226, Zm00001d016134, Zm00001d032331, Zm00001d048592, Zm00001d035212, Zm00001d053432, Zm00001d018069, Zm00001d047789, Zm00001d052242, Zm00001d042840, Zm00001d016100
GO:0005986	sucrose biosynthetic process	17	5	0.00036	1004	BP	Zm00001d042353, Zm00001d039685, Zm00001d003776, Zm00001d012036, Zm00001d042840
GO:0010093	specification of floral organ identity	26	6	0.00039	1004	BP	Zm00001d021057, Zm00001d006094, Zm00001d031620, Zm00001d036425, Zm00001d028217, Zm00001d048082
GO:0009750	response to fructose	85	11	0.00042	1004	BP	Zm00001d031379, Zm00001d038155, Zm00001d051629, Zm00001d031349, Zm00001d045919, Zm00001d015378, Zm00001d010314, Zm00001d031364, Zm00001d023929, Zm00001d032422, Zm00001d049494
GO:0000165	MAPK cascade	129	14	0.00047	1004	BP	Zm00001d011833, Zm00001d018197, Zm00001d017711, Zm00001d008226, Zm00001d016134, Zm00001d032331, Zm00001d048592, Zm00001d035212, Zm00001d053432, Zm00001d018069, Zm00001d047789, Zm00001d052242, Zm00001d042840, Zm00001d016100
GO:0010190	cytochrome b6f complex assembly	11	4	0.00059	1004	BP	Zm00001d004977, Zm00001d011887, Zm00001d011797, Zm00001d043168
GO:0022900	electron transport chain	381	76	0.0006	1004	BP	Zm00001d029745, Zm00001d011833, Zm00001d036371, Zm00001d003512, Zm00001d021620, Zm00001d014564, Zm00001d027999, Zm00001d052242, Zm00001d020877, Zm00001d006475, Zm00001d023869, Zm00001d021334, Zm00001d036630, Zm00001d042840, Zm00001d016134, Zm00001d042049, Zm00001d041819, Zm00001d027729, Zm00001d016943, Zm00001d048422, Zm00001d005996, Zm00001d023713, Zm00001d051333, Zm00001d033098, Zm00001d040836,…
GO:0006869	lipid transport	135	14	0.00074	1004	BP	Zm00001d034414, Zm00001d043049, Zm00001d035028, Zm00001d017508, Zm00001d046596, Zm00001d023343, Zm00001d023345, Zm00001d026162, Zm00001d029859, Zm00001d044685, Zm00001d033595, Zm00001d031636, Zm00001d029923, Zm00001d027812
GO:0006740	NADPH regeneration	211	83	0.00124	1004	BP	Zm00001d038491, Zm00001d043168, Zm00001d002822, Zm00001d011147, Zm00001d002130, Zm00001d027729, Zm00001d016943, Zm00001d048422, Zm00001d005741, Zm00001d042526, Zm00001d044211, Zm00001d048373, Zm00001d005996, Zm00001d012287, Zm00001d027488, Zm00001d035051, Zm00001d042840, Zm00001d011093, Zm00001d004478, Zm00001d018069, Zm00001d044130, Zm00001d047789, Zm00001d013534, Zm00001d021515, Zm00001d020877,…
GO:0042335	cuticle development	44	7	0.00137	1004	BP	Zm00001d050969, Zm00001d042172, Zm00001d020557, Zm00001d027904, Zm00001d039631, Zm00001d017092, Zm00001d028241
GO:0042372	phylloquinone biosynthetic process	7	3	0.00179	1004	BP	Zm00001d027999, Zm00001d035200, Zm00001d020220
GO:0015843	methylammonium transport	7	3	0.00179	1004	BP	Zm00001d017485, Zm00001d026177, Zm00001d051362
GO:0010257	NADH dehydrogenase complex assembly	7	3	0.00179	1004	BP	Zm00001d011826, Zm00001d002815, Zm00001d042620
GO:0009965	leaf morphogenesis	220	18	0.00229	1004	BP	Zm00001d043167, Zm00001d042026, Zm00001d042008, Zm00001d032380, Zm00001d011073, Zm00001d034196, Zm00001d029150, Zm00001d030688, Zm00001d038606, Zm00001d035212, Zm00001d027363, Zm00001d004021, Zm00001d037498, Zm00001d037674, Zm00001d019177, Zm00001d003756, Zm00001d011797, Zm00001d011819
GO:0009684	indoleacetic acid biosynthetic process	37	6	0.00271	1004	BP	Zm00001d030688, Zm00001d037498, Zm00001d018197, Zm00001d037674, Zm00001d021310, Zm00001d054067
GO:0010275	NAD(P)H dehydrogenase complex assembly	8	3	0.00277	1004	BP	Zm00001d011826, Zm00001d002815, Zm00001d042620
GO:0071214	cellular response to abiotic stimulus	124	12	0.00309	1004	BP	Zm00001d008963, Zm00001d039745, Zm00001d008226, Zm00001d010336, Zm00001d044599, Zm00001d041067, Zm00001d023673, Zm00001d019976, Zm00001d012378, Zm00001d032353, Zm00001d031850, Zm00001d049883
GO:0010205	photoinhibition	17	4	0.00351	1004	BP	Zm00001d014564, Zm00001d036630, Zm00001d036371, Zm00001d046971
GO:0009853	photorespiration	163	14	0.00437	1004	BP	Zm00001d035737, Zm00001d052595, Zm00001d047789, Zm00001d031349, Zm00001d034241, Zm00001d011833, Zm00001d002260, Zm00001d031379, Zm00001d035212, Zm00001d007937, Zm00001d004894, Zm00001d031364, Zm00001d014919, Zm00001d018810
GO:0045037	protein import into chloroplast stroma	18	4	0.00438	1004	BP	Zm00001d035664, Zm00001d006588, Zm00001d021764, Zm00001d046629
GO:0010380	regulation of chlorophyll biosynthetic process	10	3	0.00561	1004	BP	Zm00001d022381, Zm00001d007827, Zm00001d019956
GO:0000038	very long-chain fatty acid metabolic process	43	6	0.00585	1004	BP	Zm00001d050969, Zm00001d042172, Zm00001d020557, Zm00001d027904, Zm00001d017092, Zm00001d028241
GO:0001666	response to hypoxia	44	6	0.00656	1004	BP	Zm00001d014258, Zm00001d012221, Zm00001d033931, Zm00001d012036, Zm00001d042353, Zm00001d045261
GO:0015996	chlorophyll catabolic process	58	7	0.00676	1004	BP	Zm00001d040242, Zm00001d033985, Zm00001d049046, Zm00001d045885, Zm00001d038894, Zm00001d005359, Zm00001d039059
GO:0001708	cell fate specification	32	5	0.00717	1004	BP	Zm00001d021057, Zm00001d006094, Zm00001d031620, Zm00001d028217, Zm00001d048082
GO:0009228	thiamine biosynthetic process	11	3	0.0075	1004	BP	Zm00001d033383, Zm00001d038170, Zm00001d011183
GO:0048833	specification of floral organ number	11	3	0.0075	1004	BP	Zm00001d031620, Zm00001d021057, Zm00001d006094
GO:0006354	DNA-templated transcription, elongation	74	8	0.0076	1004	BP	Zm00001d035034, Zm00001d038084, Zm00001d028240, Zm00001d025948, Zm00001d029201, Zm00001d002822, Zm00001d047462, Zm00001d052216
GO:0016122	xanthophyll metabolic process	22	4	0.00926	1004	BP	Zm00001d048373, Zm00001d004021, Zm00001d018891, Zm00001d003512
