# Supplementary material for: Comparative analysis of tissue-specific genes in maize based on machine learning models: CNN performs technically best, LightGBM performs biologically soundest
Source: Front Genet. 2023 May 9;14:1190887. doi: 10.3389/fgene.2023.1190887 (PMC10203421; doi:10.3389/fgene.2023.1190887)
Supplement: Supplementary file 6 [file Table1.CSV]

sample_id	sample_download_link	sample_tissue	sample_project_number	sample_description
SRR13587899	ftp.sra.ebi.ac.uk/vol1/fastq/SRR135/099/SRR13587899/SRR13587899_1.fastq.gz;ftp.sra.ebi.ac.uk/vol1/fastq/SRR135/099/SRR13587899/SRR13587899_2.fastq.gz	ear	PRJNA698219	1-2 mm ear of B73-R3
SRR13587900	ftp.sra.ebi.ac.uk/vol1/fastq/SRR135/000/SRR13587900/SRR13587900_1.fastq.gz;ftp.sra.ebi.ac.uk/vol1/fastq/SRR135/000/SRR13587900/SRR13587900_2.fastq.gz	ear	PRJNA698219	1-2 mm ear of B73-R2
SRR13587901	ftp.sra.ebi.ac.uk/vol1/fastq/SRR135/001/SRR13587901/SRR13587901_1.fastq.gz;ftp.sra.ebi.ac.uk/vol1/fastq/SRR135/001/SRR13587901/SRR13587901_2.fastq.gz	ear	PRJNA698219	1-2 mm ear of B73-R1
SRR13587902	ftp.sra.ebi.ac.uk/vol1/fastq/SRR135/002/SRR13587902/SRR13587902_1.fastq.gz;ftp.sra.ebi.ac.uk/vol1/fastq/SRR135/002/SRR13587902/SRR13587902_2.fastq.gz	ear	PRJNA698219	1-2 mm ear of Fas-R3
SRR13587903	ftp.sra.ebi.ac.uk/vol1/fastq/SRR135/003/SRR13587903/SRR13587903_1.fastq.gz;ftp.sra.ebi.ac.uk/vol1/fastq/SRR135/003/SRR13587903/SRR13587903_2.fastq.gz	ear	PRJNA698219	1-2 mm ear of Fas-R2
SRR13587904	ftp.sra.ebi.ac.uk/vol1/fastq/SRR135/004/SRR13587904/SRR13587904_1.fastq.gz;ftp.sra.ebi.ac.uk/vol1/fastq/SRR135/004/SRR13587904/SRR13587904_2.fastq.gz	ear	PRJNA698219	1-2 mm ear of Fas-R1
SRR13518140	ftp.sra.ebi.ac.uk/vol1/fastq/SRR135/040/SRR13518140/SRR13518140_1.fastq.gz;ftp.sra.ebi.ac.uk/vol1/fastq/SRR135/040/SRR13518140/SRR13518140_2.fastq.gz	root	PRJNA694491	RNA-seq data for the construction of co-expression networks of maize roots
SRR13518141	ftp.sra.ebi.ac.uk/vol1/fastq/SRR135/041/SRR13518141/SRR13518141_1.fastq.gz;ftp.sra.ebi.ac.uk/vol1/fastq/SRR135/041/SRR13518141/SRR13518141_2.fastq.gz	root	PRJNA694491	RNA-seq data for the construction of co-expression networks of maize roots
SRR13518142	ftp.sra.ebi.ac.uk/vol1/fastq/SRR135/042/SRR13518142/SRR13518142_1.fastq.gz;ftp.sra.ebi.ac.uk/vol1/fastq/SRR135/042/SRR13518142/SRR13518142_2.fastq.gz	root	PRJNA694491	RNA-seq data for the construction of co-expression networks of maize roots
SRR13518143	ftp.sra.ebi.ac.uk/vol1/fastq/SRR135/043/SRR13518143/SRR13518143_1.fastq.gz;ftp.sra.ebi.ac.uk/vol1/fastq/SRR135/043/SRR13518143/SRR13518143_2.fastq.gz	root	PRJNA694491	RNA-seq data for the construction of co-expression networks of maize roots
SRR13518144	ftp.sra.ebi.ac.uk/vol1/fastq/SRR135/044/SRR13518144/SRR13518144_1.fastq.gz;ftp.sra.ebi.ac.uk/vol1/fastq/SRR135/044/SRR13518144/SRR13518144_2.fastq.gz	root	PRJNA694491	RNA-seq data for the construction of co-expression networks of maize roots
SRR13518145	ftp.sra.ebi.ac.uk/vol1/fastq/SRR135/045/SRR13518145/SRR13518145_1.fastq.gz;ftp.sra.ebi.ac.uk/vol1/fastq/SRR135/045/SRR13518145/SRR13518145_2.fastq.gz	root	PRJNA694491	RNA-seq data for the construction of co-expression networks of maize roots
SRR13518146	ftp.sra.ebi.ac.uk/vol1/fastq/SRR135/046/SRR13518146/SRR13518146_1.fastq.gz;ftp.sra.ebi.ac.uk/vol1/fastq/SRR135/046/SRR13518146/SRR13518146_2.fastq.gz	root	PRJNA694491	RNA-seq data for the construction of co-expression networks of maize roots
SRR13518147	ftp.sra.ebi.ac.uk/vol1/fastq/SRR135/047/SRR13518147/SRR13518147_1.fastq.gz;ftp.sra.ebi.ac.uk/vol1/fastq/SRR135/047/SRR13518147/SRR13518147_2.fastq.gz	root	PRJNA694491	RNA-seq data for the construction of co-expression networks of maize roots
SRR13518148	ftp.sra.ebi.ac.uk/vol1/fastq/SRR135/048/SRR13518148/SRR13518148_1.fastq.gz;ftp.sra.ebi.ac.uk/vol1/fastq/SRR135/048/SRR13518148/SRR13518148_2.fastq.gz	root	PRJNA694491	RNA-seq data for the construction of co-expression networks of maize roots
SRR13518149	ftp.sra.ebi.ac.uk/vol1/fastq/SRR135/049/SRR13518149/SRR13518149_1.fastq.gz;ftp.sra.ebi.ac.uk/vol1/fastq/SRR135/049/SRR13518149/SRR13518149_2.fastq.gz	root	PRJNA694491	RNA-seq data for the construction of co-expression networks of maize roots
SRR13518150	ftp.sra.ebi.ac.uk/vol1/fastq/SRR135/050/SRR13518150/SRR13518150_1.fastq.gz;ftp.sra.ebi.ac.uk/vol1/fastq/SRR135/050/SRR13518150/SRR13518150_2.fastq.gz	root	PRJNA694491	RNA-seq data for the construction of co-expression networks of maize roots
SRR13518151	ftp.sra.ebi.ac.uk/vol1/fastq/SRR135/051/SRR13518151/SRR13518151_1.fastq.gz;ftp.sra.ebi.ac.uk/vol1/fastq/SRR135/051/SRR13518151/SRR13518151_2.fastq.gz	root	PRJNA694491	RNA-seq data for the construction of co-expression networks of maize roots
SRR13518152	ftp.sra.ebi.ac.uk/vol1/fastq/SRR135/052/SRR13518152/SRR13518152_1.fastq.gz;ftp.sra.ebi.ac.uk/vol1/fastq/SRR135/052/SRR13518152/SRR13518152_2.fastq.gz	root	PRJNA694491	RNA-seq data for the construction of co-expression networks of maize roots
SRR13518153	ftp.sra.ebi.ac.uk/vol1/fastq/SRR135/053/SRR13518153/SRR13518153_1.fastq.gz;ftp.sra.ebi.ac.uk/vol1/fastq/SRR135/053/SRR13518153/SRR13518153_2.fastq.gz	root	PRJNA694491	RNA-seq data for the construction of co-expression networks of maize roots
SRR13518154	ftp.sra.ebi.ac.uk/vol1/fastq/SRR135/054/SRR13518154/SRR13518154_1.fastq.gz;ftp.sra.ebi.ac.uk/vol1/fastq/SRR135/054/SRR13518154/SRR13518154_2.fastq.gz	root	PRJNA694491	RNA-seq data for the construction of co-expression networks of maize roots
SRR13518155	ftp.sra.ebi.ac.uk/vol1/fastq/SRR135/055/SRR13518155/SRR13518155_1.fastq.gz;ftp.sra.ebi.ac.uk/vol1/fastq/SRR135/055/SRR13518155/SRR13518155_2.fastq.gz	root	PRJNA694491	RNA-seq data for the construction of co-expression networks of maize roots
SRR13518156	ftp.sra.ebi.ac.uk/vol1/fastq/SRR135/056/SRR13518156/SRR13518156_1.fastq.gz;ftp.sra.ebi.ac.uk/vol1/fastq/SRR135/056/SRR13518156/SRR13518156_2.fastq.gz	root	PRJNA694491	RNA-seq data for the construction of co-expression networks of maize roots
SRR13518157	ftp.sra.ebi.ac.uk/vol1/fastq/SRR135/057/SRR13518157/SRR13518157_1.fastq.gz;ftp.sra.ebi.ac.uk/vol1/fastq/SRR135/057/SRR13518157/SRR13518157_2.fastq.gz	root	PRJNA694491	RNA-seq data for the construction of co-expression networks of maize roots
SRR13518158	ftp.sra.ebi.ac.uk/vol1/fastq/SRR135/058/SRR13518158/SRR13518158_1.fastq.gz;ftp.sra.ebi.ac.uk/vol1/fastq/SRR135/058/SRR13518158/SRR13518158_2.fastq.gz	root	PRJNA694491	RNA-seq data for the construction of co-expression networks of maize roots
SRR13518159	ftp.sra.ebi.ac.uk/vol1/fastq/SRR135/059/SRR13518159/SRR13518159_1.fastq.gz;ftp.sra.ebi.ac.uk/vol1/fastq/SRR135/059/SRR13518159/SRR13518159_2.fastq.gz	root	PRJNA694491	RNA-seq data for the construction of co-expression networks of maize roots
SRR13518160	ftp.sra.ebi.ac.uk/vol1/fastq/SRR135/060/SRR13518160/SRR13518160_1.fastq.gz;ftp.sra.ebi.ac.uk/vol1/fastq/SRR135/060/SRR13518160/SRR13518160_2.fastq.gz	root	PRJNA694491	RNA-seq data for the construction of co-expression networks of maize roots
SRR13518161	ftp.sra.ebi.ac.uk/vol1/fastq/SRR135/061/SRR13518161/SRR13518161_1.fastq.gz;ftp.sra.ebi.ac.uk/vol1/fastq/SRR135/061/SRR13518161/SRR13518161_2.fastq.gz	root	PRJNA694491	RNA-seq data for the construction of co-expression networks of maize roots
SRR13518162	ftp.sra.ebi.ac.uk/vol1/fastq/SRR135/062/SRR13518162/SRR13518162_1.fastq.gz;ftp.sra.ebi.ac.uk/vol1/fastq/SRR135/062/SRR13518162/SRR13518162_2.fastq.gz	root	PRJNA694491	RNA-seq data for the construction of co-expression networks of maize roots
SRR13518163	ftp.sra.ebi.ac.uk/vol1/fastq/SRR135/063/SRR13518163/SRR13518163_1.fastq.gz;ftp.sra.ebi.ac.uk/vol1/fastq/SRR135/063/SRR13518163/SRR13518163_2.fastq.gz	root	PRJNA694491	RNA-seq data for the construction of co-expression networks of maize roots
SRR13518164	ftp.sra.ebi.ac.uk/vol1/fastq/SRR135/064/SRR13518164/SRR13518164_1.fastq.gz;ftp.sra.ebi.ac.uk/vol1/fastq/SRR135/064/SRR13518164/SRR13518164_2.fastq.gz	root	PRJNA694491	RNA-seq data for the construction of co-expression networks of maize roots
SRR13518165	ftp.sra.ebi.ac.uk/vol1/fastq/SRR135/065/SRR13518165/SRR13518165_1.fastq.gz;ftp.sra.ebi.ac.uk/vol1/fastq/SRR135/065/SRR13518165/SRR13518165_2.fastq.gz	root	PRJNA694491	RNA-seq data for the construction of co-expression networks of maize roots
SRR13518166	ftp.sra.ebi.ac.uk/vol1/fastq/SRR135/066/SRR13518166/SRR13518166_1.fastq.gz;ftp.sra.ebi.ac.uk/vol1/fastq/SRR135/066/SRR13518166/SRR13518166_2.fastq.gz	root	PRJNA694491	RNA-seq data for the construction of co-expression networks of maize roots
SRR13518167	ftp.sra.ebi.ac.uk/vol1/fastq/SRR135/067/SRR13518167/SRR13518167_1.fastq.gz;ftp.sra.ebi.ac.uk/vol1/fastq/SRR135/067/SRR13518167/SRR13518167_2.fastq.gz	root	PRJNA694491	RNA-seq data for the construction of co-expression networks of maize roots
SRR13518168	ftp.sra.ebi.ac.uk/vol1/fastq/SRR135/068/SRR13518168/SRR13518168_1.fastq.gz;ftp.sra.ebi.ac.uk/vol1/fastq/SRR135/068/SRR13518168/SRR13518168_2.fastq.gz	root	PRJNA694491	RNA-seq data for the construction of co-expression networks of maize roots
SRR13518169	ftp.sra.ebi.ac.uk/vol1/fastq/SRR135/069/SRR13518169/SRR13518169_1.fastq.gz;ftp.sra.ebi.ac.uk/vol1/fastq/SRR135/069/SRR13518169/SRR13518169_2.fastq.gz	root	PRJNA694491	RNA-seq data for the construction of co-expression networks of maize roots
SRR13518170	ftp.sra.ebi.ac.uk/vol1/fastq/SRR135/070/SRR13518170/SRR13518170_1.fastq.gz;ftp.sra.ebi.ac.uk/vol1/fastq/SRR135/070/SRR13518170/SRR13518170_2.fastq.gz	root	PRJNA694491	RNA-seq data for the construction of co-expression networks of maize roots
SRR13518171	ftp.sra.ebi.ac.uk/vol1/fastq/SRR135/071/SRR13518171/SRR13518171_1.fastq.gz;ftp.sra.ebi.ac.uk/vol1/fastq/SRR135/071/SRR13518171/SRR13518171_2.fastq.gz	root	PRJNA694491	RNA-seq data for the construction of co-expression networks of maize roots
SRR13518172	ftp.sra.ebi.ac.uk/vol1/fastq/SRR135/072/SRR13518172/SRR13518172_1.fastq.gz;ftp.sra.ebi.ac.uk/vol1/fastq/SRR135/072/SRR13518172/SRR13518172_2.fastq.gz	root	PRJNA694491	RNA-seq data for the construction of co-expression networks of maize roots
SRR13518173	ftp.sra.ebi.ac.uk/vol1/fastq/SRR135/073/SRR13518173/SRR13518173_1.fastq.gz;ftp.sra.ebi.ac.uk/vol1/fastq/SRR135/073/SRR13518173/SRR13518173_2.fastq.gz	root	PRJNA694491	RNA-seq data for the construction of co-expression networks of maize roots
SRR13518174	ftp.sra.ebi.ac.uk/vol1/fastq/SRR135/074/SRR13518174/SRR13518174_1.fastq.gz;ftp.sra.ebi.ac.uk/vol1/fastq/SRR135/074/SRR13518174/SRR13518174_2.fastq.gz	root	PRJNA694491	RNA-seq data for the construction of co-expression networks of maize roots
SRR13515478	ftp.sra.ebi.ac.uk/vol1/fastq/SRR135/078/SRR13515478/SRR13515478_1.fastq.gz;ftp.sra.ebi.ac.uk/vol1/fastq/SRR135/078/SRR13515478/SRR13515478_2.fastq.gz	root	PRJNA694321	Zeamayssspmaysl_AB519-01-T09
SRR13515479	ftp.sra.ebi.ac.uk/vol1/fastq/SRR135/079/SRR13515479/SRR13515479_1.fastq.gz;ftp.sra.ebi.ac.uk/vol1/fastq/SRR135/079/SRR13515479/SRR13515479_2.fastq.gz	root	PRJNA694321	Zeamayssspmaysl_AB519-01-T08
SRR13515480	ftp.sra.ebi.ac.uk/vol1/fastq/SRR135/080/SRR13515480/SRR13515480_1.fastq.gz;ftp.sra.ebi.ac.uk/vol1/fastq/SRR135/080/SRR13515480/SRR13515480_2.fastq.gz	root	PRJNA694321	Zeamayssspmaysl_AB519-01-T07
SRR13515481	ftp.sra.ebi.ac.uk/vol1/fastq/SRR135/081/SRR13515481/SRR13515481_1.fastq.gz;ftp.sra.ebi.ac.uk/vol1/fastq/SRR135/081/SRR13515481/SRR13515481_2.fastq.gz	root	PRJNA694321	Zeamayssspmaysl_AB519-01-T06
SRR13515482	ftp.sra.ebi.ac.uk/vol1/fastq/SRR135/082/SRR13515482/SRR13515482_1.fastq.gz;ftp.sra.ebi.ac.uk/vol1/fastq/SRR135/082/SRR13515482/SRR13515482_2.fastq.gz	root	PRJNA694321	Zeamayssspmaysl_AB519-01-T05
SRR13515483	ftp.sra.ebi.ac.uk/vol1/fastq/SRR135/083/SRR13515483/SRR13515483_1.fastq.gz;ftp.sra.ebi.ac.uk/vol1/fastq/SRR135/083/SRR13515483/SRR13515483_2.fastq.gz	root	PRJNA694321	Zeamayssspmaysl_AB519-01-T04
SRR13515484	ftp.sra.ebi.ac.uk/vol1/fastq/SRR135/084/SRR13515484/SRR13515484_1.fastq.gz;ftp.sra.ebi.ac.uk/vol1/fastq/SRR135/084/SRR13515484/SRR13515484_2.fastq.gz	root	PRJNA694321	Zeamayssspmaysl_AB519-01-T03
SRR13515485	ftp.sra.ebi.ac.uk/vol1/fastq/SRR135/085/SRR13515485/SRR13515485_1.fastq.gz;ftp.sra.ebi.ac.uk/vol1/fastq/SRR135/085/SRR13515485/SRR13515485_2.fastq.gz	root	PRJNA694321	Zeamayssspmaysl_AB519-01-T02
SRR13515486	ftp.sra.ebi.ac.uk/vol1/fastq/SRR135/086/SRR13515486/SRR13515486_1.fastq.gz;ftp.sra.ebi.ac.uk/vol1/fastq/SRR135/086/SRR13515486/SRR13515486_2.fastq.gz	root	PRJNA694321	Zeamayssspmaysl_AB519-01-T01
SRR13487999	ftp.sra.ebi.ac.uk/vol1/fastq/SRR134/099/SRR13487999/SRR13487999_1.fastq.gz;ftp.sra.ebi.ac.uk/vol1/fastq/SRR134/099/SRR13487999/SRR13487999_2.fastq.gz	root	PRJNA693427	Analysis of differentially expressed genes between transgenic lines and wild type
SRR13488000	ftp.sra.ebi.ac.uk/vol1/fastq/SRR134/000/SRR13488000/SRR13488000_1.fastq.gz;ftp.sra.ebi.ac.uk/vol1/fastq/SRR134/000/SRR13488000/SRR13488000_2.fastq.gz	root	PRJNA693427	Analysis of differentially expressed genes between transgenic lines and wild type
SRR13488001	ftp.sra.ebi.ac.uk/vol1/fastq/SRR134/001/SRR13488001/SRR13488001_1.fastq.gz;ftp.sra.ebi.ac.uk/vol1/fastq/SRR134/001/SRR13488001/SRR13488001_2.fastq.gz	root	PRJNA693427	Analysis of differentially expressed genes between transgenic lines and wild type
SRR13488002	ftp.sra.ebi.ac.uk/vol1/fastq/SRR134/002/SRR13488002/SRR13488002_1.fastq.gz;ftp.sra.ebi.ac.uk/vol1/fastq/SRR134/002/SRR13488002/SRR13488002_2.fastq.gz	root	PRJNA693427	Analysis of differentially expressed genes between transgenic lines and wild type
SRR13488003	ftp.sra.ebi.ac.uk/vol1/fastq/SRR134/003/SRR13488003/SRR13488003_1.fastq.gz;ftp.sra.ebi.ac.uk/vol1/fastq/SRR134/003/SRR13488003/SRR13488003_2.fastq.gz	root	PRJNA693427	Analysis of differentially expressed genes between transgenic lines and wild type
SRR13488004	ftp.sra.ebi.ac.uk/vol1/fastq/SRR134/004/SRR13488004/SRR13488004_1.fastq.gz;ftp.sra.ebi.ac.uk/vol1/fastq/SRR134/004/SRR13488004/SRR13488004_2.fastq.gz	root	PRJNA693427	Analysis of differentially expressed genes between transgenic lines and wild type
SRR13488005	ftp.sra.ebi.ac.uk/vol1/fastq/SRR134/005/SRR13488005/SRR13488005_1.fastq.gz;ftp.sra.ebi.ac.uk/vol1/fastq/SRR134/005/SRR13488005/SRR13488005_2.fastq.gz	root	PRJNA693427	Analysis of differentially expressed genes between transgenic lines and wild type
SRR13488006	ftp.sra.ebi.ac.uk/vol1/fastq/SRR134/006/SRR13488006/SRR13488006_1.fastq.gz;ftp.sra.ebi.ac.uk/vol1/fastq/SRR134/006/SRR13488006/SRR13488006_2.fastq.gz	root	PRJNA693427	Analysis of differentially expressed genes between transgenic lines and wild type
SRR13488007	ftp.sra.ebi.ac.uk/vol1/fastq/SRR134/007/SRR13488007/SRR13488007_1.fastq.gz;ftp.sra.ebi.ac.uk/vol1/fastq/SRR134/007/SRR13488007/SRR13488007_2.fastq.gz	root	PRJNA693427	Analysis of differentially expressed genes between transgenic lines and wild type
SRR13681165	ftp.sra.ebi.ac.uk/vol1/fastq/SRR136/065/SRR13681165/SRR13681165_1.fastq.gz;ftp.sra.ebi.ac.uk/vol1/fastq/SRR136/065/SRR13681165/SRR13681165_2.fastq.gz	leaf	PRJNA701291	m4
SRR13685389	ftp.sra.ebi.ac.uk/vol1/fastq/SRR136/089/SRR13685389/SRR13685389_1.fastq.gz;ftp.sra.ebi.ac.uk/vol1/fastq/SRR136/089/SRR13685389/SRR13685389_2.fastq.gz	leaf	PRJNA701291	m4
SRR13686055	ftp.sra.ebi.ac.uk/vol1/fastq/SRR136/055/SRR13686055/SRR13686055_1.fastq.gz;ftp.sra.ebi.ac.uk/vol1/fastq/SRR136/055/SRR13686055/SRR13686055_2.fastq.gz	leaf	PRJNA701291	m4
SRR13686428	ftp.sra.ebi.ac.uk/vol1/fastq/SRR136/028/SRR13686428/SRR13686428_1.fastq.gz;ftp.sra.ebi.ac.uk/vol1/fastq/SRR136/028/SRR13686428/SRR13686428_2.fastq.gz	leaf	PRJNA701291	m4
SRR13686449	ftp.sra.ebi.ac.uk/vol1/fastq/SRR136/049/SRR13686449/SRR13686449_1.fastq.gz;ftp.sra.ebi.ac.uk/vol1/fastq/SRR136/049/SRR13686449/SRR13686449_2.fastq.gz	leaf	PRJNA701291	m4
SRR13686482	ftp.sra.ebi.ac.uk/vol1/fastq/SRR136/082/SRR13686482/SRR13686482_1.fastq.gz;ftp.sra.ebi.ac.uk/vol1/fastq/SRR136/082/SRR13686482/SRR13686482_2.fastq.gz	leaf	PRJNA701291	m4
SRR12616467	ftp.sra.ebi.ac.uk/vol1/fastq/SRR126/067/SRR12616467/SRR12616467_1.fastq.gz;ftp.sra.ebi.ac.uk/vol1/fastq/SRR126/067/SRR12616467/SRR12616467_2.fastq.gz	ear	PRJNA494874	maize Zmcle7 and WT ear tip RNA-seq
SRR12616468	ftp.sra.ebi.ac.uk/vol1/fastq/SRR126/068/SRR12616468/SRR12616468_1.fastq.gz;ftp.sra.ebi.ac.uk/vol1/fastq/SRR126/068/SRR12616468/SRR12616468_2.fastq.gz	ear	PRJNA494874	maize Zmcle7 and WT ear tip RNA-seq
SRR12616469	ftp.sra.ebi.ac.uk/vol1/fastq/SRR126/069/SRR12616469/SRR12616469_1.fastq.gz;ftp.sra.ebi.ac.uk/vol1/fastq/SRR126/069/SRR12616469/SRR12616469_2.fastq.gz	ear	PRJNA494874	maize Zmcle7 and WT ear tip RNA-seq
SRR12616470	ftp.sra.ebi.ac.uk/vol1/fastq/SRR126/070/SRR12616470/SRR12616470_1.fastq.gz;ftp.sra.ebi.ac.uk/vol1/fastq/SRR126/070/SRR12616470/SRR12616470_2.fastq.gz	ear	PRJNA494874	maize Zmcle7 and WT ear tip RNA-seq
SRR7970747	ftp.sra.ebi.ac.uk/vol1/fastq/SRR797/007/SRR7970747/SRR7970747_1.fastq.gz;ftp.sra.ebi.ac.uk/vol1/fastq/SRR797/007/SRR7970747/SRR7970747_2.fastq.gz	ear	PRJNA494874	maize Zmcle7 and WT ear tip RNA-seq
SRR7970748	ftp.sra.ebi.ac.uk/vol1/fastq/SRR797/008/SRR7970748/SRR7970748_1.fastq.gz;ftp.sra.ebi.ac.uk/vol1/fastq/SRR797/008/SRR7970748/SRR7970748_2.fastq.gz	ear	PRJNA494874	maize Zmcle7 and WT ear tip RNA-seq
SRR7970749	ftp.sra.ebi.ac.uk/vol1/fastq/SRR797/009/SRR7970749/SRR7970749_1.fastq.gz;ftp.sra.ebi.ac.uk/vol1/fastq/SRR797/009/SRR7970749/SRR7970749_2.fastq.gz	ear	PRJNA494874	maize Zmcle7 and WT ear tip RNA-seq
SRR7970750	ftp.sra.ebi.ac.uk/vol1/fastq/SRR797/000/SRR7970750/SRR7970750_1.fastq.gz;ftp.sra.ebi.ac.uk/vol1/fastq/SRR797/000/SRR7970750/SRR7970750_2.fastq.gz	ear	PRJNA494874	maize Zmcle7 and WT ear tip RNA-seq
SRR13402204	ftp.sra.ebi.ac.uk/vol1/fastq/SRR134/004/SRR13402204/SRR13402204_1.fastq.gz;ftp.sra.ebi.ac.uk/vol1/fastq/SRR134/004/SRR13402204/SRR13402204_2.fastq.gz	root	PRJNA691177	This sample has been submitted by pda|ndkrom on 2021-01-12; Zea mays
SRR13402205	ftp.sra.ebi.ac.uk/vol1/fastq/SRR134/005/SRR13402205/SRR13402205_1.fastq.gz;ftp.sra.ebi.ac.uk/vol1/fastq/SRR134/005/SRR13402205/SRR13402205_2.fastq.gz	root	PRJNA691177	This sample has been submitted by pda|ndkrom on 2021-01-12; Zea mays
SRR13402206	ftp.sra.ebi.ac.uk/vol1/fastq/SRR134/006/SRR13402206/SRR13402206_1.fastq.gz;ftp.sra.ebi.ac.uk/vol1/fastq/SRR134/006/SRR13402206/SRR13402206_2.fastq.gz	root	PRJNA691177	This sample has been submitted by pda|ndkrom on 2021-01-12; Zea mays
SRR13402207	ftp.sra.ebi.ac.uk/vol1/fastq/SRR134/007/SRR13402207/SRR13402207_1.fastq.gz;ftp.sra.ebi.ac.uk/vol1/fastq/SRR134/007/SRR13402207/SRR13402207_2.fastq.gz	root	PRJNA691177	This sample has been submitted by pda|ndkrom on 2021-01-12; Zea mays
SRR13402208	ftp.sra.ebi.ac.uk/vol1/fastq/SRR134/008/SRR13402208/SRR13402208_1.fastq.gz;ftp.sra.ebi.ac.uk/vol1/fastq/SRR134/008/SRR13402208/SRR13402208_2.fastq.gz	root	PRJNA691177	This sample has been submitted by pda|ndkrom on 2021-01-12; Zea mays
SRR13402209	ftp.sra.ebi.ac.uk/vol1/fastq/SRR134/009/SRR13402209/SRR13402209_1.fastq.gz;ftp.sra.ebi.ac.uk/vol1/fastq/SRR134/009/SRR13402209/SRR13402209_2.fastq.gz	root	PRJNA691177	This sample has been submitted by pda|ndkrom on 2021-01-12; Zea mays
SRR13402210	ftp.sra.ebi.ac.uk/vol1/fastq/SRR134/010/SRR13402210/SRR13402210_1.fastq.gz;ftp.sra.ebi.ac.uk/vol1/fastq/SRR134/010/SRR13402210/SRR13402210_2.fastq.gz	root	PRJNA691177	This sample has been submitted by pda|ndkrom on 2021-01-12; Zea mays
SRR13402211	ftp.sra.ebi.ac.uk/vol1/fastq/SRR134/011/SRR13402211/SRR13402211_1.fastq.gz;ftp.sra.ebi.ac.uk/vol1/fastq/SRR134/011/SRR13402211/SRR13402211_2.fastq.gz	root	PRJNA691177	This sample has been submitted by pda|ndkrom on 2021-01-12; Zea mays
SRR13402212	ftp.sra.ebi.ac.uk/vol1/fastq/SRR134/012/SRR13402212/SRR13402212_1.fastq.gz;ftp.sra.ebi.ac.uk/vol1/fastq/SRR134/012/SRR13402212/SRR13402212_2.fastq.gz	root	PRJNA691177	This sample has been submitted by pda|ndkrom on 2021-01-12; Zea mays
SRR13402213	ftp.sra.ebi.ac.uk/vol1/fastq/SRR134/013/SRR13402213/SRR13402213_1.fastq.gz;ftp.sra.ebi.ac.uk/vol1/fastq/SRR134/013/SRR13402213/SRR13402213_2.fastq.gz	root	PRJNA691177	This sample has been submitted by pda|ndkrom on 2021-01-12; Zea mays
SRR13402214	ftp.sra.ebi.ac.uk/vol1/fastq/SRR134/014/SRR13402214/SRR13402214_1.fastq.gz;ftp.sra.ebi.ac.uk/vol1/fastq/SRR134/014/SRR13402214/SRR13402214_2.fastq.gz	root	PRJNA691177	This sample has been submitted by pda|ndkrom on 2021-01-12; Zea mays
SRR13402215	ftp.sra.ebi.ac.uk/vol1/fastq/SRR134/015/SRR13402215/SRR13402215_1.fastq.gz;ftp.sra.ebi.ac.uk/vol1/fastq/SRR134/015/SRR13402215/SRR13402215_2.fastq.gz	root	PRJNA691177	This sample has been submitted by pda|ndkrom on 2021-01-12; Zea mays
SRR13402216	ftp.sra.ebi.ac.uk/vol1/fastq/SRR134/016/SRR13402216/SRR13402216_1.fastq.gz;ftp.sra.ebi.ac.uk/vol1/fastq/SRR134/016/SRR13402216/SRR13402216_2.fastq.gz	root	PRJNA691177	This sample has been submitted by pda|ndkrom on 2021-01-12; Zea mays
SRR13402217	ftp.sra.ebi.ac.uk/vol1/fastq/SRR134/017/SRR13402217/SRR13402217_1.fastq.gz;ftp.sra.ebi.ac.uk/vol1/fastq/SRR134/017/SRR13402217/SRR13402217_2.fastq.gz	root	PRJNA691177	This sample has been submitted by pda|ndkrom on 2021-01-12; Zea mays
SRR13402218	ftp.sra.ebi.ac.uk/vol1/fastq/SRR134/018/SRR13402218/SRR13402218_1.fastq.gz;ftp.sra.ebi.ac.uk/vol1/fastq/SRR134/018/SRR13402218/SRR13402218_2.fastq.gz	root	PRJNA691177	This sample has been submitted by pda|ndkrom on 2021-01-12; Zea mays
SRR13402219	ftp.sra.ebi.ac.uk/vol1/fastq/SRR134/019/SRR13402219/SRR13402219_1.fastq.gz;ftp.sra.ebi.ac.uk/vol1/fastq/SRR134/019/SRR13402219/SRR13402219_2.fastq.gz	root	PRJNA691177	This sample has been submitted by pda|ndkrom on 2021-01-12; Zea mays
SRR13402220	ftp.sra.ebi.ac.uk/vol1/fastq/SRR134/020/SRR13402220/SRR13402220_1.fastq.gz;ftp.sra.ebi.ac.uk/vol1/fastq/SRR134/020/SRR13402220/SRR13402220_2.fastq.gz	root	PRJNA691177	This sample has been submitted by pda|ndkrom on 2021-01-12; Zea mays
SRR13402221	ftp.sra.ebi.ac.uk/vol1/fastq/SRR134/021/SRR13402221/SRR13402221_1.fastq.gz;ftp.sra.ebi.ac.uk/vol1/fastq/SRR134/021/SRR13402221/SRR13402221_2.fastq.gz	root	PRJNA691177	This sample has been submitted by pda|ndkrom on 2021-01-12; Zea mays
SRR13402222	ftp.sra.ebi.ac.uk/vol1/fastq/SRR134/022/SRR13402222/SRR13402222_1.fastq.gz;ftp.sra.ebi.ac.uk/vol1/fastq/SRR134/022/SRR13402222/SRR13402222_2.fastq.gz	root	PRJNA691177	This sample has been submitted by pda|ndkrom on 2021-01-12; Zea mays
SRR13402223	ftp.sra.ebi.ac.uk/vol1/fastq/SRR134/023/SRR13402223/SRR13402223_1.fastq.gz;ftp.sra.ebi.ac.uk/vol1/fastq/SRR134/023/SRR13402223/SRR13402223_2.fastq.gz	root	PRJNA691177	This sample has been submitted by pda|ndkrom on 2021-01-12; Zea mays
SRR13402224	ftp.sra.ebi.ac.uk/vol1/fastq/SRR134/024/SRR13402224/SRR13402224_1.fastq.gz;ftp.sra.ebi.ac.uk/vol1/fastq/SRR134/024/SRR13402224/SRR13402224_2.fastq.gz	root	PRJNA691177	This sample has been submitted by pda|ndkrom on 2021-01-12; Zea mays
SRR13402225	ftp.sra.ebi.ac.uk/vol1/fastq/SRR134/025/SRR13402225/SRR13402225_1.fastq.gz;ftp.sra.ebi.ac.uk/vol1/fastq/SRR134/025/SRR13402225/SRR13402225_2.fastq.gz	root	PRJNA691177	This sample has been submitted by pda|ndkrom on 2021-01-12; Zea mays
SRR13402226	ftp.sra.ebi.ac.uk/vol1/fastq/SRR134/026/SRR13402226/SRR13402226_1.fastq.gz;ftp.sra.ebi.ac.uk/vol1/fastq/SRR134/026/SRR13402226/SRR13402226_2.fastq.gz	root	PRJNA691177	This sample has been submitted by pda|ndkrom on 2021-01-12; Zea mays
SRR13402227	ftp.sra.ebi.ac.uk/vol1/fastq/SRR134/027/SRR13402227/SRR13402227_1.fastq.gz;ftp.sra.ebi.ac.uk/vol1/fastq/SRR134/027/SRR13402227/SRR13402227_2.fastq.gz	root	PRJNA691177	This sample has been submitted by pda|ndkrom on 2021-01-12; Zea mays
SRR13402228	ftp.sra.ebi.ac.uk/vol1/fastq/SRR134/028/SRR13402228/SRR13402228_1.fastq.gz;ftp.sra.ebi.ac.uk/vol1/fastq/SRR134/028/SRR13402228/SRR13402228_2.fastq.gz	root	PRJNA691177	This sample has been submitted by pda|ndkrom on 2021-01-12; Zea mays
SRR13402229	ftp.sra.ebi.ac.uk/vol1/fastq/SRR134/029/SRR13402229/SRR13402229_1.fastq.gz;ftp.sra.ebi.ac.uk/vol1/fastq/SRR134/029/SRR13402229/SRR13402229_2.fastq.gz	root	PRJNA691177	This sample has been submitted by pda|ndkrom on 2021-01-12; Zea mays
SRR13402230	ftp.sra.ebi.ac.uk/vol1/fastq/SRR134/030/SRR13402230/SRR13402230_1.fastq.gz;ftp.sra.ebi.ac.uk/vol1/fastq/SRR134/030/SRR13402230/SRR13402230_2.fastq.gz	root	PRJNA691177	This sample has been submitted by pda|ndkrom on 2021-01-12; Zea mays
SRR13402231	ftp.sra.ebi.ac.uk/vol1/fastq/SRR134/031/SRR13402231/SRR13402231_1.fastq.gz;ftp.sra.ebi.ac.uk/vol1/fastq/SRR134/031/SRR13402231/SRR13402231_2.fastq.gz	root	PRJNA691177	This sample has been submitted by pda|ndkrom on 2021-01-12; Zea mays
SRR13402232	ftp.sra.ebi.ac.uk/vol1/fastq/SRR134/032/SRR13402232/SRR13402232_1.fastq.gz;ftp.sra.ebi.ac.uk/vol1/fastq/SRR134/032/SRR13402232/SRR13402232_2.fastq.gz	root	PRJNA691177	This sample has been submitted by pda|ndkrom on 2021-01-12; Zea mays
SRR13402233	ftp.sra.ebi.ac.uk/vol1/fastq/SRR134/033/SRR13402233/SRR13402233_1.fastq.gz;ftp.sra.ebi.ac.uk/vol1/fastq/SRR134/033/SRR13402233/SRR13402233_2.fastq.gz	root	PRJNA691177	This sample has been submitted by pda|ndkrom on 2021-01-12; Zea mays
SRR13402234	ftp.sra.ebi.ac.uk/vol1/fastq/SRR134/034/SRR13402234/SRR13402234_1.fastq.gz;ftp.sra.ebi.ac.uk/vol1/fastq/SRR134/034/SRR13402234/SRR13402234_2.fastq.gz	root	PRJNA691177	This sample has been submitted by pda|ndkrom on 2021-01-12; Zea mays
SRR13402235	ftp.sra.ebi.ac.uk/vol1/fastq/SRR134/035/SRR13402235/SRR13402235_1.fastq.gz;ftp.sra.ebi.ac.uk/vol1/fastq/SRR134/035/SRR13402235/SRR13402235_2.fastq.gz	root	PRJNA691177	This sample has been submitted by pda|ndkrom on 2021-01-12; Zea mays
SRR13402236	ftp.sra.ebi.ac.uk/vol1/fastq/SRR134/036/SRR13402236/SRR13402236_1.fastq.gz;ftp.sra.ebi.ac.uk/vol1/fastq/SRR134/036/SRR13402236/SRR13402236_2.fastq.gz	root	PRJNA691177	This sample has been submitted by pda|ndkrom on 2021-01-12; Zea mays
SRR13402237	ftp.sra.ebi.ac.uk/vol1/fastq/SRR134/037/SRR13402237/SRR13402237_1.fastq.gz;ftp.sra.ebi.ac.uk/vol1/fastq/SRR134/037/SRR13402237/SRR13402237_2.fastq.gz	root	PRJNA691177	This sample has been submitted by pda|ndkrom on 2021-01-12; Zea mays
SRR13402238	ftp.sra.ebi.ac.uk/vol1/fastq/SRR134/038/SRR13402238/SRR13402238_1.fastq.gz;ftp.sra.ebi.ac.uk/vol1/fastq/SRR134/038/SRR13402238/SRR13402238_2.fastq.gz	root	PRJNA691177	This sample has been submitted by pda|ndkrom on 2021-01-12; Zea mays
SRR13402239	ftp.sra.ebi.ac.uk/vol1/fastq/SRR134/039/SRR13402239/SRR13402239_1.fastq.gz;ftp.sra.ebi.ac.uk/vol1/fastq/SRR134/039/SRR13402239/SRR13402239_2.fastq.gz	root	PRJNA691177	This sample has been submitted by pda|ndkrom on 2021-01-12; Zea mays
SRR13345348	ftp.sra.ebi.ac.uk/vol1/fastq/SRR133/048/SRR13345348/SRR13345348_1.fastq.gz;ftp.sra.ebi.ac.uk/vol1/fastq/SRR133/048/SRR13345348/SRR13345348_2.fastq.gz	seedling	PRJNA689125	Plant sample from Zea mays L.
SRR13345349	ftp.sra.ebi.ac.uk/vol1/fastq/SRR133/049/SRR13345349/SRR13345349_1.fastq.gz;ftp.sra.ebi.ac.uk/vol1/fastq/SRR133/049/SRR13345349/SRR13345349_2.fastq.gz	seedling	PRJNA689125	Plant sample from Zea mays L.
SRR13345350	ftp.sra.ebi.ac.uk/vol1/fastq/SRR133/050/SRR13345350/SRR13345350_1.fastq.gz;ftp.sra.ebi.ac.uk/vol1/fastq/SRR133/050/SRR13345350/SRR13345350_2.fastq.gz	seedling	PRJNA689125	Plant sample from Zea mays L.
SRR13345351	ftp.sra.ebi.ac.uk/vol1/fastq/SRR133/051/SRR13345351/SRR13345351_1.fastq.gz;ftp.sra.ebi.ac.uk/vol1/fastq/SRR133/051/SRR13345351/SRR13345351_2.fastq.gz	seedling	PRJNA689125	Plant sample from Zea mays L.
SRR13345352	ftp.sra.ebi.ac.uk/vol1/fastq/SRR133/052/SRR13345352/SRR13345352_1.fastq.gz;ftp.sra.ebi.ac.uk/vol1/fastq/SRR133/052/SRR13345352/SRR13345352_2.fastq.gz	seedling	PRJNA689125	Plant sample from Zea mays L.
SRR13345353	ftp.sra.ebi.ac.uk/vol1/fastq/SRR133/053/SRR13345353/SRR13345353_1.fastq.gz;ftp.sra.ebi.ac.uk/vol1/fastq/SRR133/053/SRR13345353/SRR13345353_2.fastq.gz	seedling	PRJNA689125	Seedlings sample of mutant from Zea mays L.
SRR13398916	ftp.sra.ebi.ac.uk/vol1/fastq/SRR133/016/SRR13398916/SRR13398916_1.fastq.gz;ftp.sra.ebi.ac.uk/vol1/fastq/SRR133/016/SRR13398916/SRR13398916_2.fastq.gz	leaf	PRJNA689935	Plant sample from Zea mays
SRR13398917	ftp.sra.ebi.ac.uk/vol1/fastq/SRR133/017/SRR13398917/SRR13398917_1.fastq.gz;ftp.sra.ebi.ac.uk/vol1/fastq/SRR133/017/SRR13398917/SRR13398917_2.fastq.gz	leaf	PRJNA689935	Plant sample from Zea mays
SRR13398918	ftp.sra.ebi.ac.uk/vol1/fastq/SRR133/018/SRR13398918/SRR13398918_1.fastq.gz;ftp.sra.ebi.ac.uk/vol1/fastq/SRR133/018/SRR13398918/SRR13398918_2.fastq.gz	leaf	PRJNA689935	Plant sample from Zea mays
SRR13398919	ftp.sra.ebi.ac.uk/vol1/fastq/SRR133/019/SRR13398919/SRR13398919_1.fastq.gz;ftp.sra.ebi.ac.uk/vol1/fastq/SRR133/019/SRR13398919/SRR13398919_2.fastq.gz	leaf	PRJNA689935	Plant sample from Zea mays
SRR13398920	ftp.sra.ebi.ac.uk/vol1/fastq/SRR133/020/SRR13398920/SRR13398920_1.fastq.gz;ftp.sra.ebi.ac.uk/vol1/fastq/SRR133/020/SRR13398920/SRR13398920_2.fastq.gz	leaf	PRJNA689935	Plant sample from Zea mays
SRR13398921	ftp.sra.ebi.ac.uk/vol1/fastq/SRR133/021/SRR13398921/SRR13398921_1.fastq.gz;ftp.sra.ebi.ac.uk/vol1/fastq/SRR133/021/SRR13398921/SRR13398921_2.fastq.gz	leaf	PRJNA689935	Plant sample from Zea mays
SRR13398922	ftp.sra.ebi.ac.uk/vol1/fastq/SRR133/022/SRR13398922/SRR13398922_1.fastq.gz;ftp.sra.ebi.ac.uk/vol1/fastq/SRR133/022/SRR13398922/SRR13398922_2.fastq.gz	leaf	PRJNA689935	Plant sample from Zea mays
SRR13398923	ftp.sra.ebi.ac.uk/vol1/fastq/SRR133/023/SRR13398923/SRR13398923_1.fastq.gz;ftp.sra.ebi.ac.uk/vol1/fastq/SRR133/023/SRR13398923/SRR13398923_2.fastq.gz	leaf	PRJNA689935	Plant sample from Zea mays
SRR13398924	ftp.sra.ebi.ac.uk/vol1/fastq/SRR133/024/SRR13398924/SRR13398924_1.fastq.gz;ftp.sra.ebi.ac.uk/vol1/fastq/SRR133/024/SRR13398924/SRR13398924_2.fastq.gz	leaf	PRJNA689935	Plant sample from Zea mays
SRR13398925	ftp.sra.ebi.ac.uk/vol1/fastq/SRR133/025/SRR13398925/SRR13398925_1.fastq.gz;ftp.sra.ebi.ac.uk/vol1/fastq/SRR133/025/SRR13398925/SRR13398925_2.fastq.gz	leaf	PRJNA689935	Plant sample from Zea mays
SRR13341531	ftp.sra.ebi.ac.uk/vol1/fastq/SRR133/031/SRR13341531/SRR13341531_1.fastq.gz;ftp.sra.ebi.ac.uk/vol1/fastq/SRR133/031/SRR13341531/SRR13341531_2.fastq.gz	leaf	PRJNA689117	Susceptible Control
SRR13341532	ftp.sra.ebi.ac.uk/vol1/fastq/SRR133/032/SRR13341532/SRR13341532_1.fastq.gz;ftp.sra.ebi.ac.uk/vol1/fastq/SRR133/032/SRR13341532/SRR13341532_2.fastq.gz	leaf	PRJNA689117	Susceptible inoculated replicate
SRR13341533	ftp.sra.ebi.ac.uk/vol1/fastq/SRR133/033/SRR13341533/SRR13341533_1.fastq.gz;ftp.sra.ebi.ac.uk/vol1/fastq/SRR133/033/SRR13341533/SRR13341533_2.fastq.gz	leaf	PRJNA689117	Susceptible Inoculated
SRR13341534	ftp.sra.ebi.ac.uk/vol1/fastq/SRR133/034/SRR13341534/SRR13341534_1.fastq.gz;ftp.sra.ebi.ac.uk/vol1/fastq/SRR133/034/SRR13341534/SRR13341534_2.fastq.gz	leaf	PRJNA689117	Resistant Control
SRR13341535	ftp.sra.ebi.ac.uk/vol1/fastq/SRR133/035/SRR13341535/SRR13341535_1.fastq.gz;ftp.sra.ebi.ac.uk/vol1/fastq/SRR133/035/SRR13341535/SRR13341535_2.fastq.gz	leaf	PRJNA689117	Resistant Inoculated replicate
SRR13341536	ftp.sra.ebi.ac.uk/vol1/fastq/SRR133/036/SRR13341536/SRR13341536_1.fastq.gz;ftp.sra.ebi.ac.uk/vol1/fastq/SRR133/036/SRR13341536/SRR13341536_2.fastq.gz	leaf	PRJNA689117	Resistant inoculated
SRR13332768	ftp.sra.ebi.ac.uk/vol1/fastq/SRR133/068/SRR13332768/SRR13332768_1.fastq.gz;ftp.sra.ebi.ac.uk/vol1/fastq/SRR133/068/SRR13332768/SRR13332768_2.fastq.gz	leaf	PRJNA688739	L1
SRR13332769	ftp.sra.ebi.ac.uk/vol1/fastq/SRR133/069/SRR13332769/SRR13332769_1.fastq.gz;ftp.sra.ebi.ac.uk/vol1/fastq/SRR133/069/SRR13332769/SRR13332769_2.fastq.gz	leaf	PRJNA688739	L2
SRR13332770	ftp.sra.ebi.ac.uk/vol1/fastq/SRR133/070/SRR13332770/SRR13332770_1.fastq.gz;ftp.sra.ebi.ac.uk/vol1/fastq/SRR133/070/SRR13332770/SRR13332770_2.fastq.gz	leaf	PRJNA688739	L3
SRR13332771	ftp.sra.ebi.ac.uk/vol1/fastq/SRR133/071/SRR13332771/SRR13332771_1.fastq.gz;ftp.sra.ebi.ac.uk/vol1/fastq/SRR133/071/SRR13332771/SRR13332771_2.fastq.gz	leaf	PRJNA688739	L4
SRR13332772	ftp.sra.ebi.ac.uk/vol1/fastq/SRR133/072/SRR13332772/SRR13332772_1.fastq.gz;ftp.sra.ebi.ac.uk/vol1/fastq/SRR133/072/SRR13332772/SRR13332772_2.fastq.gz	leaf	PRJNA688739	L5
SRR13332773	ftp.sra.ebi.ac.uk/vol1/fastq/SRR133/073/SRR13332773/SRR13332773_1.fastq.gz;ftp.sra.ebi.ac.uk/vol1/fastq/SRR133/073/SRR13332773/SRR13332773_2.fastq.gz	leaf	PRJNA688739	L6
SRR13332774	ftp.sra.ebi.ac.uk/vol1/fastq/SRR133/074/SRR13332774/SRR13332774_1.fastq.gz;ftp.sra.ebi.ac.uk/vol1/fastq/SRR133/074/SRR13332774/SRR13332774_2.fastq.gz	leaf	PRJNA688739	L7
SRR13332775	ftp.sra.ebi.ac.uk/vol1/fastq/SRR133/075/SRR13332775/SRR13332775_1.fastq.gz;ftp.sra.ebi.ac.uk/vol1/fastq/SRR133/075/SRR13332775/SRR13332775_2.fastq.gz	leaf	PRJNA688739	L8
SRR13332776	ftp.sra.ebi.ac.uk/vol1/fastq/SRR133/076/SRR13332776/SRR13332776_1.fastq.gz;ftp.sra.ebi.ac.uk/vol1/fastq/SRR133/076/SRR13332776/SRR13332776_2.fastq.gz	leaf	PRJNA688739	L9
SRR13332777	ftp.sra.ebi.ac.uk/vol1/fastq/SRR133/077/SRR13332777/SRR13332777_1.fastq.gz;ftp.sra.ebi.ac.uk/vol1/fastq/SRR133/077/SRR13332777/SRR13332777_2.fastq.gz	leaf	PRJNA688739	L10
SRR13332778	ftp.sra.ebi.ac.uk/vol1/fastq/SRR133/078/SRR13332778/SRR13332778_1.fastq.gz;ftp.sra.ebi.ac.uk/vol1/fastq/SRR133/078/SRR13332778/SRR13332778_2.fastq.gz	leaf	PRJNA688739	L11
SRR13332779	ftp.sra.ebi.ac.uk/vol1/fastq/SRR133/079/SRR13332779/SRR13332779_1.fastq.gz;ftp.sra.ebi.ac.uk/vol1/fastq/SRR133/079/SRR13332779/SRR13332779_2.fastq.gz	leaf	PRJNA688739	L12
SRR13332780	ftp.sra.ebi.ac.uk/vol1/fastq/SRR133/080/SRR13332780/SRR13332780_1.fastq.gz;ftp.sra.ebi.ac.uk/vol1/fastq/SRR133/080/SRR13332780/SRR13332780_2.fastq.gz	leaf	PRJNA688739	L14
SRR13332781	ftp.sra.ebi.ac.uk/vol1/fastq/SRR133/081/SRR13332781/SRR13332781_1.fastq.gz;ftp.sra.ebi.ac.uk/vol1/fastq/SRR133/081/SRR13332781/SRR13332781_2.fastq.gz	leaf	PRJNA688739	L15
SRR13332782	ftp.sra.ebi.ac.uk/vol1/fastq/SRR133/082/SRR13332782/SRR13332782_1.fastq.gz;ftp.sra.ebi.ac.uk/vol1/fastq/SRR133/082/SRR13332782/SRR13332782_2.fastq.gz	leaf	PRJNA688739	L13Z
SRR13332783	ftp.sra.ebi.ac.uk/vol1/fastq/SRR133/083/SRR13332783/SRR13332783_1.fastq.gz;ftp.sra.ebi.ac.uk/vol1/fastq/SRR133/083/SRR13332783/SRR13332783_2.fastq.gz	leaf	PRJNA688739	NL1
SRR13332784	ftp.sra.ebi.ac.uk/vol1/fastq/SRR133/084/SRR13332784/SRR13332784_1.fastq.gz;ftp.sra.ebi.ac.uk/vol1/fastq/SRR133/084/SRR13332784/SRR13332784_2.fastq.gz	leaf	PRJNA688739	NL2
SRR13332785	ftp.sra.ebi.ac.uk/vol1/fastq/SRR133/085/SRR13332785/SRR13332785_1.fastq.gz;ftp.sra.ebi.ac.uk/vol1/fastq/SRR133/085/SRR13332785/SRR13332785_2.fastq.gz	leaf	PRJNA688739	NL3
SRR13332786	ftp.sra.ebi.ac.uk/vol1/fastq/SRR133/086/SRR13332786/SRR13332786_1.fastq.gz;ftp.sra.ebi.ac.uk/vol1/fastq/SRR133/086/SRR13332786/SRR13332786_2.fastq.gz	leaf	PRJNA688739	NL4
SRR13332787	ftp.sra.ebi.ac.uk/vol1/fastq/SRR133/087/SRR13332787/SRR13332787_1.fastq.gz;ftp.sra.ebi.ac.uk/vol1/fastq/SRR133/087/SRR13332787/SRR13332787_2.fastq.gz	leaf	PRJNA688739	NL5
SRR13332788	ftp.sra.ebi.ac.uk/vol1/fastq/SRR133/088/SRR13332788/SRR13332788_1.fastq.gz;ftp.sra.ebi.ac.uk/vol1/fastq/SRR133/088/SRR13332788/SRR13332788_2.fastq.gz	leaf	PRJNA688739	NL6
SRR13332789	ftp.sra.ebi.ac.uk/vol1/fastq/SRR133/089/SRR13332789/SRR13332789_1.fastq.gz;ftp.sra.ebi.ac.uk/vol1/fastq/SRR133/089/SRR13332789/SRR13332789_2.fastq.gz	leaf	PRJNA688739	NL7
SRR13332790	ftp.sra.ebi.ac.uk/vol1/fastq/SRR133/090/SRR13332790/SRR13332790_1.fastq.gz;ftp.sra.ebi.ac.uk/vol1/fastq/SRR133/090/SRR13332790/SRR13332790_2.fastq.gz	leaf	PRJNA688739	NL8
SRR13332791	ftp.sra.ebi.ac.uk/vol1/fastq/SRR133/091/SRR13332791/SRR13332791_1.fastq.gz;ftp.sra.ebi.ac.uk/vol1/fastq/SRR133/091/SRR13332791/SRR13332791_2.fastq.gz	leaf	PRJNA688739	NL9
SRR13332792	ftp.sra.ebi.ac.uk/vol1/fastq/SRR133/092/SRR13332792/SRR13332792_1.fastq.gz;ftp.sra.ebi.ac.uk/vol1/fastq/SRR133/092/SRR13332792/SRR13332792_2.fastq.gz	leaf	PRJNA688739	NL10
SRR13332793	ftp.sra.ebi.ac.uk/vol1/fastq/SRR133/093/SRR13332793/SRR13332793_1.fastq.gz;ftp.sra.ebi.ac.uk/vol1/fastq/SRR133/093/SRR13332793/SRR13332793_2.fastq.gz	leaf	PRJNA688739	NL11
SRR13332794	ftp.sra.ebi.ac.uk/vol1/fastq/SRR133/094/SRR13332794/SRR13332794_1.fastq.gz;ftp.sra.ebi.ac.uk/vol1/fastq/SRR133/094/SRR13332794/SRR13332794_2.fastq.gz	leaf	PRJNA688739	NL12
SRR13332795	ftp.sra.ebi.ac.uk/vol1/fastq/SRR133/095/SRR13332795/SRR13332795_1.fastq.gz;ftp.sra.ebi.ac.uk/vol1/fastq/SRR133/095/SRR13332795/SRR13332795_2.fastq.gz	leaf	PRJNA688739	NL13
SRR13332796	ftp.sra.ebi.ac.uk/vol1/fastq/SRR133/096/SRR13332796/SRR13332796_1.fastq.gz;ftp.sra.ebi.ac.uk/vol1/fastq/SRR133/096/SRR13332796/SRR13332796_2.fastq.gz	leaf	PRJNA688739	NL14
SRR13332797	ftp.sra.ebi.ac.uk/vol1/fastq/SRR133/097/SRR13332797/SRR13332797_1.fastq.gz;ftp.sra.ebi.ac.uk/vol1/fastq/SRR133/097/SRR13332797/SRR13332797_2.fastq.gz	leaf	PRJNA688739	NL15
SRR13332798	ftp.sra.ebi.ac.uk/vol1/fastq/SRR133/098/SRR13332798/SRR13332798_1.fastq.gz;ftp.sra.ebi.ac.uk/vol1/fastq/SRR133/098/SRR13332798/SRR13332798_2.fastq.gz	leaf	PRJNA688739	NL16
SRR13332799	ftp.sra.ebi.ac.uk/vol1/fastq/SRR133/099/SRR13332799/SRR13332799_1.fastq.gz;ftp.sra.ebi.ac.uk/vol1/fastq/SRR133/099/SRR13332799/SRR13332799_2.fastq.gz	leaf	PRJNA688739	GEO accession GSM4996169 is currently private and is scheduled to be released on Dec 31, 2020.
SRR13332800	ftp.sra.ebi.ac.uk/vol1/fastq/SRR133/000/SRR13332800/SRR13332800_1.fastq.gz;ftp.sra.ebi.ac.uk/vol1/fastq/SRR133/000/SRR13332800/SRR13332800_2.fastq.gz	leaf	PRJNA688739	GEO accession GSM4996170 is currently private and is scheduled to be released on Dec 31, 2020.
SRR13332801	ftp.sra.ebi.ac.uk/vol1/fastq/SRR133/001/SRR13332801/SRR13332801_1.fastq.gz;ftp.sra.ebi.ac.uk/vol1/fastq/SRR133/001/SRR13332801/SRR13332801_2.fastq.gz	leaf	PRJNA688739	GEO accession GSM4996171 is currently private and is scheduled to be released on Dec 31, 2020.
SRR13332802	ftp.sra.ebi.ac.uk/vol1/fastq/SRR133/002/SRR13332802/SRR13332802_1.fastq.gz;ftp.sra.ebi.ac.uk/vol1/fastq/SRR133/002/SRR13332802/SRR13332802_2.fastq.gz	leaf	PRJNA688739	NL20
SRR13332803	ftp.sra.ebi.ac.uk/vol1/fastq/SRR133/003/SRR13332803/SRR13332803_1.fastq.gz;ftp.sra.ebi.ac.uk/vol1/fastq/SRR133/003/SRR13332803/SRR13332803_2.fastq.gz	leaf	PRJNA688739	NL21
SRR13332804	ftp.sra.ebi.ac.uk/vol1/fastq/SRR133/004/SRR13332804/SRR13332804_1.fastq.gz;ftp.sra.ebi.ac.uk/vol1/fastq/SRR133/004/SRR13332804/SRR13332804_2.fastq.gz	leaf	PRJNA688739	NL22Z
SRR13332805	ftp.sra.ebi.ac.uk/vol1/fastq/SRR133/005/SRR13332805/SRR13332805_1.fastq.gz;ftp.sra.ebi.ac.uk/vol1/fastq/SRR133/005/SRR13332805/SRR13332805_2.fastq.gz	leaf	PRJNA688739	NL23
SRR13332806	ftp.sra.ebi.ac.uk/vol1/fastq/SRR133/006/SRR13332806/SRR13332806_1.fastq.gz;ftp.sra.ebi.ac.uk/vol1/fastq/SRR133/006/SRR13332806/SRR13332806_2.fastq.gz	leaf	PRJNA688739	NL25
SRR13332807	ftp.sra.ebi.ac.uk/vol1/fastq/SRR133/007/SRR13332807/SRR13332807_1.fastq.gz;ftp.sra.ebi.ac.uk/vol1/fastq/SRR133/007/SRR13332807/SRR13332807_2.fastq.gz	leaf	PRJNA688739	NL26
SRR13332808	ftp.sra.ebi.ac.uk/vol1/fastq/SRR133/008/SRR13332808/SRR13332808_1.fastq.gz;ftp.sra.ebi.ac.uk/vol1/fastq/SRR133/008/SRR13332808/SRR13332808_2.fastq.gz	leaf	PRJNA688739	NL27
SRR13332809	ftp.sra.ebi.ac.uk/vol1/fastq/SRR133/009/SRR13332809/SRR13332809_1.fastq.gz;ftp.sra.ebi.ac.uk/vol1/fastq/SRR133/009/SRR13332809/SRR13332809_2.fastq.gz	leaf	PRJNA688739	NL28
SRR13332810	ftp.sra.ebi.ac.uk/vol1/fastq/SRR133/010/SRR13332810/SRR13332810_1.fastq.gz;ftp.sra.ebi.ac.uk/vol1/fastq/SRR133/010/SRR13332810/SRR13332810_2.fastq.gz	leaf	PRJNA688739	NL29
SRR13332811	ftp.sra.ebi.ac.uk/vol1/fastq/SRR133/011/SRR13332811/SRR13332811_1.fastq.gz;ftp.sra.ebi.ac.uk/vol1/fastq/SRR133/011/SRR13332811/SRR13332811_2.fastq.gz	leaf	PRJNA688739	NL30
SRR13332812	ftp.sra.ebi.ac.uk/vol1/fastq/SRR133/012/SRR13332812/SRR13332812_1.fastq.gz;ftp.sra.ebi.ac.uk/vol1/fastq/SRR133/012/SRR13332812/SRR13332812_2.fastq.gz	leaf	PRJNA688739	NL31
SRR13332813	ftp.sra.ebi.ac.uk/vol1/fastq/SRR133/013/SRR13332813/SRR13332813_1.fastq.gz;ftp.sra.ebi.ac.uk/vol1/fastq/SRR133/013/SRR13332813/SRR13332813_2.fastq.gz	leaf	PRJNA688739	NL32
SRR13319801	ftp.sra.ebi.ac.uk/vol1/fastq/SRR133/001/SRR13319801/SRR13319801_1.fastq.gz;ftp.sra.ebi.ac.uk/vol1/fastq/SRR133/001/SRR13319801/SRR13319801_2.fastq.gz	leaf	PRJNA688370	This sample has been submitted by pda|wangna62691 on 2021-01-04; Zea mays
SRR13319802	ftp.sra.ebi.ac.uk/vol1/fastq/SRR133/002/SRR13319802/SRR13319802_1.fastq.gz;ftp.sra.ebi.ac.uk/vol1/fastq/SRR133/002/SRR13319802/SRR13319802_2.fastq.gz	leaf	PRJNA688370	This sample has been submitted by pda|wangna62691 on 2021-01-04; Zea mays
SRR13319803	ftp.sra.ebi.ac.uk/vol1/fastq/SRR133/003/SRR13319803/SRR13319803_1.fastq.gz;ftp.sra.ebi.ac.uk/vol1/fastq/SRR133/003/SRR13319803/SRR13319803_2.fastq.gz	leaf	PRJNA688370	This sample has been submitted by pda|wangna62691 on 2021-01-04; Zea mays
SRR13319804	ftp.sra.ebi.ac.uk/vol1/fastq/SRR133/004/SRR13319804/SRR13319804_1.fastq.gz;ftp.sra.ebi.ac.uk/vol1/fastq/SRR133/004/SRR13319804/SRR13319804_2.fastq.gz	leaf	PRJNA688370	This sample has been submitted by pda|wangna62691 on 2021-01-04; Zea mays
SRR13319805	ftp.sra.ebi.ac.uk/vol1/fastq/SRR133/005/SRR13319805/SRR13319805_1.fastq.gz;ftp.sra.ebi.ac.uk/vol1/fastq/SRR133/005/SRR13319805/SRR13319805_2.fastq.gz	leaf	PRJNA688370	This sample has been submitted by pda|wangna62691 on 2021-01-04; Zea mays
SRR13319806	ftp.sra.ebi.ac.uk/vol1/fastq/SRR133/006/SRR13319806/SRR13319806_1.fastq.gz;ftp.sra.ebi.ac.uk/vol1/fastq/SRR133/006/SRR13319806/SRR13319806_2.fastq.gz	leaf	PRJNA688370	This sample has been submitted by pda|wangna62691 on 2021-01-04; Zea mays
SRR13305395	ftp.sra.ebi.ac.uk/vol1/fastq/SRR133/095/SRR13305395/SRR13305395_1.fastq.gz;ftp.sra.ebi.ac.uk/vol1/fastq/SRR133/095/SRR13305395/SRR13305395_2.fastq.gz	leaf	PRJNA684672	This sample has been submitted by pda|gaoluluygh on 2021-01-04; Zea mays
SRR13305396	ftp.sra.ebi.ac.uk/vol1/fastq/SRR133/096/SRR13305396/SRR13305396_1.fastq.gz;ftp.sra.ebi.ac.uk/vol1/fastq/SRR133/096/SRR13305396/SRR13305396_2.fastq.gz	leaf	PRJNA684672	This sample has been submitted by pda|gaoluluygh on 2021-01-04; Zea mays
SRR13305397	ftp.sra.ebi.ac.uk/vol1/fastq/SRR133/097/SRR13305397/SRR13305397_1.fastq.gz;ftp.sra.ebi.ac.uk/vol1/fastq/SRR133/097/SRR13305397/SRR13305397_2.fastq.gz	leaf	PRJNA684672	This sample has been submitted by pda|gaoluluygh on 2021-01-04; Zea mays
SRR13305398	ftp.sra.ebi.ac.uk/vol1/fastq/SRR133/098/SRR13305398/SRR13305398_1.fastq.gz;ftp.sra.ebi.ac.uk/vol1/fastq/SRR133/098/SRR13305398/SRR13305398_2.fastq.gz	leaf	PRJNA684672	This sample has been submitted by pda|gaoluluygh on 2021-01-04; Zea mays
SRR13305399	ftp.sra.ebi.ac.uk/vol1/fastq/SRR133/099/SRR13305399/SRR13305399_1.fastq.gz;ftp.sra.ebi.ac.uk/vol1/fastq/SRR133/099/SRR13305399/SRR13305399_2.fastq.gz	leaf	PRJNA684672	This sample has been submitted by pda|gaoluluygh on 2021-01-04; Zea mays
SRR13305400	ftp.sra.ebi.ac.uk/vol1/fastq/SRR133/000/SRR13305400/SRR13305400_1.fastq.gz;ftp.sra.ebi.ac.uk/vol1/fastq/SRR133/000/SRR13305400/SRR13305400_2.fastq.gz	leaf	PRJNA684672	This sample has been submitted by pda|gaoluluygh on 2021-01-04; Zea mays
SRR13278688	ftp.sra.ebi.ac.uk/vol1/fastq/SRR132/088/SRR13278688/SRR13278688_1.fastq.gz;ftp.sra.ebi.ac.uk/vol1/fastq/SRR132/088/SRR13278688/SRR13278688_2.fastq.gz	leaf	PRJNA686805	transgenic 3
SRR13278689	ftp.sra.ebi.ac.uk/vol1/fastq/SRR132/089/SRR13278689/SRR13278689_1.fastq.gz;ftp.sra.ebi.ac.uk/vol1/fastq/SRR132/089/SRR13278689/SRR13278689_2.fastq.gz	leaf	PRJNA686805	transgenic 2
SRR13278690	ftp.sra.ebi.ac.uk/vol1/fastq/SRR132/090/SRR13278690/SRR13278690_1.fastq.gz;ftp.sra.ebi.ac.uk/vol1/fastq/SRR132/090/SRR13278690/SRR13278690_2.fastq.gz	leaf	PRJNA686805	transgenic 1
SRR13278691	ftp.sra.ebi.ac.uk/vol1/fastq/SRR132/091/SRR13278691/SRR13278691_1.fastq.gz;ftp.sra.ebi.ac.uk/vol1/fastq/SRR132/091/SRR13278691/SRR13278691_2.fastq.gz	leaf	PRJNA686805	nontransgenic control 3
SRR13278692	ftp.sra.ebi.ac.uk/vol1/fastq/SRR132/092/SRR13278692/SRR13278692_1.fastq.gz;ftp.sra.ebi.ac.uk/vol1/fastq/SRR132/092/SRR13278692/SRR13278692_2.fastq.gz	leaf	PRJNA686805	nontransgenic control 2
SRR13278693	ftp.sra.ebi.ac.uk/vol1/fastq/SRR132/093/SRR13278693/SRR13278693_1.fastq.gz;ftp.sra.ebi.ac.uk/vol1/fastq/SRR132/093/SRR13278693/SRR13278693_2.fastq.gz	leaf	PRJNA686805	nontransgenic control 1
SRR13201064	ftp.sra.ebi.ac.uk/vol1/fastq/SRR132/064/SRR13201064/SRR13201064_1.fastq.gz;ftp.sra.ebi.ac.uk/vol1/fastq/SRR132/064/SRR13201064/SRR13201064_2.fastq.gz	ear	PRJNA682653	This sample has been submitted by pda|maizezxg_2020 on 2020-12-06; Zea mays
SRR13201065	ftp.sra.ebi.ac.uk/vol1/fastq/SRR132/065/SRR13201065/SRR13201065_1.fastq.gz;ftp.sra.ebi.ac.uk/vol1/fastq/SRR132/065/SRR13201065/SRR13201065_2.fastq.gz	ear	PRJNA682653	This sample has been submitted by pda|maizezxg_2020 on 2020-12-06; Zea mays
SRR13201066	ftp.sra.ebi.ac.uk/vol1/fastq/SRR132/066/SRR13201066/SRR13201066_1.fastq.gz;ftp.sra.ebi.ac.uk/vol1/fastq/SRR132/066/SRR13201066/SRR13201066_2.fastq.gz	ear	PRJNA682653	This sample has been submitted by pda|maizezxg_2020 on 2020-12-06; Zea mays
SRR13201067	ftp.sra.ebi.ac.uk/vol1/fastq/SRR132/067/SRR13201067/SRR13201067_1.fastq.gz;ftp.sra.ebi.ac.uk/vol1/fastq/SRR132/067/SRR13201067/SRR13201067_2.fastq.gz	ear	PRJNA682653	This sample has been submitted by pda|maizezxg_2020 on 2020-12-06; Zea mays
SRR13201068	ftp.sra.ebi.ac.uk/vol1/fastq/SRR132/068/SRR13201068/SRR13201068_1.fastq.gz;ftp.sra.ebi.ac.uk/vol1/fastq/SRR132/068/SRR13201068/SRR13201068_2.fastq.gz	ear	PRJNA682653	This sample has been submitted by pda|maizezxg_2020 on 2020-12-06; Zea mays
SRR13201069	ftp.sra.ebi.ac.uk/vol1/fastq/SRR132/069/SRR13201069/SRR13201069_1.fastq.gz;ftp.sra.ebi.ac.uk/vol1/fastq/SRR132/069/SRR13201069/SRR13201069_2.fastq.gz	ear	PRJNA682653	This sample has been submitted by pda|maizezxg_2020 on 2020-12-06; Zea mays
SRR13201070	ftp.sra.ebi.ac.uk/vol1/fastq/SRR132/070/SRR13201070/SRR13201070_1.fastq.gz;ftp.sra.ebi.ac.uk/vol1/fastq/SRR132/070/SRR13201070/SRR13201070_2.fastq.gz	ear	PRJNA682653	This sample has been submitted by pda|maizezxg_2020 on 2020-12-06; Zea mays
SRR13201071	ftp.sra.ebi.ac.uk/vol1/fastq/SRR132/071/SRR13201071/SRR13201071_1.fastq.gz;ftp.sra.ebi.ac.uk/vol1/fastq/SRR132/071/SRR13201071/SRR13201071_2.fastq.gz	ear	PRJNA682653	This sample has been submitted by pda|maizezxg_2020 on 2020-12-06; Zea mays
SRR13201072	ftp.sra.ebi.ac.uk/vol1/fastq/SRR132/072/SRR13201072/SRR13201072_1.fastq.gz;ftp.sra.ebi.ac.uk/vol1/fastq/SRR132/072/SRR13201072/SRR13201072_2.fastq.gz	ear	PRJNA682653	This sample has been submitted by pda|maizezxg_2020 on 2020-12-06; Zea mays
SRR13201073	ftp.sra.ebi.ac.uk/vol1/fastq/SRR132/073/SRR13201073/SRR13201073_1.fastq.gz;ftp.sra.ebi.ac.uk/vol1/fastq/SRR132/073/SRR13201073/SRR13201073_2.fastq.gz	ear	PRJNA682653	This sample has been submitted by pda|maizezxg_2020 on 2020-12-06; Zea mays
SRR13201074	ftp.sra.ebi.ac.uk/vol1/fastq/SRR132/074/SRR13201074/SRR13201074_1.fastq.gz;ftp.sra.ebi.ac.uk/vol1/fastq/SRR132/074/SRR13201074/SRR13201074_2.fastq.gz	ear	PRJNA682653	This sample has been submitted by pda|maizezxg_2020 on 2020-12-06; Zea mays
SRR13201075	ftp.sra.ebi.ac.uk/vol1/fastq/SRR132/075/SRR13201075/SRR13201075_1.fastq.gz;ftp.sra.ebi.ac.uk/vol1/fastq/SRR132/075/SRR13201075/SRR13201075_2.fastq.gz	ear	PRJNA682653	This sample has been submitted by pda|maizezxg_2020 on 2020-12-06; Zea mays
SRR13201076	ftp.sra.ebi.ac.uk/vol1/fastq/SRR132/076/SRR13201076/SRR13201076_1.fastq.gz;ftp.sra.ebi.ac.uk/vol1/fastq/SRR132/076/SRR13201076/SRR13201076_2.fastq.gz	ear	PRJNA682653	This sample has been submitted by pda|maizezxg_2020 on 2020-12-06; Zea mays
SRR13201077	ftp.sra.ebi.ac.uk/vol1/fastq/SRR132/077/SRR13201077/SRR13201077_1.fastq.gz;ftp.sra.ebi.ac.uk/vol1/fastq/SRR132/077/SRR13201077/SRR13201077_2.fastq.gz	ear	PRJNA682653	This sample has been submitted by pda|maizezxg_2020 on 2020-12-06; Zea mays
SRR13201078	ftp.sra.ebi.ac.uk/vol1/fastq/SRR132/078/SRR13201078/SRR13201078_1.fastq.gz;ftp.sra.ebi.ac.uk/vol1/fastq/SRR132/078/SRR13201078/SRR13201078_2.fastq.gz	ear	PRJNA682653	This sample has been submitted by pda|maizezxg_2020 on 2020-12-06; Zea mays
SRR13201079	ftp.sra.ebi.ac.uk/vol1/fastq/SRR132/079/SRR13201079/SRR13201079_1.fastq.gz;ftp.sra.ebi.ac.uk/vol1/fastq/SRR132/079/SRR13201079/SRR13201079_2.fastq.gz	ear	PRJNA682653	This sample has been submitted by pda|maizezxg_2020 on 2020-12-06; Zea mays
SRR13201080	ftp.sra.ebi.ac.uk/vol1/fastq/SRR132/080/SRR13201080/SRR13201080_1.fastq.gz;ftp.sra.ebi.ac.uk/vol1/fastq/SRR132/080/SRR13201080/SRR13201080_2.fastq.gz	ear	PRJNA682653	This sample has been submitted by pda|maizezxg_2020 on 2020-12-06; Zea mays
SRR13201081	ftp.sra.ebi.ac.uk/vol1/fastq/SRR132/081/SRR13201081/SRR13201081_1.fastq.gz;ftp.sra.ebi.ac.uk/vol1/fastq/SRR132/081/SRR13201081/SRR13201081_2.fastq.gz	ear	PRJNA682653	This sample has been submitted by pda|maizezxg_2020 on 2020-12-06; Zea mays
SRR13201082	ftp.sra.ebi.ac.uk/vol1/fastq/SRR132/082/SRR13201082/SRR13201082_1.fastq.gz;ftp.sra.ebi.ac.uk/vol1/fastq/SRR132/082/SRR13201082/SRR13201082_2.fastq.gz	ear	PRJNA682653	This sample has been submitted by pda|maizezxg_2020 on 2020-12-06; Zea mays
SRR13201083	ftp.sra.ebi.ac.uk/vol1/fastq/SRR132/083/SRR13201083/SRR13201083_1.fastq.gz;ftp.sra.ebi.ac.uk/vol1/fastq/SRR132/083/SRR13201083/SRR13201083_2.fastq.gz	ear	PRJNA682653	This sample has been submitted by pda|maizezxg_2020 on 2020-12-06; Zea mays
SRR13198958	ftp.sra.ebi.ac.uk/vol1/fastq/SRR131/058/SRR13198958/SRR13198958.fastq.gz	embryo	PRJNA682607	18DAP WT embryo mRNA-seq Rep1
SRR13198959	ftp.sra.ebi.ac.uk/vol1/fastq/SRR131/059/SRR13198959/SRR13198959.fastq.gz	embryo	PRJNA682607	18DAP WT embryo mRNA-seq Rep2
SRR13178389	ftp.sra.ebi.ac.uk/vol1/fastq/SRR131/089/SRR13178389/SRR13178389.fastq.gz	root	PRJNA681934	This sample has been submitted by pda|szhou357 on 2020-12-03; Zea mays
SRR13178390	ftp.sra.ebi.ac.uk/vol1/fastq/SRR131/090/SRR13178390/SRR13178390.fastq.gz	root	PRJNA681934	This sample has been submitted by pda|szhou357 on 2020-12-03; Zea mays
SRR13178391	ftp.sra.ebi.ac.uk/vol1/fastq/SRR131/091/SRR13178391/SRR13178391.fastq.gz	root	PRJNA681934	This sample has been submitted by pda|szhou357 on 2020-12-03; Zea mays
SRR13178392	ftp.sra.ebi.ac.uk/vol1/fastq/SRR131/092/SRR13178392/SRR13178392.fastq.gz	root	PRJNA681934	This sample has been submitted by pda|szhou357 on 2020-12-03; Zea mays
SRR13178393	ftp.sra.ebi.ac.uk/vol1/fastq/SRR131/093/SRR13178393/SRR13178393.fastq.gz	root	PRJNA681934	This sample has been submitted by pda|szhou357 on 2020-12-03; Zea mays
SRR13178394	ftp.sra.ebi.ac.uk/vol1/fastq/SRR131/094/SRR13178394/SRR13178394.fastq.gz	root	PRJNA681934	This sample has been submitted by pda|szhou357 on 2020-12-03; Zea mays
SRR13178395	ftp.sra.ebi.ac.uk/vol1/fastq/SRR131/095/SRR13178395/SRR13178395.fastq.gz	root	PRJNA681934	This sample has been submitted by pda|szhou357 on 2020-12-03; Zea mays
SRR13178396	ftp.sra.ebi.ac.uk/vol1/fastq/SRR131/096/SRR13178396/SRR13178396.fastq.gz	root	PRJNA681934	This sample has been submitted by pda|szhou357 on 2020-12-03; Zea mays
SRR13178397	ftp.sra.ebi.ac.uk/vol1/fastq/SRR131/097/SRR13178397/SRR13178397.fastq.gz	root	PRJNA681934	This sample has been submitted by pda|szhou357 on 2020-12-03; Zea mays
SRR13178398	ftp.sra.ebi.ac.uk/vol1/fastq/SRR131/098/SRR13178398/SRR13178398.fastq.gz	root	PRJNA681934	This sample has been submitted by pda|szhou357 on 2020-12-03; Zea mays
SRR13178399	ftp.sra.ebi.ac.uk/vol1/fastq/SRR131/099/SRR13178399/SRR13178399.fastq.gz	root	PRJNA681934	This sample has been submitted by pda|szhou357 on 2020-12-03; Zea mays
SRR13178400	ftp.sra.ebi.ac.uk/vol1/fastq/SRR131/000/SRR13178400/SRR13178400.fastq.gz	root	PRJNA681934	This sample has been submitted by pda|szhou357 on 2020-12-03; Zea mays
SRR13178401	ftp.sra.ebi.ac.uk/vol1/fastq/SRR131/001/SRR13178401/SRR13178401.fastq.gz	root	PRJNA681934	This sample has been submitted by pda|szhou357 on 2020-12-03; Zea mays
SRR13178402	ftp.sra.ebi.ac.uk/vol1/fastq/SRR131/002/SRR13178402/SRR13178402.fastq.gz	root	PRJNA681934	This sample has been submitted by pda|szhou357 on 2020-12-03; Zea mays
SRR13178403	ftp.sra.ebi.ac.uk/vol1/fastq/SRR131/003/SRR13178403/SRR13178403.fastq.gz	root	PRJNA681934	This sample has been submitted by pda|szhou357 on 2020-12-03; Zea mays
SRR13178404	ftp.sra.ebi.ac.uk/vol1/fastq/SRR131/004/SRR13178404/SRR13178404.fastq.gz	root	PRJNA681934	This sample has been submitted by pda|szhou357 on 2020-12-03; Zea mays
SRR13178405	ftp.sra.ebi.ac.uk/vol1/fastq/SRR131/005/SRR13178405/SRR13178405.fastq.gz	root	PRJNA681934	This sample has been submitted by pda|szhou357 on 2020-12-03; Zea mays
SRR13178406	ftp.sra.ebi.ac.uk/vol1/fastq/SRR131/006/SRR13178406/SRR13178406.fastq.gz	root	PRJNA681934	This sample has been submitted by pda|szhou357 on 2020-12-03; Zea mays
SRR13178407	ftp.sra.ebi.ac.uk/vol1/fastq/SRR131/007/SRR13178407/SRR13178407.fastq.gz	root	PRJNA681934	This sample has been submitted by pda|szhou357 on 2020-12-03; Zea mays
SRR13178408	ftp.sra.ebi.ac.uk/vol1/fastq/SRR131/008/SRR13178408/SRR13178408.fastq.gz	root	PRJNA681934	This sample has been submitted by pda|szhou357 on 2020-12-03; Zea mays
SRR13178409	ftp.sra.ebi.ac.uk/vol1/fastq/SRR131/009/SRR13178409/SRR13178409.fastq.gz	root	PRJNA681934	This sample has been submitted by pda|szhou357 on 2020-12-03; Zea mays
SRR13178410	ftp.sra.ebi.ac.uk/vol1/fastq/SRR131/010/SRR13178410/SRR13178410.fastq.gz	root	PRJNA681934	This sample has been submitted by pda|szhou357 on 2020-12-03; Zea mays
SRR13178411	ftp.sra.ebi.ac.uk/vol1/fastq/SRR131/011/SRR13178411/SRR13178411.fastq.gz	root	PRJNA681934	This sample has been submitted by pda|szhou357 on 2020-12-03; Zea mays
SRR13178412	ftp.sra.ebi.ac.uk/vol1/fastq/SRR131/012/SRR13178412/SRR13178412.fastq.gz	root	PRJNA681934	This sample has been submitted by pda|szhou357 on 2020-12-03; Zea mays
SRR13178413	ftp.sra.ebi.ac.uk/vol1/fastq/SRR131/013/SRR13178413/SRR13178413.fastq.gz	root	PRJNA681934	This sample has been submitted by pda|szhou357 on 2020-12-03; Zea mays
SRR13178414	ftp.sra.ebi.ac.uk/vol1/fastq/SRR131/014/SRR13178414/SRR13178414.fastq.gz	root	PRJNA681934	This sample has been submitted by pda|szhou357 on 2020-12-03; Zea mays
SRR13178415	ftp.sra.ebi.ac.uk/vol1/fastq/SRR131/015/SRR13178415/SRR13178415.fastq.gz	root	PRJNA681934	This sample has been submitted by pda|szhou357 on 2020-12-03; Zea mays
SRR13178416	ftp.sra.ebi.ac.uk/vol1/fastq/SRR131/016/SRR13178416/SRR13178416.fastq.gz	root	PRJNA681934	This sample has been submitted by pda|szhou357 on 2020-12-03; Zea mays
SRR13178417	ftp.sra.ebi.ac.uk/vol1/fastq/SRR131/017/SRR13178417/SRR13178417.fastq.gz	root	PRJNA681934	This sample has been submitted by pda|szhou357 on 2020-12-03; Zea mays
SRR13178418	ftp.sra.ebi.ac.uk/vol1/fastq/SRR131/018/SRR13178418/SRR13178418.fastq.gz	root	PRJNA681934	This sample has been submitted by pda|szhou357 on 2020-12-03; Zea mays
SRR13178419	ftp.sra.ebi.ac.uk/vol1/fastq/SRR131/019/SRR13178419/SRR13178419.fastq.gz	root	PRJNA681934	This sample has been submitted by pda|szhou357 on 2020-12-03; Zea mays
SRR13178420	ftp.sra.ebi.ac.uk/vol1/fastq/SRR131/020/SRR13178420/SRR13178420.fastq.gz	root	PRJNA681934	This sample has been submitted by pda|szhou357 on 2020-12-03; Zea mays
SRR13178421	ftp.sra.ebi.ac.uk/vol1/fastq/SRR131/021/SRR13178421/SRR13178421.fastq.gz	root	PRJNA681934	This sample has been submitted by pda|szhou357 on 2020-12-03; Zea mays
SRR13178422	ftp.sra.ebi.ac.uk/vol1/fastq/SRR131/022/SRR13178422/SRR13178422.fastq.gz	root	PRJNA681934	This sample has been submitted by pda|szhou357 on 2020-12-03; Zea mays
SRR13178423	ftp.sra.ebi.ac.uk/vol1/fastq/SRR131/023/SRR13178423/SRR13178423.fastq.gz	root	PRJNA681934	This sample has been submitted by pda|szhou357 on 2020-12-03; Zea mays
SRR13178424	ftp.sra.ebi.ac.uk/vol1/fastq/SRR131/024/SRR13178424/SRR13178424.fastq.gz	root	PRJNA681934	This sample has been submitted by pda|szhou357 on 2020-12-03; Zea mays
SRR13178425	ftp.sra.ebi.ac.uk/vol1/fastq/SRR131/025/SRR13178425/SRR13178425.fastq.gz	root	PRJNA681934	This sample has been submitted by pda|szhou357 on 2020-12-03; Zea mays
SRR13178426	ftp.sra.ebi.ac.uk/vol1/fastq/SRR131/026/SRR13178426/SRR13178426.fastq.gz	root	PRJNA681934	This sample has been submitted by pda|szhou357 on 2020-12-03; Zea mays
SRR13178427	ftp.sra.ebi.ac.uk/vol1/fastq/SRR131/027/SRR13178427/SRR13178427.fastq.gz	root	PRJNA681934	This sample has been submitted by pda|szhou357 on 2020-12-03; Zea mays
SRR13178428	ftp.sra.ebi.ac.uk/vol1/fastq/SRR131/028/SRR13178428/SRR13178428.fastq.gz	root	PRJNA681934	This sample has been submitted by pda|szhou357 on 2020-12-03; Zea mays
SRR13178429	ftp.sra.ebi.ac.uk/vol1/fastq/SRR131/029/SRR13178429/SRR13178429.fastq.gz	root	PRJNA681934	This sample has been submitted by pda|szhou357 on 2020-12-03; Zea mays
SRR13178430	ftp.sra.ebi.ac.uk/vol1/fastq/SRR131/030/SRR13178430/SRR13178430.fastq.gz	root	PRJNA681934	This sample has been submitted by pda|szhou357 on 2020-12-03; Zea mays
SRR13178431	ftp.sra.ebi.ac.uk/vol1/fastq/SRR131/031/SRR13178431/SRR13178431.fastq.gz	root	PRJNA681934	This sample has been submitted by pda|szhou357 on 2020-12-03; Zea mays
SRR13178432	ftp.sra.ebi.ac.uk/vol1/fastq/SRR131/032/SRR13178432/SRR13178432.fastq.gz	root	PRJNA681934	This sample has been submitted by pda|szhou357 on 2020-12-03; Zea mays
SRR13178433	ftp.sra.ebi.ac.uk/vol1/fastq/SRR131/033/SRR13178433/SRR13178433.fastq.gz	root	PRJNA681934	This sample has been submitted by pda|szhou357 on 2020-12-03; Zea mays
SRR13178434	ftp.sra.ebi.ac.uk/vol1/fastq/SRR131/034/SRR13178434/SRR13178434.fastq.gz	root	PRJNA681934	This sample has been submitted by pda|szhou357 on 2020-12-03; Zea mays
SRR13178435	ftp.sra.ebi.ac.uk/vol1/fastq/SRR131/035/SRR13178435/SRR13178435.fastq.gz	root	PRJNA681934	This sample has been submitted by pda|szhou357 on 2020-12-03; Zea mays
SRR13178436	ftp.sra.ebi.ac.uk/vol1/fastq/SRR131/036/SRR13178436/SRR13178436.fastq.gz	root	PRJNA681934	This sample has been submitted by pda|szhou357 on 2020-12-03; Zea mays
SRR13178437	ftp.sra.ebi.ac.uk/vol1/fastq/SRR131/037/SRR13178437/SRR13178437.fastq.gz	root	PRJNA681934	This sample has been submitted by pda|szhou357 on 2020-12-03; Zea mays
SRR13178438	ftp.sra.ebi.ac.uk/vol1/fastq/SRR131/038/SRR13178438/SRR13178438.fastq.gz	root	PRJNA681934	This sample has been submitted by pda|szhou357 on 2020-12-03; Zea mays
SRR13178439	ftp.sra.ebi.ac.uk/vol1/fastq/SRR131/039/SRR13178439/SRR13178439.fastq.gz	root	PRJNA681934	This sample has been submitted by pda|szhou357 on 2020-12-03; Zea mays
SRR13178440	ftp.sra.ebi.ac.uk/vol1/fastq/SRR131/040/SRR13178440/SRR13178440.fastq.gz	root	PRJNA681934	This sample has been submitted by pda|szhou357 on 2020-12-03; Zea mays
SRR13178441	ftp.sra.ebi.ac.uk/vol1/fastq/SRR131/041/SRR13178441/SRR13178441.fastq.gz	root	PRJNA681934	This sample has been submitted by pda|szhou357 on 2020-12-03; Zea mays
SRR13178442	ftp.sra.ebi.ac.uk/vol1/fastq/SRR131/042/SRR13178442/SRR13178442.fastq.gz	root	PRJNA681934	This sample has been submitted by pda|szhou357 on 2020-12-03; Zea mays
SRR13178443	ftp.sra.ebi.ac.uk/vol1/fastq/SRR131/043/SRR13178443/SRR13178443.fastq.gz	root	PRJNA681934	This sample has been submitted by pda|szhou357 on 2020-12-03; Zea mays
SRR13178444	ftp.sra.ebi.ac.uk/vol1/fastq/SRR131/044/SRR13178444/SRR13178444.fastq.gz	root	PRJNA681934	This sample has been submitted by pda|szhou357 on 2020-12-03; Zea mays
SRR13178445	ftp.sra.ebi.ac.uk/vol1/fastq/SRR131/045/SRR13178445/SRR13178445.fastq.gz	root	PRJNA681934	This sample has been submitted by pda|szhou357 on 2020-12-03; Zea mays
SRR13178446	ftp.sra.ebi.ac.uk/vol1/fastq/SRR131/046/SRR13178446/SRR13178446.fastq.gz	root	PRJNA681934	This sample has been submitted by pda|szhou357 on 2020-12-03; Zea mays
SRR13178447	ftp.sra.ebi.ac.uk/vol1/fastq/SRR131/047/SRR13178447/SRR13178447.fastq.gz	root	PRJNA681934	This sample has been submitted by pda|szhou357 on 2020-12-03; Zea mays
SRR13178448	ftp.sra.ebi.ac.uk/vol1/fastq/SRR131/048/SRR13178448/SRR13178448.fastq.gz	root	PRJNA681934	This sample has been submitted by pda|szhou357 on 2020-12-03; Zea mays
SRR13178449	ftp.sra.ebi.ac.uk/vol1/fastq/SRR131/049/SRR13178449/SRR13178449.fastq.gz	root	PRJNA681934	This sample has been submitted by pda|szhou357 on 2020-12-03; Zea mays
SRR13178450	ftp.sra.ebi.ac.uk/vol1/fastq/SRR131/050/SRR13178450/SRR13178450.fastq.gz	root	PRJNA681934	This sample has been submitted by pda|szhou357 on 2020-12-03; Zea mays
SRR13178451	ftp.sra.ebi.ac.uk/vol1/fastq/SRR131/051/SRR13178451/SRR13178451.fastq.gz	root	PRJNA681934	This sample has been submitted by pda|szhou357 on 2020-12-03; Zea mays
SRR13178452	ftp.sra.ebi.ac.uk/vol1/fastq/SRR131/052/SRR13178452/SRR13178452.fastq.gz	root	PRJNA681934	This sample has been submitted by pda|szhou357 on 2020-12-03; Zea mays
SRR13178453	ftp.sra.ebi.ac.uk/vol1/fastq/SRR131/053/SRR13178453/SRR13178453.fastq.gz	root	PRJNA681934	This sample has been submitted by pda|szhou357 on 2020-12-03; Zea mays
SRR13178454	ftp.sra.ebi.ac.uk/vol1/fastq/SRR131/054/SRR13178454/SRR13178454.fastq.gz	root	PRJNA681934	This sample has been submitted by pda|szhou357 on 2020-12-03; Zea mays
SRR13178455	ftp.sra.ebi.ac.uk/vol1/fastq/SRR131/055/SRR13178455/SRR13178455.fastq.gz	root	PRJNA681934	This sample has been submitted by pda|szhou357 on 2020-12-03; Zea mays
SRR13178456	ftp.sra.ebi.ac.uk/vol1/fastq/SRR131/056/SRR13178456/SRR13178456.fastq.gz	root	PRJNA681934	This sample has been submitted by pda|szhou357 on 2020-12-03; Zea mays
SRR13178457	ftp.sra.ebi.ac.uk/vol1/fastq/SRR131/057/SRR13178457/SRR13178457.fastq.gz	root	PRJNA681934	This sample has been submitted by pda|szhou357 on 2020-12-03; Zea mays
SRR13178458	ftp.sra.ebi.ac.uk/vol1/fastq/SRR131/058/SRR13178458/SRR13178458.fastq.gz	root	PRJNA681934	This sample has been submitted by pda|szhou357 on 2020-12-03; Zea mays
SRR13178459	ftp.sra.ebi.ac.uk/vol1/fastq/SRR131/059/SRR13178459/SRR13178459.fastq.gz	root	PRJNA681934	This sample has been submitted by pda|szhou357 on 2020-12-03; Zea mays
SRR13178460	ftp.sra.ebi.ac.uk/vol1/fastq/SRR131/060/SRR13178460/SRR13178460.fastq.gz	root	PRJNA681934	This sample has been submitted by pda|szhou357 on 2020-12-03; Zea mays
SRR13178461	ftp.sra.ebi.ac.uk/vol1/fastq/SRR131/061/SRR13178461/SRR13178461.fastq.gz	root	PRJNA681934	This sample has been submitted by pda|szhou357 on 2020-12-03; Zea mays
SRR13178462	ftp.sra.ebi.ac.uk/vol1/fastq/SRR131/062/SRR13178462/SRR13178462.fastq.gz	root	PRJNA681934	This sample has been submitted by pda|szhou357 on 2020-12-03; Zea mays
SRR13178463	ftp.sra.ebi.ac.uk/vol1/fastq/SRR131/063/SRR13178463/SRR13178463.fastq.gz	root	PRJNA681934	This sample has been submitted by pda|szhou357 on 2020-12-03; Zea mays
SRR13178464	ftp.sra.ebi.ac.uk/vol1/fastq/SRR131/064/SRR13178464/SRR13178464.fastq.gz	root	PRJNA681934	This sample has been submitted by pda|szhou357 on 2020-12-03; Zea mays
SRR13178465	ftp.sra.ebi.ac.uk/vol1/fastq/SRR131/065/SRR13178465/SRR13178465.fastq.gz	root	PRJNA681934	This sample has been submitted by pda|szhou357 on 2020-12-03; Zea mays
SRR13178466	ftp.sra.ebi.ac.uk/vol1/fastq/SRR131/066/SRR13178466/SRR13178466.fastq.gz	root	PRJNA681934	This sample has been submitted by pda|szhou357 on 2020-12-03; Zea mays
SRR13178467	ftp.sra.ebi.ac.uk/vol1/fastq/SRR131/067/SRR13178467/SRR13178467.fastq.gz	root	PRJNA681934	This sample has been submitted by pda|szhou357 on 2020-12-03; Zea mays
SRR13178468	ftp.sra.ebi.ac.uk/vol1/fastq/SRR131/068/SRR13178468/SRR13178468.fastq.gz	root	PRJNA681934	This sample has been submitted by pda|szhou357 on 2020-12-03; Zea mays
SRR13178469	ftp.sra.ebi.ac.uk/vol1/fastq/SRR131/069/SRR13178469/SRR13178469.fastq.gz	root	PRJNA681934	This sample has been submitted by pda|szhou357 on 2020-12-03; Zea mays
SRR13178470	ftp.sra.ebi.ac.uk/vol1/fastq/SRR131/070/SRR13178470/SRR13178470.fastq.gz	root	PRJNA681934	This sample has been submitted by pda|szhou357 on 2020-12-03; Zea mays
SRR13161338	ftp.sra.ebi.ac.uk/vol1/fastq/SRR131/038/SRR13161338/SRR13161338_1.fastq.gz;ftp.sra.ebi.ac.uk/vol1/fastq/SRR131/038/SRR13161338/SRR13161338_2.fastq.gz	seed	PRJNA681326	Transcriptome biological replicate 1 of A350 at DAP39 stage
SRR13161339	ftp.sra.ebi.ac.uk/vol1/fastq/SRR131/039/SRR13161339/SRR13161339_1.fastq.gz;ftp.sra.ebi.ac.uk/vol1/fastq/SRR131/039/SRR13161339/SRR13161339_2.fastq.gz	seed	PRJNA681326	Transcriptome biological replicate 3 of A350 at DAP15 stage
SRR13161340	ftp.sra.ebi.ac.uk/vol1/fastq/SRR131/040/SRR13161340/SRR13161340_1.fastq.gz;ftp.sra.ebi.ac.uk/vol1/fastq/SRR131/040/SRR13161340/SRR13161340_2.fastq.gz	seed	PRJNA681326	Transcriptome biological replicate 2 of A350 at DAP15 stage
SRR13161341	ftp.sra.ebi.ac.uk/vol1/fastq/SRR131/041/SRR13161341/SRR13161341_1.fastq.gz;ftp.sra.ebi.ac.uk/vol1/fastq/SRR131/041/SRR13161341/SRR13161341_2.fastq.gz	seed	PRJNA681326	Transcriptome biological replicate 1 of A350 at DAP15 stage
SRR13161342	ftp.sra.ebi.ac.uk/vol1/fastq/SRR131/042/SRR13161342/SRR13161342_1.fastq.gz;ftp.sra.ebi.ac.uk/vol1/fastq/SRR131/042/SRR13161342/SRR13161342_2.fastq.gz	seed	PRJNA681326	Transcriptome biological replicate 3 of AJ525 at DAP39 stage
SRR13161343	ftp.sra.ebi.ac.uk/vol1/fastq/SRR131/043/SRR13161343/SRR13161343_1.fastq.gz;ftp.sra.ebi.ac.uk/vol1/fastq/SRR131/043/SRR13161343/SRR13161343_2.fastq.gz	seed	PRJNA681326	Transcriptome biological replicate 2 of AJ525 at DAP39 stage
SRR13161344	ftp.sra.ebi.ac.uk/vol1/fastq/SRR131/044/SRR13161344/SRR13161344_1.fastq.gz;ftp.sra.ebi.ac.uk/vol1/fastq/SRR131/044/SRR13161344/SRR13161344_2.fastq.gz	seed	PRJNA681326	Transcriptome biological replicate 1 of AJ525 at DAP39 stage
SRR13161345	ftp.sra.ebi.ac.uk/vol1/fastq/SRR131/045/SRR13161345/SRR13161345_1.fastq.gz;ftp.sra.ebi.ac.uk/vol1/fastq/SRR131/045/SRR13161345/SRR13161345_2.fastq.gz	seed	PRJNA681326	Transcriptome biological replicate 3 of AJ525 at DAP15 stage
SRR13161346	ftp.sra.ebi.ac.uk/vol1/fastq/SRR131/046/SRR13161346/SRR13161346_1.fastq.gz;ftp.sra.ebi.ac.uk/vol1/fastq/SRR131/046/SRR13161346/SRR13161346_2.fastq.gz	seed	PRJNA681326	Transcriptome biological replicate 3 of A350 at DAP39 stage
SRR13161347	ftp.sra.ebi.ac.uk/vol1/fastq/SRR131/047/SRR13161347/SRR13161347_1.fastq.gz;ftp.sra.ebi.ac.uk/vol1/fastq/SRR131/047/SRR13161347/SRR13161347_2.fastq.gz	seed	PRJNA681326	Transcriptome biological replicate 2 of A350 at DAP39 stage
SRR13161348	ftp.sra.ebi.ac.uk/vol1/fastq/SRR131/048/SRR13161348/SRR13161348_1.fastq.gz;ftp.sra.ebi.ac.uk/vol1/fastq/SRR131/048/SRR13161348/SRR13161348_2.fastq.gz	seed	PRJNA681326	Transcriptome biological replicate 2 of AJ525 at DAP15 stage
SRR13161349	ftp.sra.ebi.ac.uk/vol1/fastq/SRR131/049/SRR13161349/SRR13161349_1.fastq.gz;ftp.sra.ebi.ac.uk/vol1/fastq/SRR131/049/SRR13161349/SRR13161349_2.fastq.gz	seed	PRJNA681326	Transcriptome biological replicate 1 of AJ525 at DAP15 stage
SRR13108019	ftp.sra.ebi.ac.uk/vol1/fastq/SRR131/019/SRR13108019/SRR13108019_1.fastq.gz;ftp.sra.ebi.ac.uk/vol1/fastq/SRR131/019/SRR13108019/SRR13108019_2.fastq.gz	leaf	PRJNA680211	Zea mays Jing724 and Jing2418 F2 population for BSR-seq
SRR13108020	ftp.sra.ebi.ac.uk/vol1/fastq/SRR131/020/SRR13108020/SRR13108020_1.fastq.gz;ftp.sra.ebi.ac.uk/vol1/fastq/SRR131/020/SRR13108020/SRR13108020_2.fastq.gz	leaf	PRJNA680211	Zea mays Jing724 and Jing2418 F2 population for BSR-seq
SRR13108021	ftp.sra.ebi.ac.uk/vol1/fastq/SRR131/021/SRR13108021/SRR13108021_1.fastq.gz;ftp.sra.ebi.ac.uk/vol1/fastq/SRR131/021/SRR13108021/SRR13108021_2.fastq.gz	leaf	PRJNA680211	Zea mays Jing2416 and Jing2418 F2 population for BSR-seq
SRR13108022	ftp.sra.ebi.ac.uk/vol1/fastq/SRR131/022/SRR13108022/SRR13108022_1.fastq.gz;ftp.sra.ebi.ac.uk/vol1/fastq/SRR131/022/SRR13108022/SRR13108022_2.fastq.gz	leaf	PRJNA680211	Zea mays Jing2416 and Jing2418 F2 population for BSR-seq
SRR13019224	ftp.sra.ebi.ac.uk/vol1/fastq/SRR130/024/SRR13019224/SRR13019224.fastq.gz	leaf	PRJNA675860	WT_Leaf_RepB
SRR13019225	ftp.sra.ebi.ac.uk/vol1/fastq/SRR130/025/SRR13019225/SRR13019225.fastq.gz	leaf	PRJNA675860	WT_Leaf_RepA
SRR13019226	ftp.sra.ebi.ac.uk/vol1/fastq/SRR130/026/SRR13019226/SRR13019226.fastq.gz	tassel	PRJNA675860	Mut_Tassel_RepA
SRR13019227	ftp.sra.ebi.ac.uk/vol1/fastq/SRR130/027/SRR13019227/SRR13019227.fastq.gz	tassel	PRJNA675860	WT_Tassel_RepC
SRR13019228	ftp.sra.ebi.ac.uk/vol1/fastq/SRR130/028/SRR13019228/SRR13019228.fastq.gz	tassel	PRJNA675860	WT_Tassel_RepB
SRR13019229	ftp.sra.ebi.ac.uk/vol1/fastq/SRR130/029/SRR13019229/SRR13019229.fastq.gz	leaf	PRJNA675860	Mut_Leaf_RepC
SRR13019230	ftp.sra.ebi.ac.uk/vol1/fastq/SRR130/030/SRR13019230/SRR13019230.fastq.gz	leaf	PRJNA675860	Mut_Leaf_RepA
SRR13019231	ftp.sra.ebi.ac.uk/vol1/fastq/SRR130/031/SRR13019231/SRR13019231.fastq.gz	tassel	PRJNA675860	Mut_Tassel_RepC
SRR13019232	ftp.sra.ebi.ac.uk/vol1/fastq/SRR130/032/SRR13019232/SRR13019232.fastq.gz	tassel	PRJNA675860	Mut_Tassel_RepB
SRR13019233	ftp.sra.ebi.ac.uk/vol1/fastq/SRR130/033/SRR13019233/SRR13019233.fastq.gz	leaf	PRJNA675860	WT_Leaf_RepC
SRR13019234	ftp.sra.ebi.ac.uk/vol1/fastq/SRR130/034/SRR13019234/SRR13019234.fastq.gz	leaf	PRJNA675860	Mut_Leaf_RepB
SRR13019235	ftp.sra.ebi.ac.uk/vol1/fastq/SRR130/035/SRR13019235/SRR13019235.fastq.gz	tassel	PRJNA675860	WT_Tassel_RepA
SRR13791440	ftp.sra.ebi.ac.uk/vol1/fastq/SRR137/040/SRR13791440/SRR13791440.fastq.gz	leaf	PRJNA705177	E_W22_31R1 (reanalysis)
SRR13791441	ftp.sra.ebi.ac.uk/vol1/fastq/SRR137/041/SRR13791441/SRR13791441.fastq.gz	leaf	PRJNA705177	E_W22_31R2 (reanalysis)
SRR13791442	ftp.sra.ebi.ac.uk/vol1/fastq/SRR137/042/SRR13791442/SRR13791442.fastq.gz	leaf	PRJNA705177	E_W22_31R3 (reanalysis)
SRR13791443	ftp.sra.ebi.ac.uk/vol1/fastq/SRR137/043/SRR13791443/SRR13791443.fastq.gz	leaf	PRJNA705177	E_W22_33R1 (reanalysis)
SRR13791444	ftp.sra.ebi.ac.uk/vol1/fastq/SRR137/044/SRR13791444/SRR13791444.fastq.gz	leaf	PRJNA705177	E_W22_33R2 (reanalysis)
SRR13791445	ftp.sra.ebi.ac.uk/vol1/fastq/SRR137/045/SRR13791445/SRR13791445.fastq.gz	leaf	PRJNA705177	E_W22_33R3 (reanalysis)
SRR13791446	ftp.sra.ebi.ac.uk/vol1/fastq/SRR137/046/SRR13791446/SRR13791446.fastq.gz	leaf	PRJNA705177	E_W22_35R1 (reanalysis)
SRR13791447	ftp.sra.ebi.ac.uk/vol1/fastq/SRR137/047/SRR13791447/SRR13791447.fastq.gz	leaf	PRJNA705177	E_W22_35R2 (reanalysis)
SRR13791448	ftp.sra.ebi.ac.uk/vol1/fastq/SRR137/048/SRR13791448/SRR13791448.fastq.gz	leaf	PRJNA705177	E_W22_35R3 (reanalysis)
SRR13791449	ftp.sra.ebi.ac.uk/vol1/fastq/SRR137/049/SRR13791449/SRR13791449.fastq.gz	leaf	PRJNA705177	E_W22_37R1 (reanalysis)
SRR13791450	ftp.sra.ebi.ac.uk/vol1/fastq/SRR137/050/SRR13791450/SRR13791450.fastq.gz	leaf	PRJNA705177	E_W22_37R2 (reanalysis)
SRR13791451	ftp.sra.ebi.ac.uk/vol1/fastq/SRR137/051/SRR13791451/SRR13791451.fastq.gz	leaf	PRJNA705177	E_W22_37R3 (reanalysis)
SRR13791452	ftp.sra.ebi.ac.uk/vol1/fastq/SRR137/052/SRR13791452/SRR13791452.fastq.gz	leaf	PRJNA705177	L_W22_31R1 (reanalysis)
SRR13791453	ftp.sra.ebi.ac.uk/vol1/fastq/SRR137/053/SRR13791453/SRR13791453.fastq.gz	leaf	PRJNA705177	L_W22_31R2 (reanalysis)
SRR13791454	ftp.sra.ebi.ac.uk/vol1/fastq/SRR137/054/SRR13791454/SRR13791454.fastq.gz	leaf	PRJNA705177	L_W22_31R3 (reanalysis)
SRR13791455	ftp.sra.ebi.ac.uk/vol1/fastq/SRR137/055/SRR13791455/SRR13791455.fastq.gz	leaf	PRJNA705177	L_W22_33R1 (reanalysis)
SRR13791456	ftp.sra.ebi.ac.uk/vol1/fastq/SRR137/056/SRR13791456/SRR13791456.fastq.gz	leaf	PRJNA705177	L_W22_33R2 (reanalysis)
SRR13791457	ftp.sra.ebi.ac.uk/vol1/fastq/SRR137/057/SRR13791457/SRR13791457.fastq.gz	leaf	PRJNA705177	L_W22_33R3 (reanalysis)
SRR13791458	ftp.sra.ebi.ac.uk/vol1/fastq/SRR137/058/SRR13791458/SRR13791458.fastq.gz	leaf	PRJNA705177	L_W22_35R1 (reanalysis)
SRR13791459	ftp.sra.ebi.ac.uk/vol1/fastq/SRR137/059/SRR13791459/SRR13791459.fastq.gz	leaf	PRJNA705177	L_W22_35R2 (reanalysis)
SRR13791460	ftp.sra.ebi.ac.uk/vol1/fastq/SRR137/060/SRR13791460/SRR13791460.fastq.gz	leaf	PRJNA705177	L_W22_35R3 (reanalysis)
SRR13791461	ftp.sra.ebi.ac.uk/vol1/fastq/SRR137/061/SRR13791461/SRR13791461.fastq.gz	leaf	PRJNA705177	L_W22_37R1 (reanalysis)
SRR13791462	ftp.sra.ebi.ac.uk/vol1/fastq/SRR137/062/SRR13791462/SRR13791462.fastq.gz	leaf	PRJNA705177	L_W22_37R2 (reanalysis)
SRR13791463	ftp.sra.ebi.ac.uk/vol1/fastq/SRR137/063/SRR13791463/SRR13791463.fastq.gz	leaf	PRJNA705177	L_W22_37R3 (reanalysis)
SRR2078285	ftp.sra.ebi.ac.uk/vol1/fastq/SRR207/005/SRR2078285/SRR2078285.fastq.gz	seedling	PRJNA288042	B73-seedling-1
SRR2078286	ftp.sra.ebi.ac.uk/vol1/fastq/SRR207/006/SRR2078286/SRR2078286.fastq.gz	seedling	PRJNA288042	B73-seedling-2
SRR2078287	ftp.sra.ebi.ac.uk/vol1/fastq/SRR207/007/SRR2078287/SRR2078287.fastq.gz	root	PRJNA288042	B73-root-1
SRR2078288	ftp.sra.ebi.ac.uk/vol1/fastq/SRR207/008/SRR2078288/SRR2078288.fastq.gz	root	PRJNA288042	B73-root-2
SRR2078289	ftp.sra.ebi.ac.uk/vol1/fastq/SRR207/009/SRR2078289/SRR2078289.fastq.gz	seedling	PRJNA288042	A632-seedling-1 (CAGE)
SRR2078290	ftp.sra.ebi.ac.uk/vol1/fastq/SRR207/000/SRR2078290/SRR2078290.fastq.gz	seedling	PRJNA288042	A632-seedling-2 (CAGE)
SRR2078291	ftp.sra.ebi.ac.uk/vol1/fastq/SRR207/001/SRR2078291/SRR2078291.fastq.gz	root	PRJNA288042	A632-root-1 (CAGE)
SRR2078292	ftp.sra.ebi.ac.uk/vol1/fastq/SRR207/002/SRR2078292/SRR2078292.fastq.gz	root	PRJNA288042	A632-root-2 (CAGE)
SRR13311300	ftp.sra.ebi.ac.uk/vol1/fastq/SRR133/000/SRR13311300/SRR13311300.fastq.gz	leaf	PRJNA687155	This sample has been submitted by pda|guanrbing on 2021-02-26; Zea mays
SRR13311301	ftp.sra.ebi.ac.uk/vol1/fastq/SRR133/001/SRR13311301/SRR13311301.fastq.gz	leaf	PRJNA687155	This sample has been submitted by pda|guanrbing on 2021-02-26; Zea mays
SRR13311302	ftp.sra.ebi.ac.uk/vol1/fastq/SRR133/002/SRR13311302/SRR13311302.fastq.gz	leaf	PRJNA687155	This sample has been submitted by pda|guanrbing on 2021-02-26; Zea mays
SRR13311303	ftp.sra.ebi.ac.uk/vol1/fastq/SRR133/003/SRR13311303/SRR13311303.fastq.gz	leaf	PRJNA687155	This sample has been submitted by pda|guanrbing on 2021-02-26; Zea mays
SRR13311304	ftp.sra.ebi.ac.uk/vol1/fastq/SRR133/004/SRR13311304/SRR13311304.fastq.gz	leaf	PRJNA687155	This sample has been submitted by pda|guanrbing on 2021-02-26; Zea mays
SRR13311305	ftp.sra.ebi.ac.uk/vol1/fastq/SRR133/005/SRR13311305/SRR13311305.fastq.gz	leaf	PRJNA687155	This sample has been submitted by pda|guanrbing on 2021-02-26; Zea mays
SRR13311306	ftp.sra.ebi.ac.uk/vol1/fastq/SRR133/006/SRR13311306/SRR13311306.fastq.gz	leaf	PRJNA687155	This sample has been submitted by pda|guanrbing on 2021-02-26; Zea mays
SRR13311307	ftp.sra.ebi.ac.uk/vol1/fastq/SRR133/007/SRR13311307/SRR13311307.fastq.gz	leaf	PRJNA687155	This sample has been submitted by pda|guanrbing on 2021-02-26; Zea mays
SRR13311308	ftp.sra.ebi.ac.uk/vol1/fastq/SRR133/008/SRR13311308/SRR13311308.fastq.gz	leaf	PRJNA687155	This sample has been submitted by pda|guanrbing on 2021-02-26; Zea mays
SRR13311309	ftp.sra.ebi.ac.uk/vol1/fastq/SRR133/009/SRR13311309/SRR13311309.fastq.gz	leaf	PRJNA687155	This sample has been submitted by pda|guanrbing on 2021-02-26; Zea mays
SRR13311310	ftp.sra.ebi.ac.uk/vol1/fastq/SRR133/010/SRR13311310/SRR13311310.fastq.gz	leaf	PRJNA687155	This sample has been submitted by pda|guanrbing on 2021-02-26; Zea mays
SRR13311311	ftp.sra.ebi.ac.uk/vol1/fastq/SRR133/011/SRR13311311/SRR13311311.fastq.gz	leaf	PRJNA687155	This sample has been submitted by pda|guanrbing on 2021-02-26; Zea mays
SRR13311312	ftp.sra.ebi.ac.uk/vol1/fastq/SRR133/012/SRR13311312/SRR13311312.fastq.gz	leaf	PRJNA687155	This sample has been submitted by pda|guanrbing on 2021-02-26; Zea mays
SRR13311313	ftp.sra.ebi.ac.uk/vol1/fastq/SRR133/013/SRR13311313/SRR13311313.fastq.gz	leaf	PRJNA687155	This sample has been submitted by pda|guanrbing on 2021-02-26; Zea mays
SRR13311314	ftp.sra.ebi.ac.uk/vol1/fastq/SRR133/014/SRR13311314/SRR13311314.fastq.gz	leaf	PRJNA687155	This sample has been submitted by pda|guanrbing on 2021-02-26; Zea mays
SRR13311315	ftp.sra.ebi.ac.uk/vol1/fastq/SRR133/015/SRR13311315/SRR13311315.fastq.gz	leaf	PRJNA687155	This sample has been submitted by pda|guanrbing on 2021-02-26; Zea mays
SRR13311316	ftp.sra.ebi.ac.uk/vol1/fastq/SRR133/016/SRR13311316/SRR13311316.fastq.gz	leaf	PRJNA687155	This sample has been submitted by pda|guanrbing on 2021-02-26; Zea mays
SRR13311317	ftp.sra.ebi.ac.uk/vol1/fastq/SRR133/017/SRR13311317/SRR13311317.fastq.gz	leaf	PRJNA687155	This sample has been submitted by pda|guanrbing on 2021-02-26; Zea mays
SRR13077087	ftp.sra.ebi.ac.uk/vol1/fastq/SRR130/087/SRR13077087/SRR13077087_1.fastq.gz;ftp.sra.ebi.ac.uk/vol1/fastq/SRR130/087/SRR13077087/SRR13077087_2.fastq.gz	seed	PRJNA679100	This sample has been submitted by pda|ruchangren on 2020-11-19; Zea mays
SRR13077088	ftp.sra.ebi.ac.uk/vol1/fastq/SRR130/088/SRR13077088/SRR13077088_1.fastq.gz;ftp.sra.ebi.ac.uk/vol1/fastq/SRR130/088/SRR13077088/SRR13077088_2.fastq.gz	seed	PRJNA679100	This sample has been submitted by pda|ruchangren on 2020-11-19; Zea mays
SRR13077089	ftp.sra.ebi.ac.uk/vol1/fastq/SRR130/089/SRR13077089/SRR13077089_1.fastq.gz;ftp.sra.ebi.ac.uk/vol1/fastq/SRR130/089/SRR13077089/SRR13077089_2.fastq.gz	seed	PRJNA679100	This sample has been submitted by pda|ruchangren on 2020-11-19; Zea mays
SRR13077090	ftp.sra.ebi.ac.uk/vol1/fastq/SRR130/090/SRR13077090/SRR13077090_1.fastq.gz;ftp.sra.ebi.ac.uk/vol1/fastq/SRR130/090/SRR13077090/SRR13077090_2.fastq.gz	seed	PRJNA679100	This sample has been submitted by pda|ruchangren on 2020-11-19; Zea mays
SRR13014431	ftp.sra.ebi.ac.uk/vol1/fastq/SRR130/031/SRR13014431/SRR13014431_1.fastq.gz;ftp.sra.ebi.ac.uk/vol1/fastq/SRR130/031/SRR13014431/SRR13014431_2.fastq.gz	leaf	PRJNA675730	CO1_3
SRR13014432	ftp.sra.ebi.ac.uk/vol1/fastq/SRR130/032/SRR13014432/SRR13014432_1.fastq.gz;ftp.sra.ebi.ac.uk/vol1/fastq/SRR130/032/SRR13014432/SRR13014432_2.fastq.gz	leaf	PRJNA675730	CO1_2
SRR13014433	ftp.sra.ebi.ac.uk/vol1/fastq/SRR130/033/SRR13014433/SRR13014433_1.fastq.gz;ftp.sra.ebi.ac.uk/vol1/fastq/SRR130/033/SRR13014433/SRR13014433_2.fastq.gz	leaf	PRJNA675730	STTM166_3
SRR13014434	ftp.sra.ebi.ac.uk/vol1/fastq/SRR130/034/SRR13014434/SRR13014434_1.fastq.gz;ftp.sra.ebi.ac.uk/vol1/fastq/SRR130/034/SRR13014434/SRR13014434_2.fastq.gz	leaf	PRJNA675730	STTM166_1
SRR13002210	ftp.sra.ebi.ac.uk/vol1/fastq/SRR130/010/SRR13002210/SRR13002210_1.fastq.gz;ftp.sra.ebi.ac.uk/vol1/fastq/SRR130/010/SRR13002210/SRR13002210_2.fastq.gz	seed	PRJNA673992	SG7_5DAF_biological_replicate_2
SRR13002211	ftp.sra.ebi.ac.uk/vol1/fastq/SRR130/011/SRR13002211/SRR13002211_1.fastq.gz;ftp.sra.ebi.ac.uk/vol1/fastq/SRR130/011/SRR13002211/SRR13002211_2.fastq.gz	seed	PRJNA673992	SG5_5DAF_biological_replicate_2
SRR13002212	ftp.sra.ebi.ac.uk/vol1/fastq/SRR130/012/SRR13002212/SRR13002212_1.fastq.gz;ftp.sra.ebi.ac.uk/vol1/fastq/SRR130/012/SRR13002212/SRR13002212_2.fastq.gz	seed	PRJNA673992	SG5_5DAF_biological_replicate_1
SRR13002213	ftp.sra.ebi.ac.uk/vol1/fastq/SRR130/013/SRR13002213/SRR13002213_1.fastq.gz;ftp.sra.ebi.ac.uk/vol1/fastq/SRR130/013/SRR13002213/SRR13002213_2.fastq.gz	seed	PRJNA673992	SG7_5DAF_biological_replicate_1
SRR13002214	ftp.sra.ebi.ac.uk/vol1/fastq/SRR130/014/SRR13002214/SRR13002214_1.fastq.gz;ftp.sra.ebi.ac.uk/vol1/fastq/SRR130/014/SRR13002214/SRR13002214_2.fastq.gz	seed	PRJNA673992	SG5_15DAF_biological_replicate_3
SRR13002215	ftp.sra.ebi.ac.uk/vol1/fastq/SRR130/015/SRR13002215/SRR13002215_1.fastq.gz;ftp.sra.ebi.ac.uk/vol1/fastq/SRR130/015/SRR13002215/SRR13002215_2.fastq.gz	seed	PRJNA673992	SG5_15DAF_biological_replicate_1
SRR13002216	ftp.sra.ebi.ac.uk/vol1/fastq/SRR130/016/SRR13002216/SRR13002216_1.fastq.gz;ftp.sra.ebi.ac.uk/vol1/fastq/SRR130/016/SRR13002216/SRR13002216_2.fastq.gz	seed	PRJNA673992	SG5_10DAF_biological_replicate_3
SRR13002217	ftp.sra.ebi.ac.uk/vol1/fastq/SRR130/017/SRR13002217/SRR13002217_1.fastq.gz;ftp.sra.ebi.ac.uk/vol1/fastq/SRR130/017/SRR13002217/SRR13002217_2.fastq.gz	seed	PRJNA673992	SG5_10DAF_biological_replicate_2
SRR13002218	ftp.sra.ebi.ac.uk/vol1/fastq/SRR130/018/SRR13002218/SRR13002218_1.fastq.gz;ftp.sra.ebi.ac.uk/vol1/fastq/SRR130/018/SRR13002218/SRR13002218_2.fastq.gz	seed	PRJNA673992	SG5_15DAF_biological_replicate_2
SRR13002219	ftp.sra.ebi.ac.uk/vol1/fastq/SRR130/019/SRR13002219/SRR13002219_1.fastq.gz;ftp.sra.ebi.ac.uk/vol1/fastq/SRR130/019/SRR13002219/SRR13002219_2.fastq.gz	seed	PRJNA673992	SG5_10DAF_biological_replicate_1
SRR13002220	ftp.sra.ebi.ac.uk/vol1/fastq/SRR130/020/SRR13002220/SRR13002220_1.fastq.gz;ftp.sra.ebi.ac.uk/vol1/fastq/SRR130/020/SRR13002220/SRR13002220_2.fastq.gz	seed	PRJNA673992	SG5_5DAF_biological_replicate_3
SRR13002221	ftp.sra.ebi.ac.uk/vol1/fastq/SRR130/021/SRR13002221/SRR13002221_1.fastq.gz;ftp.sra.ebi.ac.uk/vol1/fastq/SRR130/021/SRR13002221/SRR13002221_2.fastq.gz	seed	PRJNA673992	SG7_15DAF_biological_replicate_3
SRR13002222	ftp.sra.ebi.ac.uk/vol1/fastq/SRR130/022/SRR13002222/SRR13002222_1.fastq.gz;ftp.sra.ebi.ac.uk/vol1/fastq/SRR130/022/SRR13002222/SRR13002222_2.fastq.gz	seed	PRJNA673992	SG7_15DAF_biological_replicate_2
SRR13002223	ftp.sra.ebi.ac.uk/vol1/fastq/SRR130/023/SRR13002223/SRR13002223_1.fastq.gz;ftp.sra.ebi.ac.uk/vol1/fastq/SRR130/023/SRR13002223/SRR13002223_2.fastq.gz	seed	PRJNA673992	SG7_10DAF_biological_replicate_3
SRR13002224	ftp.sra.ebi.ac.uk/vol1/fastq/SRR130/024/SRR13002224/SRR13002224_1.fastq.gz;ftp.sra.ebi.ac.uk/vol1/fastq/SRR130/024/SRR13002224/SRR13002224_2.fastq.gz	seed	PRJNA673992	SG7_10DAF_biological_replicate_2
SRR13002225	ftp.sra.ebi.ac.uk/vol1/fastq/SRR130/025/SRR13002225/SRR13002225_1.fastq.gz;ftp.sra.ebi.ac.uk/vol1/fastq/SRR130/025/SRR13002225/SRR13002225_2.fastq.gz	seed	PRJNA673992	SG7_10DAF_biological_replicate_1
SRR13002226	ftp.sra.ebi.ac.uk/vol1/fastq/SRR130/026/SRR13002226/SRR13002226_1.fastq.gz;ftp.sra.ebi.ac.uk/vol1/fastq/SRR130/026/SRR13002226/SRR13002226_2.fastq.gz	seed	PRJNA673992	SG7_15DAF_biological_replicate_1
SRR13002227	ftp.sra.ebi.ac.uk/vol1/fastq/SRR130/027/SRR13002227/SRR13002227_1.fastq.gz;ftp.sra.ebi.ac.uk/vol1/fastq/SRR130/027/SRR13002227/SRR13002227_2.fastq.gz	seed	PRJNA673992	SG7_5DAF_biological_replicate_3
SRR10855044	ftp.sra.ebi.ac.uk/vol1/fastq/SRR108/044/SRR10855044/SRR10855044_1.fastq.gz;ftp.sra.ebi.ac.uk/vol1/fastq/SRR108/044/SRR10855044/SRR10855044_2.fastq.gz	tassel	PRJNA600105	This sample has been submitted by pda|wilsonhuang23_cau on 2020-07-02; Zea mays
SRR10855045	ftp.sra.ebi.ac.uk/vol1/fastq/SRR108/045/SRR10855045/SRR10855045_1.fastq.gz;ftp.sra.ebi.ac.uk/vol1/fastq/SRR108/045/SRR10855045/SRR10855045_2.fastq.gz	tassel	PRJNA600105	This sample has been submitted by pda|wilsonhuang23_cau on 2020-07-02; Zea mays
SRR10855046	ftp.sra.ebi.ac.uk/vol1/fastq/SRR108/046/SRR10855046/SRR10855046_1.fastq.gz;ftp.sra.ebi.ac.uk/vol1/fastq/SRR108/046/SRR10855046/SRR10855046_2.fastq.gz	tassel	PRJNA600105	This sample has been submitted by pda|wilsonhuang23_cau on 2020-07-02; Zea mays
SRR10855047	ftp.sra.ebi.ac.uk/vol1/fastq/SRR108/047/SRR10855047/SRR10855047_1.fastq.gz;ftp.sra.ebi.ac.uk/vol1/fastq/SRR108/047/SRR10855047/SRR10855047_2.fastq.gz	tassel	PRJNA600105	This sample has been submitted by pda|wilsonhuang23_cau on 2020-07-02; Zea mays
SRR10855048	ftp.sra.ebi.ac.uk/vol1/fastq/SRR108/048/SRR10855048/SRR10855048_1.fastq.gz;ftp.sra.ebi.ac.uk/vol1/fastq/SRR108/048/SRR10855048/SRR10855048_2.fastq.gz	tassel	PRJNA600105	This sample has been submitted by pda|wilsonhuang23_cau on 2020-07-02; Zea mays
SRR10855049	ftp.sra.ebi.ac.uk/vol1/fastq/SRR108/049/SRR10855049/SRR10855049_1.fastq.gz;ftp.sra.ebi.ac.uk/vol1/fastq/SRR108/049/SRR10855049/SRR10855049_2.fastq.gz	tassel	PRJNA600105	This sample has been submitted by pda|wilsonhuang23_cau on 2020-07-02; Zea mays
SRR10855050	ftp.sra.ebi.ac.uk/vol1/fastq/SRR108/050/SRR10855050/SRR10855050_1.fastq.gz;ftp.sra.ebi.ac.uk/vol1/fastq/SRR108/050/SRR10855050/SRR10855050_2.fastq.gz	tassel	PRJNA600105	This sample has been submitted by pda|wilsonhuang23_cau on 2020-07-02; Zea mays
SRR10855051	ftp.sra.ebi.ac.uk/vol1/fastq/SRR108/051/SRR10855051/SRR10855051_1.fastq.gz;ftp.sra.ebi.ac.uk/vol1/fastq/SRR108/051/SRR10855051/SRR10855051_2.fastq.gz	tassel	PRJNA600105	This sample has been submitted by pda|wilsonhuang23_cau on 2020-07-02; Zea mays
SRR10855052	ftp.sra.ebi.ac.uk/vol1/fastq/SRR108/052/SRR10855052/SRR10855052_1.fastq.gz;ftp.sra.ebi.ac.uk/vol1/fastq/SRR108/052/SRR10855052/SRR10855052_2.fastq.gz	tassel	PRJNA600105	This sample has been submitted by pda|wilsonhuang23_cau on 2020-07-02; Zea mays
ERR4691101	ftp.sra.ebi.ac.uk/vol1/fastq/ERR469/001/ERR4691101/ERR4691101.fastq.gz;ftp.sra.ebi.ac.uk/vol1/fastq/ERR469/001/ERR4691101/ERR4691101_1.fastq.gz;ftp.sra.ebi.ac.uk/vol1/fastq/ERR469/001/ERR4691101/ERR4691101_2.fastq.gz	seed	PRJEB40637	A654-CON-1
ERR4691102	ftp.sra.ebi.ac.uk/vol1/fastq/ERR469/002/ERR4691102/ERR4691102.fastq.gz;ftp.sra.ebi.ac.uk/vol1/fastq/ERR469/002/ERR4691102/ERR4691102_1.fastq.gz;ftp.sra.ebi.ac.uk/vol1/fastq/ERR469/002/ERR4691102/ERR4691102_2.fastq.gz	seed	PRJEB40637	A654-CON-2
ERR4691103	ftp.sra.ebi.ac.uk/vol1/fastq/ERR469/003/ERR4691103/ERR4691103.fastq.gz;ftp.sra.ebi.ac.uk/vol1/fastq/ERR469/003/ERR4691103/ERR4691103_1.fastq.gz;ftp.sra.ebi.ac.uk/vol1/fastq/ERR469/003/ERR4691103/ERR4691103_2.fastq.gz	seed	PRJEB40637	A654-CON-3
ERR4691104	ftp.sra.ebi.ac.uk/vol1/fastq/ERR469/004/ERR4691104/ERR4691104.fastq.gz;ftp.sra.ebi.ac.uk/vol1/fastq/ERR469/004/ERR4691104/ERR4691104_1.fastq.gz;ftp.sra.ebi.ac.uk/vol1/fastq/ERR469/004/ERR4691104/ERR4691104_2.fastq.gz	seed	PRJEB40637	A654-TREAT-1
ERR4691105	ftp.sra.ebi.ac.uk/vol1/fastq/ERR469/005/ERR4691105/ERR4691105.fastq.gz;ftp.sra.ebi.ac.uk/vol1/fastq/ERR469/005/ERR4691105/ERR4691105_1.fastq.gz;ftp.sra.ebi.ac.uk/vol1/fastq/ERR469/005/ERR4691105/ERR4691105_2.fastq.gz	seed	PRJEB40637	A654-TREAT-2
ERR4691106	ftp.sra.ebi.ac.uk/vol1/fastq/ERR469/006/ERR4691106/ERR4691106.fastq.gz;ftp.sra.ebi.ac.uk/vol1/fastq/ERR469/006/ERR4691106/ERR4691106_1.fastq.gz;ftp.sra.ebi.ac.uk/vol1/fastq/ERR469/006/ERR4691106/ERR4691106_2.fastq.gz	seed	PRJEB40637	A654-TREAT-3
ERR4691107	ftp.sra.ebi.ac.uk/vol1/fastq/ERR469/007/ERR4691107/ERR4691107.fastq.gz;ftp.sra.ebi.ac.uk/vol1/fastq/ERR469/007/ERR4691107/ERR4691107_1.fastq.gz;ftp.sra.ebi.ac.uk/vol1/fastq/ERR469/007/ERR4691107/ERR4691107_2.fastq.gz	seed	PRJEB40637	CM174-CON-1
ERR4691108	ftp.sra.ebi.ac.uk/vol1/fastq/ERR469/008/ERR4691108/ERR4691108.fastq.gz;ftp.sra.ebi.ac.uk/vol1/fastq/ERR469/008/ERR4691108/ERR4691108_1.fastq.gz;ftp.sra.ebi.ac.uk/vol1/fastq/ERR469/008/ERR4691108/ERR4691108_2.fastq.gz	seed	PRJEB40637	CM174-CON-2
ERR4691109	ftp.sra.ebi.ac.uk/vol1/fastq/ERR469/009/ERR4691109/ERR4691109.fastq.gz;ftp.sra.ebi.ac.uk/vol1/fastq/ERR469/009/ERR4691109/ERR4691109_1.fastq.gz;ftp.sra.ebi.ac.uk/vol1/fastq/ERR469/009/ERR4691109/ERR4691109_2.fastq.gz	seed	PRJEB40637	CM174-CON-3
ERR4691110	ftp.sra.ebi.ac.uk/vol1/fastq/ERR469/000/ERR4691110/ERR4691110.fastq.gz;ftp.sra.ebi.ac.uk/vol1/fastq/ERR469/000/ERR4691110/ERR4691110_1.fastq.gz;ftp.sra.ebi.ac.uk/vol1/fastq/ERR469/000/ERR4691110/ERR4691110_2.fastq.gz	seed	PRJEB40637	CM174-TREAT-1
ERR4691111	ftp.sra.ebi.ac.uk/vol1/fastq/ERR469/001/ERR4691111/ERR4691111.fastq.gz;ftp.sra.ebi.ac.uk/vol1/fastq/ERR469/001/ERR4691111/ERR4691111_1.fastq.gz;ftp.sra.ebi.ac.uk/vol1/fastq/ERR469/001/ERR4691111/ERR4691111_2.fastq.gz	seed	PRJEB40637	CM174-TREAT-2
ERR4691112	ftp.sra.ebi.ac.uk/vol1/fastq/ERR469/002/ERR4691112/ERR4691112.fastq.gz;ftp.sra.ebi.ac.uk/vol1/fastq/ERR469/002/ERR4691112/ERR4691112_1.fastq.gz;ftp.sra.ebi.ac.uk/vol1/fastq/ERR469/002/ERR4691112/ERR4691112_2.fastq.gz	seed	PRJEB40637	CM174-TREAT-3
SRR12824374	ftp.sra.ebi.ac.uk/vol1/fastq/SRR128/074/SRR12824374/SRR12824374.fastq.gz	leaf	PRJNA669140	This sample has been submitted by pda|ar2246 on 2020-10-15; Zea mays
SRR12824375	ftp.sra.ebi.ac.uk/vol1/fastq/SRR128/075/SRR12824375/SRR12824375.fastq.gz	leaf	PRJNA669140	This sample has been submitted by pda|ar2246 on 2020-10-15; Zea mays
SRR12824376	ftp.sra.ebi.ac.uk/vol1/fastq/SRR128/076/SRR12824376/SRR12824376.fastq.gz	leaf	PRJNA669140	This sample has been submitted by pda|ar2246 on 2020-10-15; Zea mays
SRR12824377	ftp.sra.ebi.ac.uk/vol1/fastq/SRR128/077/SRR12824377/SRR12824377.fastq.gz	leaf	PRJNA669140	This sample has been submitted by pda|ar2246 on 2020-10-15; Zea mays
SRR12824378	ftp.sra.ebi.ac.uk/vol1/fastq/SRR128/078/SRR12824378/SRR12824378.fastq.gz	leaf	PRJNA669140	This sample has been submitted by pda|ar2246 on 2020-10-15; Zea mays
SRR12824379	ftp.sra.ebi.ac.uk/vol1/fastq/SRR128/079/SRR12824379/SRR12824379.fastq.gz	leaf	PRJNA669140	This sample has been submitted by pda|ar2246 on 2020-10-15; Zea mays
SRR12824380	ftp.sra.ebi.ac.uk/vol1/fastq/SRR128/080/SRR12824380/SRR12824380.fastq.gz	leaf	PRJNA669140	This sample has been submitted by pda|ar2246 on 2020-10-15; Zea mays
SRR12824381	ftp.sra.ebi.ac.uk/vol1/fastq/SRR128/081/SRR12824381/SRR12824381.fastq.gz	leaf	PRJNA669140	This sample has been submitted by pda|ar2246 on 2020-10-15; Zea mays
SRR12824382	ftp.sra.ebi.ac.uk/vol1/fastq/SRR128/082/SRR12824382/SRR12824382.fastq.gz	leaf	PRJNA669140	This sample has been submitted by pda|ar2246 on 2020-10-15; Zea mays
SRR12824383	ftp.sra.ebi.ac.uk/vol1/fastq/SRR128/083/SRR12824383/SRR12824383.fastq.gz	leaf	PRJNA669140	This sample has been submitted by pda|ar2246 on 2020-10-15; Zea mays
SRR12824384	ftp.sra.ebi.ac.uk/vol1/fastq/SRR128/084/SRR12824384/SRR12824384.fastq.gz	leaf	PRJNA669140	This sample has been submitted by pda|ar2246 on 2020-10-15; Zea mays
SRR12824385	ftp.sra.ebi.ac.uk/vol1/fastq/SRR128/085/SRR12824385/SRR12824385.fastq.gz	leaf	PRJNA669140	This sample has been submitted by pda|ar2246 on 2020-10-15; Zea mays
SRR12824386	ftp.sra.ebi.ac.uk/vol1/fastq/SRR128/086/SRR12824386/SRR12824386.fastq.gz	leaf	PRJNA669140	This sample has been submitted by pda|ar2246 on 2020-10-15; Zea mays
SRR12824387	ftp.sra.ebi.ac.uk/vol1/fastq/SRR128/087/SRR12824387/SRR12824387.fastq.gz	leaf	PRJNA669140	This sample has been submitted by pda|ar2246 on 2020-10-15; Zea mays
SRR12824388	ftp.sra.ebi.ac.uk/vol1/fastq/SRR128/088/SRR12824388/SRR12824388.fastq.gz	leaf	PRJNA669140	This sample has been submitted by pda|ar2246 on 2020-10-15; Zea mays
SRR12824389	ftp.sra.ebi.ac.uk/vol1/fastq/SRR128/089/SRR12824389/SRR12824389.fastq.gz	leaf	PRJNA669140	This sample has been submitted by pda|ar2246 on 2020-10-15; Zea mays
SRR12824390	ftp.sra.ebi.ac.uk/vol1/fastq/SRR128/090/SRR12824390/SRR12824390.fastq.gz	leaf	PRJNA669140	This sample has been submitted by pda|ar2246 on 2020-10-15; Zea mays
SRR12824391	ftp.sra.ebi.ac.uk/vol1/fastq/SRR128/091/SRR12824391/SRR12824391.fastq.gz	leaf	PRJNA669140	This sample has been submitted by pda|ar2246 on 2020-10-15; Zea mays
SRR12824392	ftp.sra.ebi.ac.uk/vol1/fastq/SRR128/092/SRR12824392/SRR12824392.fastq.gz	leaf	PRJNA669140	This sample has been submitted by pda|ar2246 on 2020-10-15; Zea mays
SRR12824393	ftp.sra.ebi.ac.uk/vol1/fastq/SRR128/093/SRR12824393/SRR12824393.fastq.gz	leaf	PRJNA669140	This sample has been submitted by pda|ar2246 on 2020-10-15; Zea mays
SRR12824394	ftp.sra.ebi.ac.uk/vol1/fastq/SRR128/094/SRR12824394/SRR12824394.fastq.gz	leaf	PRJNA669140	This sample has been submitted by pda|ar2246 on 2020-10-15; Zea mays
SRR12824395	ftp.sra.ebi.ac.uk/vol1/fastq/SRR128/095/SRR12824395/SRR12824395.fastq.gz	leaf	PRJNA669140	This sample has been submitted by pda|ar2246 on 2020-10-15; Zea mays
SRR12824396	ftp.sra.ebi.ac.uk/vol1/fastq/SRR128/096/SRR12824396/SRR12824396.fastq.gz	leaf	PRJNA669140	This sample has been submitted by pda|ar2246 on 2020-10-15; Zea mays
SRR12824397	ftp.sra.ebi.ac.uk/vol1/fastq/SRR128/097/SRR12824397/SRR12824397.fastq.gz	leaf	PRJNA669140	This sample has been submitted by pda|ar2246 on 2020-10-15; Zea mays
SRR12824398	ftp.sra.ebi.ac.uk/vol1/fastq/SRR128/098/SRR12824398/SRR12824398.fastq.gz	leaf	PRJNA669140	This sample has been submitted by pda|ar2246 on 2020-10-15; Zea mays
SRR12824399	ftp.sra.ebi.ac.uk/vol1/fastq/SRR128/099/SRR12824399/SRR12824399.fastq.gz	leaf	PRJNA669140	This sample has been submitted by pda|ar2246 on 2020-10-15; Zea mays
SRR12824400	ftp.sra.ebi.ac.uk/vol1/fastq/SRR128/000/SRR12824400/SRR12824400.fastq.gz	leaf	PRJNA669140	This sample has been submitted by pda|ar2246 on 2020-10-15; Zea mays
SRR12824401	ftp.sra.ebi.ac.uk/vol1/fastq/SRR128/001/SRR12824401/SRR12824401.fastq.gz	leaf	PRJNA669140	This sample has been submitted by pda|ar2246 on 2020-10-15; Zea mays
SRR12824402	ftp.sra.ebi.ac.uk/vol1/fastq/SRR128/002/SRR12824402/SRR12824402.fastq.gz	leaf	PRJNA669140	This sample has been submitted by pda|ar2246 on 2020-10-15; Zea mays
SRR12824403	ftp.sra.ebi.ac.uk/vol1/fastq/SRR128/003/SRR12824403/SRR12824403.fastq.gz	leaf	PRJNA669140	This sample has been submitted by pda|ar2246 on 2020-10-15; Zea mays
SRR12824404	ftp.sra.ebi.ac.uk/vol1/fastq/SRR128/004/SRR12824404/SRR12824404.fastq.gz	leaf	PRJNA669140	This sample has been submitted by pda|ar2246 on 2020-10-15; Zea mays
SRR13791440	ftp.sra.ebi.ac.uk/vol1/fastq/SRR137/040/SRR13791440/SRR13791440.fastq.gz	leaf	PRJNA705177	E_W22_31R1 (reanalysis)
SRR13791441	ftp.sra.ebi.ac.uk/vol1/fastq/SRR137/041/SRR13791441/SRR13791441.fastq.gz	leaf	PRJNA705177	E_W22_31R2 (reanalysis)
SRR13791442	ftp.sra.ebi.ac.uk/vol1/fastq/SRR137/042/SRR13791442/SRR13791442.fastq.gz	leaf	PRJNA705177	E_W22_31R3 (reanalysis)
SRR13791443	ftp.sra.ebi.ac.uk/vol1/fastq/SRR137/043/SRR13791443/SRR13791443.fastq.gz	leaf	PRJNA705177	E_W22_33R1 (reanalysis)
SRR13791444	ftp.sra.ebi.ac.uk/vol1/fastq/SRR137/044/SRR13791444/SRR13791444.fastq.gz	leaf	PRJNA705177	E_W22_33R2 (reanalysis)
SRR13791445	ftp.sra.ebi.ac.uk/vol1/fastq/SRR137/045/SRR13791445/SRR13791445.fastq.gz	leaf	PRJNA705177	E_W22_33R3 (reanalysis)
SRR13791446	ftp.sra.ebi.ac.uk/vol1/fastq/SRR137/046/SRR13791446/SRR13791446.fastq.gz	leaf	PRJNA705177	E_W22_35R1 (reanalysis)
SRR13791447	ftp.sra.ebi.ac.uk/vol1/fastq/SRR137/047/SRR13791447/SRR13791447.fastq.gz	leaf	PRJNA705177	E_W22_35R2 (reanalysis)
SRR13791448	ftp.sra.ebi.ac.uk/vol1/fastq/SRR137/048/SRR13791448/SRR13791448.fastq.gz	leaf	PRJNA705177	E_W22_35R3 (reanalysis)
SRR13791449	ftp.sra.ebi.ac.uk/vol1/fastq/SRR137/049/SRR13791449/SRR13791449.fastq.gz	leaf	PRJNA705177	E_W22_37R1 (reanalysis)
SRR13791450	ftp.sra.ebi.ac.uk/vol1/fastq/SRR137/050/SRR13791450/SRR13791450.fastq.gz	leaf	PRJNA705177	E_W22_37R2 (reanalysis)
SRR13791451	ftp.sra.ebi.ac.uk/vol1/fastq/SRR137/051/SRR13791451/SRR13791451.fastq.gz	leaf	PRJNA705177	E_W22_37R3 (reanalysis)
SRR13791452	ftp.sra.ebi.ac.uk/vol1/fastq/SRR137/052/SRR13791452/SRR13791452.fastq.gz	leaf	PRJNA705177	L_W22_31R1 (reanalysis)
SRR13791453	ftp.sra.ebi.ac.uk/vol1/fastq/SRR137/053/SRR13791453/SRR13791453.fastq.gz	leaf	PRJNA705177	L_W22_31R2 (reanalysis)
SRR13791454	ftp.sra.ebi.ac.uk/vol1/fastq/SRR137/054/SRR13791454/SRR13791454.fastq.gz	leaf	PRJNA705177	L_W22_31R3 (reanalysis)
SRR13791455	ftp.sra.ebi.ac.uk/vol1/fastq/SRR137/055/SRR13791455/SRR13791455.fastq.gz	leaf	PRJNA705177	L_W22_33R1 (reanalysis)
SRR13791456	ftp.sra.ebi.ac.uk/vol1/fastq/SRR137/056/SRR13791456/SRR13791456.fastq.gz	leaf	PRJNA705177	L_W22_33R2 (reanalysis)
SRR13791457	ftp.sra.ebi.ac.uk/vol1/fastq/SRR137/057/SRR13791457/SRR13791457.fastq.gz	leaf	PRJNA705177	L_W22_33R3 (reanalysis)
SRR13791458	ftp.sra.ebi.ac.uk/vol1/fastq/SRR137/058/SRR13791458/SRR13791458.fastq.gz	leaf	PRJNA705177	L_W22_35R1 (reanalysis)
SRR13791459	ftp.sra.ebi.ac.uk/vol1/fastq/SRR137/059/SRR13791459/SRR13791459.fastq.gz	leaf	PRJNA705177	L_W22_35R2 (reanalysis)
SRR13791460	ftp.sra.ebi.ac.uk/vol1/fastq/SRR137/060/SRR13791460/SRR13791460.fastq.gz	leaf	PRJNA705177	L_W22_35R3 (reanalysis)
SRR13791461	ftp.sra.ebi.ac.uk/vol1/fastq/SRR137/061/SRR13791461/SRR13791461.fastq.gz	leaf	PRJNA705177	L_W22_37R1 (reanalysis)
SRR13791462	ftp.sra.ebi.ac.uk/vol1/fastq/SRR137/062/SRR13791462/SRR13791462.fastq.gz	leaf	PRJNA705177	L_W22_37R2 (reanalysis)
SRR13791463	ftp.sra.ebi.ac.uk/vol1/fastq/SRR137/063/SRR13791463/SRR13791463.fastq.gz	leaf	PRJNA705177	L_W22_37R3 (reanalysis)
SRR13664376	ftp.sra.ebi.ac.uk/vol1/fastq/SRR136/076/SRR13664376/SRR13664376_1.fastq.gz;ftp.sra.ebi.ac.uk/vol1/fastq/SRR136/076/SRR13664376/SRR13664376_2.fastq.gz	seed	PRJNA700799	CP-12-1
SRR13664377	ftp.sra.ebi.ac.uk/vol1/fastq/SRR136/077/SRR13664377/SRR13664377_1.fastq.gz;ftp.sra.ebi.ac.uk/vol1/fastq/SRR136/077/SRR13664377/SRR13664377_2.fastq.gz	seed	PRJNA700799	ZW-24-3
SRR13664378	ftp.sra.ebi.ac.uk/vol1/fastq/SRR136/078/SRR13664378/SRR13664378_1.fastq.gz;ftp.sra.ebi.ac.uk/vol1/fastq/SRR136/078/SRR13664378/SRR13664378_2.fastq.gz	seed	PRJNA700799	ZW-24-2
SRR13664379	ftp.sra.ebi.ac.uk/vol1/fastq/SRR136/079/SRR13664379/SRR13664379_1.fastq.gz;ftp.sra.ebi.ac.uk/vol1/fastq/SRR136/079/SRR13664379/SRR13664379_2.fastq.gz	seed	PRJNA700799	ZW-24-1
SRR13664380	ftp.sra.ebi.ac.uk/vol1/fastq/SRR136/080/SRR13664380/SRR13664380_1.fastq.gz;ftp.sra.ebi.ac.uk/vol1/fastq/SRR136/080/SRR13664380/SRR13664380_2.fastq.gz	seed	PRJNA700799	ZW-18-3
SRR13664381	ftp.sra.ebi.ac.uk/vol1/fastq/SRR136/081/SRR13664381/SRR13664381_1.fastq.gz;ftp.sra.ebi.ac.uk/vol1/fastq/SRR136/081/SRR13664381/SRR13664381_2.fastq.gz	seed	PRJNA700799	ZW-18-2
SRR13664382	ftp.sra.ebi.ac.uk/vol1/fastq/SRR136/082/SRR13664382/SRR13664382_1.fastq.gz;ftp.sra.ebi.ac.uk/vol1/fastq/SRR136/082/SRR13664382/SRR13664382_2.fastq.gz	seed	PRJNA700799	ZW-18-1
SRR13664383	ftp.sra.ebi.ac.uk/vol1/fastq/SRR136/083/SRR13664383/SRR13664383_1.fastq.gz;ftp.sra.ebi.ac.uk/vol1/fastq/SRR136/083/SRR13664383/SRR13664383_2.fastq.gz	seed	PRJNA700799	ZW-12-3
SRR13664384	ftp.sra.ebi.ac.uk/vol1/fastq/SRR136/084/SRR13664384/SRR13664384_1.fastq.gz;ftp.sra.ebi.ac.uk/vol1/fastq/SRR136/084/SRR13664384/SRR13664384_2.fastq.gz	seed	PRJNA700799	CP-24-3
SRR13664385	ftp.sra.ebi.ac.uk/vol1/fastq/SRR136/085/SRR13664385/SRR13664385_1.fastq.gz;ftp.sra.ebi.ac.uk/vol1/fastq/SRR136/085/SRR13664385/SRR13664385_2.fastq.gz	seed	PRJNA700799	CP-24-2
SRR13664386	ftp.sra.ebi.ac.uk/vol1/fastq/SRR136/086/SRR13664386/SRR13664386_1.fastq.gz;ftp.sra.ebi.ac.uk/vol1/fastq/SRR136/086/SRR13664386/SRR13664386_2.fastq.gz	seed	PRJNA700799	CP-24-1
SRR13664387	ftp.sra.ebi.ac.uk/vol1/fastq/SRR136/087/SRR13664387/SRR13664387_1.fastq.gz;ftp.sra.ebi.ac.uk/vol1/fastq/SRR136/087/SRR13664387/SRR13664387_2.fastq.gz	seed	PRJNA700799	CP-18-3
SRR13664388	ftp.sra.ebi.ac.uk/vol1/fastq/SRR136/088/SRR13664388/SRR13664388_1.fastq.gz;ftp.sra.ebi.ac.uk/vol1/fastq/SRR136/088/SRR13664388/SRR13664388_2.fastq.gz	seed	PRJNA700799	CP-18-2
SRR13664389	ftp.sra.ebi.ac.uk/vol1/fastq/SRR136/089/SRR13664389/SRR13664389_1.fastq.gz;ftp.sra.ebi.ac.uk/vol1/fastq/SRR136/089/SRR13664389/SRR13664389_2.fastq.gz	seed	PRJNA700799	CP-18-1
SRR13664390	ftp.sra.ebi.ac.uk/vol1/fastq/SRR136/090/SRR13664390/SRR13664390_1.fastq.gz;ftp.sra.ebi.ac.uk/vol1/fastq/SRR136/090/SRR13664390/SRR13664390_2.fastq.gz	seed	PRJNA700799	CP-12-3
SRR13664391	ftp.sra.ebi.ac.uk/vol1/fastq/SRR136/091/SRR13664391/SRR13664391_1.fastq.gz;ftp.sra.ebi.ac.uk/vol1/fastq/SRR136/091/SRR13664391/SRR13664391_2.fastq.gz	seed	PRJNA700799	CP-12-2
SRR13664392	ftp.sra.ebi.ac.uk/vol1/fastq/SRR136/092/SRR13664392/SRR13664392_1.fastq.gz;ftp.sra.ebi.ac.uk/vol1/fastq/SRR136/092/SRR13664392/SRR13664392_2.fastq.gz	seed	PRJNA700799	ZW-12-2
SRR13664393	ftp.sra.ebi.ac.uk/vol1/fastq/SRR136/093/SRR13664393/SRR13664393_1.fastq.gz;ftp.sra.ebi.ac.uk/vol1/fastq/SRR136/093/SRR13664393/SRR13664393_2.fastq.gz	seed	PRJNA700799	ZW-12-1
SRR7469475	ftp.sra.ebi.ac.uk/vol1/fastq/SRR746/005/SRR7469475/SRR7469475.fastq.gz	sheath	PRJNA479390	wt_sheath_stage2_rep1
SRR7469476	ftp.sra.ebi.ac.uk/vol1/fastq/SRR746/006/SRR7469476/SRR7469476.fastq.gz	blade	PRJNA479390	mu_blade_stage3_rep1
SRR7469477	ftp.sra.ebi.ac.uk/vol1/fastq/SRR746/007/SRR7469477/SRR7469477.fastq.gz	blade	PRJNA479390	mu_blade_stage2_rep3
SRR7469478	ftp.sra.ebi.ac.uk/vol1/fastq/SRR746/008/SRR7469478/SRR7469478.fastq.gz	sheath	PRJNA479390	wt_sheath_stage2_rep2
SRR7469479	ftp.sra.ebi.ac.uk/vol1/fastq/SRR746/009/SRR7469479/SRR7469479.fastq.gz	blade	PRJNA479390	mu_blade_stage1_rep3
SRR7469480	ftp.sra.ebi.ac.uk/vol1/fastq/SRR746/000/SRR7469480/SRR7469480.fastq.gz	blade	PRJNA479390	mu_blade_stage1_rep2
SRR7469481	ftp.sra.ebi.ac.uk/vol1/fastq/SRR746/001/SRR7469481/SRR7469481.fastq.gz	blade	PRJNA479390	mu_blade_stage2_rep2
SRR7469482	ftp.sra.ebi.ac.uk/vol1/fastq/SRR746/002/SRR7469482/SRR7469482.fastq.gz	blade	PRJNA479390	mu_blade_stage2_rep1
SRR7469483	ftp.sra.ebi.ac.uk/vol1/fastq/SRR746/003/SRR7469483/SRR7469483.fastq.gz	blade	PRJNA479390	mu_blade_stage0_rep2
SRR7469484	ftp.sra.ebi.ac.uk/vol1/fastq/SRR746/004/SRR7469484/SRR7469484.fastq.gz	blade	PRJNA479390	mu_blade_stage0_rep1
SRR7469485	ftp.sra.ebi.ac.uk/vol1/fastq/SRR746/005/SRR7469485/SRR7469485.fastq.gz	blade	PRJNA479390	mu_blade_stage1_rep1
SRR7469486	ftp.sra.ebi.ac.uk/vol1/fastq/SRR746/006/SRR7469486/SRR7469486.fastq.gz	blade	PRJNA479390	mu_blade_stage0_rep3
SRR7469487	ftp.sra.ebi.ac.uk/vol1/fastq/SRR746/007/SRR7469487/SRR7469487.fastq.gz	sheath	PRJNA479390	wt_sheath_stage4_rep2
SRR7469488	ftp.sra.ebi.ac.uk/vol1/fastq/SRR746/008/SRR7469488/SRR7469488.fastq.gz	sheath	PRJNA479390	wt_sheath_stage3_rep2
SRR7469489	ftp.sra.ebi.ac.uk/vol1/fastq/SRR746/009/SRR7469489/SRR7469489.fastq.gz	ligule	PRJNA479390	wt_ligule_stage2_rep1
SRR7469490	ftp.sra.ebi.ac.uk/vol1/fastq/SRR746/000/SRR7469490/SRR7469490.fastq.gz	sheath	PRJNA479390	wt_sheath_stage3_rep3
SRR7469491	ftp.sra.ebi.ac.uk/vol1/fastq/SRR746/001/SRR7469491/SRR7469491.fastq.gz	ligule	PRJNA479390	wt_ligule_stage3_rep3
SRR7469492	ftp.sra.ebi.ac.uk/vol1/fastq/SRR746/002/SRR7469492/SRR7469492.fastq.gz	ligule	PRJNA479390	wt_ligule_stage4_rep1
SRR7469493	ftp.sra.ebi.ac.uk/vol1/fastq/SRR746/003/SRR7469493/SRR7469493.fastq.gz	sheath	PRJNA479390	wt_sheath_stage4_rep3
SRR7469494	ftp.sra.ebi.ac.uk/vol1/fastq/SRR746/004/SRR7469494/SRR7469494.fastq.gz	blade	PRJNA479390	wt_blade_stage4_rep2
SRR7469495	ftp.sra.ebi.ac.uk/vol1/fastq/SRR746/005/SRR7469495/SRR7469495.fastq.gz	blade	PRJNA479390	wt_blade_stage2_rep1
SRR7469496	ftp.sra.ebi.ac.uk/vol1/fastq/SRR746/006/SRR7469496/SRR7469496.fastq.gz	blade	PRJNA479390	wt_blade_stage2_rep2
SRR7469497	ftp.sra.ebi.ac.uk/vol1/fastq/SRR746/007/SRR7469497/SRR7469497.fastq.gz	blade	PRJNA479390	wt_blade_stage0_rep3
SRR7469498	ftp.sra.ebi.ac.uk/vol1/fastq/SRR746/008/SRR7469498/SRR7469498.fastq.gz	blade	PRJNA479390	wt_blade_stage1_rep1
SRR7469499	ftp.sra.ebi.ac.uk/vol1/fastq/SRR746/009/SRR7469499/SRR7469499.fastq.gz	blade	PRJNA479390	wt_blade_stage1_rep2
SRR7469500	ftp.sra.ebi.ac.uk/vol1/fastq/SRR746/000/SRR7469500/SRR7469500.fastq.gz	blade	PRJNA479390	wt_blade_stage1_rep3
SRR7469501	ftp.sra.ebi.ac.uk/vol1/fastq/SRR746/001/SRR7469501/SRR7469501.fastq.gz	ligule	PRJNA479390	mu_ligule_stage4_rep2
SRR7469502	ftp.sra.ebi.ac.uk/vol1/fastq/SRR746/002/SRR7469502/SRR7469502.fastq.gz	ligule	PRJNA479390	mu_ligule_stage4_rep3
SRR7469503	ftp.sra.ebi.ac.uk/vol1/fastq/SRR746/003/SRR7469503/SRR7469503.fastq.gz	blade	PRJNA479390	wt_blade_stage0_rep1
SRR7469504	ftp.sra.ebi.ac.uk/vol1/fastq/SRR746/004/SRR7469504/SRR7469504.fastq.gz	blade	PRJNA479390	wt_blade_stage0_rep2
SRR7469505	ftp.sra.ebi.ac.uk/vol1/fastq/SRR746/005/SRR7469505/SRR7469505.fastq.gz	sheath	PRJNA479390	mu_sheath_stage4_rep3
SRR7469506	ftp.sra.ebi.ac.uk/vol1/fastq/SRR746/006/SRR7469506/SRR7469506.fastq.gz	ligule	PRJNA479390	mu_ligule_stage0_rep1
SRR7469507	ftp.sra.ebi.ac.uk/vol1/fastq/SRR746/007/SRR7469507/SRR7469507.fastq.gz	sheath	PRJNA479390	mu_sheath_stage4_rep1
SRR7469508	ftp.sra.ebi.ac.uk/vol1/fastq/SRR746/008/SRR7469508/SRR7469508.fastq.gz	sheath	PRJNA479390	mu_sheath_stage4_rep2
SRR7469509	ftp.sra.ebi.ac.uk/vol1/fastq/SRR746/009/SRR7469509/SRR7469509.fastq.gz	sheath	PRJNA479390	mu_sheath_stage3_rep2
SRR7469510	ftp.sra.ebi.ac.uk/vol1/fastq/SRR746/000/SRR7469510/SRR7469510.fastq.gz	sheath	PRJNA479390	mu_sheath_stage3_rep3
SRR7469511	ftp.sra.ebi.ac.uk/vol1/fastq/SRR746/001/SRR7469511/SRR7469511.fastq.gz	sheath	PRJNA479390	mu_sheath_stage2_rep3
SRR7469512	ftp.sra.ebi.ac.uk/vol1/fastq/SRR746/002/SRR7469512/SRR7469512.fastq.gz	sheath	PRJNA479390	mu_sheath_stage3_rep1
SRR7469513	ftp.sra.ebi.ac.uk/vol1/fastq/SRR746/003/SRR7469513/SRR7469513.fastq.gz	sheath	PRJNA479390	wt_sheath_stage1_rep1
SRR7469514	ftp.sra.ebi.ac.uk/vol1/fastq/SRR746/004/SRR7469514/SRR7469514.fastq.gz	ligule	PRJNA479390	wt_ligule_stage0_rep3
SRR7469515	ftp.sra.ebi.ac.uk/vol1/fastq/SRR746/005/SRR7469515/SRR7469515.fastq.gz	ligule	PRJNA479390	mu_ligule_stage0_rep2
SRR7469516	ftp.sra.ebi.ac.uk/vol1/fastq/SRR746/006/SRR7469516/SRR7469516.fastq.gz	ligule	PRJNA479390	mu_ligule_stage0_rep3
SRR7469517	ftp.sra.ebi.ac.uk/vol1/fastq/SRR746/007/SRR7469517/SRR7469517.fastq.gz	sheath	PRJNA479390	wt_sheath_stage4_rep1
SRR7469518	ftp.sra.ebi.ac.uk/vol1/fastq/SRR746/008/SRR7469518/SRR7469518.fastq.gz	blade	PRJNA479390	wt_blade_stage4_rep1
SRR7469519	ftp.sra.ebi.ac.uk/vol1/fastq/SRR746/009/SRR7469519/SRR7469519.fastq.gz	blade	PRJNA479390	wt_blade_stage4_rep3
SRR7469520	ftp.sra.ebi.ac.uk/vol1/fastq/SRR746/000/SRR7469520/SRR7469520.fastq.gz	ligule	PRJNA479390	wt_ligule_stage4_rep3
SRR7469521	ftp.sra.ebi.ac.uk/vol1/fastq/SRR746/001/SRR7469521/SRR7469521.fastq.gz	blade	PRJNA479390	wt_blade_stage3_rep1
SRR7469522	ftp.sra.ebi.ac.uk/vol1/fastq/SRR746/002/SRR7469522/SRR7469522.fastq.gz	ligule	PRJNA479390	mu_ligule_stage2_rep1
SRR7469523	ftp.sra.ebi.ac.uk/vol1/fastq/SRR746/003/SRR7469523/SRR7469523.fastq.gz	blade	PRJNA479390	wt_blade_stage2_rep3
SRR7469524	ftp.sra.ebi.ac.uk/vol1/fastq/SRR746/004/SRR7469524/SRR7469524.fastq.gz	ligule	PRJNA479390	wt_ligule_stage3_rep2
SRR7469525	ftp.sra.ebi.ac.uk/vol1/fastq/SRR746/005/SRR7469525/SRR7469525.fastq.gz	ligule	PRJNA479390	mu_ligule_stage1_rep3
SRR7469526	ftp.sra.ebi.ac.uk/vol1/fastq/SRR746/006/SRR7469526/SRR7469526.fastq.gz	ligule	PRJNA479390	wt_ligule_stage4_rep2
SRR7469527	ftp.sra.ebi.ac.uk/vol1/fastq/SRR746/007/SRR7469527/SRR7469527.fastq.gz	ligule	PRJNA479390	mu_ligule_stage3_rep3
SRR7469528	ftp.sra.ebi.ac.uk/vol1/fastq/SRR746/008/SRR7469528/SRR7469528.fastq.gz	blade	PRJNA479390	wt_blade_stage3_rep2
SRR7469529	ftp.sra.ebi.ac.uk/vol1/fastq/SRR746/009/SRR7469529/SRR7469529.fastq.gz	sheath	PRJNA479390	wt_sheath_stage3_rep1
SRR7469530	ftp.sra.ebi.ac.uk/vol1/fastq/SRR746/000/SRR7469530/SRR7469530.fastq.gz	ligule	PRJNA479390	wt_ligule_stage0_rep1
SRR7469531	ftp.sra.ebi.ac.uk/vol1/fastq/SRR746/001/SRR7469531/SRR7469531.fastq.gz	ligule	PRJNA479390	wt_ligule_stage2_rep2
SRR7469532	ftp.sra.ebi.ac.uk/vol1/fastq/SRR746/002/SRR7469532/SRR7469532.fastq.gz	sheath	PRJNA479390	wt_sheath_stage1_rep3
SRR7469533	ftp.sra.ebi.ac.uk/vol1/fastq/SRR746/003/SRR7469533/SRR7469533.fastq.gz	ligule	PRJNA479390	wt_ligule_stage3_rep1
SRR7469534	ftp.sra.ebi.ac.uk/vol1/fastq/SRR746/004/SRR7469534/SRR7469534.fastq.gz	sheath	PRJNA479390	wt_sheath_stage1_rep2
SRR7469535	ftp.sra.ebi.ac.uk/vol1/fastq/SRR746/005/SRR7469535/SRR7469535.fastq.gz	sheath	PRJNA479390	wt_sheath_stage2_rep3
SRR7469536	ftp.sra.ebi.ac.uk/vol1/fastq/SRR746/006/SRR7469536/SRR7469536.fastq.gz	ligule	PRJNA479390	wt_ligule_stage0_rep2
SRR7469537	ftp.sra.ebi.ac.uk/vol1/fastq/SRR746/007/SRR7469537/SRR7469537.fastq.gz	ligule	PRJNA479390	wt_ligule_stage1_rep2
SRR7469538	ftp.sra.ebi.ac.uk/vol1/fastq/SRR746/008/SRR7469538/SRR7469538.fastq.gz	ligule	PRJNA479390	wt_ligule_stage1_rep1
SRR7469539	ftp.sra.ebi.ac.uk/vol1/fastq/SRR746/009/SRR7469539/SRR7469539.fastq.gz	ligule	PRJNA479390	mu_ligule_stage4_rep1
SRR7469540	ftp.sra.ebi.ac.uk/vol1/fastq/SRR746/000/SRR7469540/SRR7469540.fastq.gz	ligule	PRJNA479390	wt_ligule_stage1_rep3
SRR7469541	ftp.sra.ebi.ac.uk/vol1/fastq/SRR746/001/SRR7469541/SRR7469541.fastq.gz	ligule	PRJNA479390	wt_ligule_stage2_rep3
SRR7469542	ftp.sra.ebi.ac.uk/vol1/fastq/SRR746/002/SRR7469542/SRR7469542.fastq.gz	blade	PRJNA479390	wt_blade_stage3_rep3
SRR7469543	ftp.sra.ebi.ac.uk/vol1/fastq/SRR746/003/SRR7469543/SRR7469543.fastq.gz	ligule	PRJNA479390	mu_ligule_stage2_rep3
SRR7469544	ftp.sra.ebi.ac.uk/vol1/fastq/SRR746/004/SRR7469544/SRR7469544.fastq.gz	ligule	PRJNA479390	mu_ligule_stage2_rep2
SRR7469545	ftp.sra.ebi.ac.uk/vol1/fastq/SRR746/005/SRR7469545/SRR7469545.fastq.gz	ligule	PRJNA479390	mu_ligule_stage3_rep2
SRR7469546	ftp.sra.ebi.ac.uk/vol1/fastq/SRR746/006/SRR7469546/SRR7469546.fastq.gz	ligule	PRJNA479390	mu_ligule_stage3_rep1
SRR7469547	ftp.sra.ebi.ac.uk/vol1/fastq/SRR746/007/SRR7469547/SRR7469547.fastq.gz	ligule	PRJNA479390	mu_ligule_stage1_rep2
SRR7469548	ftp.sra.ebi.ac.uk/vol1/fastq/SRR746/008/SRR7469548/SRR7469548.fastq.gz	ligule	PRJNA479390	mu_ligule_stage1_rep1
SRR7469549	ftp.sra.ebi.ac.uk/vol1/fastq/SRR746/009/SRR7469549/SRR7469549.fastq.gz	sheath	PRJNA479390	mu_sheath_stage2_rep2
SRR7469550	ftp.sra.ebi.ac.uk/vol1/fastq/SRR746/000/SRR7469550/SRR7469550.fastq.gz	sheath	PRJNA479390	mu_sheath_stage2_rep1
SRR7469551	ftp.sra.ebi.ac.uk/vol1/fastq/SRR746/001/SRR7469551/SRR7469551.fastq.gz	sheath	PRJNA479390	mu_sheath_stage1_rep3
SRR7469552	ftp.sra.ebi.ac.uk/vol1/fastq/SRR746/002/SRR7469552/SRR7469552.fastq.gz	sheath	PRJNA479390	mu_sheath_stage1_rep2
SRR7469553	ftp.sra.ebi.ac.uk/vol1/fastq/SRR746/003/SRR7469553/SRR7469553.fastq.gz	sheath	PRJNA479390	mu_sheath_stage1_rep1
SRR7469554	ftp.sra.ebi.ac.uk/vol1/fastq/SRR746/004/SRR7469554/SRR7469554.fastq.gz	blade	PRJNA479390	mu_blade_stage4_rep3
SRR7469555	ftp.sra.ebi.ac.uk/vol1/fastq/SRR746/005/SRR7469555/SRR7469555.fastq.gz	blade	PRJNA479390	mu_blade_stage4_rep2
SRR7469556	ftp.sra.ebi.ac.uk/vol1/fastq/SRR746/006/SRR7469556/SRR7469556.fastq.gz	blade	PRJNA479390	mu_blade_stage4_rep1
SRR7469557	ftp.sra.ebi.ac.uk/vol1/fastq/SRR746/007/SRR7469557/SRR7469557.fastq.gz	blade	PRJNA479390	mu_blade_stage3_rep3
SRR7469558	ftp.sra.ebi.ac.uk/vol1/fastq/SRR746/008/SRR7469558/SRR7469558.fastq.gz	blade	PRJNA479390	mu_blade_stage3_rep2
SRR571904	ftp.sra.ebi.ac.uk/vol1/fastq/SRR571/SRR571904/SRR571904.fastq.gz	seed	PRJNA174231	B73 maize whole seed 12 days after pollination
SRR571905	ftp.sra.ebi.ac.uk/vol1/fastq/SRR571/SRR571905/SRR571905.fastq.gz	seed	PRJNA174231	B73 maize whole seed 16 days after pollination
SRR571906	ftp.sra.ebi.ac.uk/vol1/fastq/SRR571/SRR571906/SRR571906_1.fastq.gz;ftp.sra.ebi.ac.uk/vol1/fastq/SRR571/SRR571906/SRR571906_2.fastq.gz	seed	PRJNA174231	B73 maize whole seed 20 days after pollination
SRR571907	ftp.sra.ebi.ac.uk/vol1/fastq/SRR571/SRR571907/SRR571907_1.fastq.gz;ftp.sra.ebi.ac.uk/vol1/fastq/SRR571/SRR571907/SRR571907_2.fastq.gz	seed	PRJNA174231	B73 maize whole seed 24 days after pollination
SRR571908	ftp.sra.ebi.ac.uk/vol1/fastq/SRR571/SRR571908/SRR571908_1.fastq.gz;ftp.sra.ebi.ac.uk/vol1/fastq/SRR571/SRR571908/SRR571908_2.fastq.gz	seed	PRJNA174231	B73 maize whole seed 30 days after pollination
SRR571909	ftp.sra.ebi.ac.uk/vol1/fastq/SRR571/SRR571909/SRR571909.fastq.gz	seed	PRJNA174231	B73 maize whole seed 36 days after pollination
SRR571912	ftp.sra.ebi.ac.uk/vol1/fastq/SRR571/SRR571912/SRR571912.fastq.gz	seed	PRJNA174231	B97 maize whole seed 12 days after pollination
SRR571913	ftp.sra.ebi.ac.uk/vol1/fastq/SRR571/SRR571913/SRR571913.fastq.gz	seed	PRJNA174231	B97 maize whole seed 16 days after pollination
SRR571914	ftp.sra.ebi.ac.uk/vol1/fastq/SRR571/SRR571914/SRR571914_1.fastq.gz;ftp.sra.ebi.ac.uk/vol1/fastq/SRR571/SRR571914/SRR571914_2.fastq.gz	seed	PRJNA174231	B97 maize whole seed 20 days after pollination
SRR571915	ftp.sra.ebi.ac.uk/vol1/fastq/SRR571/SRR571915/SRR571915.fastq.gz	seed	PRJNA174231	B97 maize whole seed 24 days after pollination
SRR571916	ftp.sra.ebi.ac.uk/vol1/fastq/SRR571/SRR571916/SRR571916.fastq.gz	seed	PRJNA174231	B97 maize whole seed 30 days after pollination
SRR571917	ftp.sra.ebi.ac.uk/vol1/fastq/SRR571/SRR571917/SRR571917.fastq.gz	seed	PRJNA174231	B97 maize whole seed 36 days after pollination
SRR571918	ftp.sra.ebi.ac.uk/vol1/fastq/SRR571/SRR571918/SRR571918.fastq.gz	seed	PRJNA174231	B97 maize leaf
SRR571921	ftp.sra.ebi.ac.uk/vol1/fastq/SRR571/SRR571921/SRR571921.fastq.gz	seed	PRJNA174231	CML103 maize whole seed 12 days after pollination
SRR571922	ftp.sra.ebi.ac.uk/vol1/fastq/SRR571/SRR571922/SRR571922.fastq.gz	seed	PRJNA174231	CML103 maize whole seed 16 days after pollination
SRR571923	ftp.sra.ebi.ac.uk/vol1/fastq/SRR571/SRR571923/SRR571923.fastq.gz	seed	PRJNA174231	CML103 maize whole seed 20 days after pollination
SRR571924	ftp.sra.ebi.ac.uk/vol1/fastq/SRR571/SRR571924/SRR571924.fastq.gz	seed	PRJNA174231	CML103 maize whole seed 24 days after pollination
SRR571925	ftp.sra.ebi.ac.uk/vol1/fastq/SRR571/SRR571925/SRR571925.fastq.gz	seed	PRJNA174231	CML103 maize whole seed 30 days after pollination
SRR571926	ftp.sra.ebi.ac.uk/vol1/fastq/SRR571/SRR571926/SRR571926.fastq.gz	seed	PRJNA174231	CML103 maize whole seed 30 days after pollination
SRR571927	ftp.sra.ebi.ac.uk/vol1/fastq/SRR571/SRR571927/SRR571927.fastq.gz	seed	PRJNA174231	CML103 maize whole seed 36 days after pollination
SRR571932	ftp.sra.ebi.ac.uk/vol1/fastq/SRR571/SRR571932/SRR571932.fastq.gz	seed	PRJNA174231	CML228 maize whole seed 16 days after pollination
SRR571933	ftp.sra.ebi.ac.uk/vol1/fastq/SRR571/SRR571933/SRR571933.fastq.gz	seed	PRJNA174231	CML228 maize whole seed 16 days after pollination
SRR571934	ftp.sra.ebi.ac.uk/vol1/fastq/SRR571/SRR571934/SRR571934.fastq.gz	seed	PRJNA174231	CML228 maize whole seed 20 days after pollination
SRR571936	ftp.sra.ebi.ac.uk/vol1/fastq/SRR571/SRR571936/SRR571936.fastq.gz	seed	PRJNA174231	CML247 maize whole seed 12 days after pollination
SRR571937	ftp.sra.ebi.ac.uk/vol1/fastq/SRR571/SRR571937/SRR571937.fastq.gz	seed	PRJNA174231	CML247 maize whole seed 12 days after pollination
SRR571938	ftp.sra.ebi.ac.uk/vol1/fastq/SRR571/SRR571938/SRR571938.fastq.gz	seed	PRJNA174231	CML247 maize whole seed 16 days after pollination
SRR571939	ftp.sra.ebi.ac.uk/vol1/fastq/SRR571/SRR571939/SRR571939.fastq.gz	seed	PRJNA174231	CML247 maize whole seed 16 days after pollination
SRR571940	ftp.sra.ebi.ac.uk/vol1/fastq/SRR571/SRR571940/SRR571940.fastq.gz	seed	PRJNA174231	CML247 maize whole seed 16 days after pollination
SRR571941	ftp.sra.ebi.ac.uk/vol1/fastq/SRR571/SRR571941/SRR571941.fastq.gz	seed	PRJNA174231	CML247 maize whole seed 20 days after pollination
SRR571942	ftp.sra.ebi.ac.uk/vol1/fastq/SRR571/SRR571942/SRR571942.fastq.gz	seed	PRJNA174231	CML247 maize whole seed 20 days after pollination
SRR571943	ftp.sra.ebi.ac.uk/vol1/fastq/SRR571/SRR571943/SRR571943.fastq.gz	seed	PRJNA174231	CML247 maize whole seed 20 days after pollination
SRR571944	ftp.sra.ebi.ac.uk/vol1/fastq/SRR571/SRR571944/SRR571944.fastq.gz	seed	PRJNA174231	CML247 maize whole seed 24 days after pollination
SRR571945	ftp.sra.ebi.ac.uk/vol1/fastq/SRR571/SRR571945/SRR571945.fastq.gz	seed	PRJNA174231	CML247 maize whole seed 30 days after pollination
SRR571946	ftp.sra.ebi.ac.uk/vol1/fastq/SRR571/SRR571946/SRR571946.fastq.gz	seed	PRJNA174231	CML247 maize whole seed 30 days after pollination
SRR571947	ftp.sra.ebi.ac.uk/vol1/fastq/SRR571/SRR571947/SRR571947.fastq.gz	seed	PRJNA174231	CML247 maize whole seed 36 days after pollination
SRR571948	ftp.sra.ebi.ac.uk/vol1/fastq/SRR571/SRR571948/SRR571948.fastq.gz	seed	PRJNA174231	CML247 maize whole seed 36 days after pollination
SRR571951	ftp.sra.ebi.ac.uk/vol1/fastq/SRR571/SRR571951/SRR571951.fastq.gz	seed	PRJNA174231	CML277 maize whole seed 12 days after pollination
SRR571952	ftp.sra.ebi.ac.uk/vol1/fastq/SRR571/SRR571952/SRR571952.fastq.gz	seed	PRJNA174231	CML277 maize whole seed 16 days after pollination
SRR571953	ftp.sra.ebi.ac.uk/vol1/fastq/SRR571/SRR571953/SRR571953.fastq.gz	seed	PRJNA174231	CML277 maize whole seed 20 days after pollination
SRR571954	ftp.sra.ebi.ac.uk/vol1/fastq/SRR571/SRR571954/SRR571954.fastq.gz	seed	PRJNA174231	CML277 maize whole seed 24 days after pollination
SRR571955	ftp.sra.ebi.ac.uk/vol1/fastq/SRR571/SRR571955/SRR571955.fastq.gz	seed	PRJNA174231	CML277 maize whole seed 30 days after pollination
SRR571956	ftp.sra.ebi.ac.uk/vol1/fastq/SRR571/SRR571956/SRR571956.fastq.gz	seed	PRJNA174231	CML277 maize whole seed 36 days after pollination
SRR571957	ftp.sra.ebi.ac.uk/vol1/fastq/SRR571/SRR571957/SRR571957.fastq.gz	seed	PRJNA174231	CML277 maize whole seed 36 days after pollination
SRR571960	ftp.sra.ebi.ac.uk/vol1/fastq/SRR571/SRR571960/SRR571960.fastq.gz	seed	PRJNA174231	CML322 maize whole seed 12 days after pollination
SRR571961	ftp.sra.ebi.ac.uk/vol1/fastq/SRR571/SRR571961/SRR571961.fastq.gz	seed	PRJNA174231	CML322 maize whole seed 12 days after pollination
SRR571962	ftp.sra.ebi.ac.uk/vol1/fastq/SRR571/SRR571962/SRR571962.fastq.gz	seed	PRJNA174231	CML322 maize whole seed 16 days after pollination
SRR571963	ftp.sra.ebi.ac.uk/vol1/fastq/SRR571/SRR571963/SRR571963.fastq.gz	seed	PRJNA174231	CML322 maize whole seed 16 days after pollination
SRR571964	ftp.sra.ebi.ac.uk/vol1/fastq/SRR571/SRR571964/SRR571964.fastq.gz	seed	PRJNA174231	CML322 maize whole seed 20 days after pollination
SRR571965	ftp.sra.ebi.ac.uk/vol1/fastq/SRR571/SRR571965/SRR571965.fastq.gz	seed	PRJNA174231	CML322 maize whole seed 20 days after pollination
SRR571966	ftp.sra.ebi.ac.uk/vol1/fastq/SRR571/SRR571966/SRR571966.fastq.gz	seed	PRJNA174231	CML322 maize whole seed 24 days after pollination
SRR571967	ftp.sra.ebi.ac.uk/vol1/fastq/SRR571/SRR571967/SRR571967.fastq.gz	seed	PRJNA174231	CML322 maize whole seed 24 days after pollination
SRR571968	ftp.sra.ebi.ac.uk/vol1/fastq/SRR571/SRR571968/SRR571968.fastq.gz	seed	PRJNA174231	CML322 maize whole seed 30 days after pollination
SRR571969	ftp.sra.ebi.ac.uk/vol1/fastq/SRR571/SRR571969/SRR571969.fastq.gz	seed	PRJNA174231	CML322 maize whole seed 30 days after pollination
SRR571970	ftp.sra.ebi.ac.uk/vol1/fastq/SRR571/SRR571970/SRR571970.fastq.gz	seed	PRJNA174231	CML322 maize whole seed 36 days after pollination
SRR571971	ftp.sra.ebi.ac.uk/vol1/fastq/SRR571/SRR571971/SRR571971.fastq.gz	seed	PRJNA174231	CML322 maize whole seed 36 days after pollination
SRR571974	ftp.sra.ebi.ac.uk/vol1/fastq/SRR571/SRR571974/SRR571974.fastq.gz	seed	PRJNA174231	CML333 maize whole seed 12 days after pollination
SRR571975	ftp.sra.ebi.ac.uk/vol1/fastq/SRR571/SRR571975/SRR571975.fastq.gz	seed	PRJNA174231	CML333 maize whole seed 12 days after pollination
SRR571976	ftp.sra.ebi.ac.uk/vol1/fastq/SRR571/SRR571976/SRR571976.fastq.gz	seed	PRJNA174231	CML333 maize whole seed 16 days after pollination
SRR571977	ftp.sra.ebi.ac.uk/vol1/fastq/SRR571/SRR571977/SRR571977.fastq.gz	seed	PRJNA174231	CML333 maize whole seed 16 days after pollination
SRR571979	ftp.sra.ebi.ac.uk/vol1/fastq/SRR571/SRR571979/SRR571979.fastq.gz	seed	PRJNA174231	CML333 maize whole seed 24 days after pollination
SRR571980	ftp.sra.ebi.ac.uk/vol1/fastq/SRR571/SRR571980/SRR571980.fastq.gz	seed	PRJNA174231	CML333 maize whole seed 30 days after pollination
SRR571981	ftp.sra.ebi.ac.uk/vol1/fastq/SRR571/SRR571981/SRR571981.fastq.gz	seed	PRJNA174231	CML333 maize whole seed 36 days after pollination
SRR571984	ftp.sra.ebi.ac.uk/vol1/fastq/SRR571/SRR571984/SRR571984.fastq.gz	seed	PRJNA174231	A variant of CML52 with B73 introgressions, maize whole seed 12 days after pollination
SRR571985	ftp.sra.ebi.ac.uk/vol1/fastq/SRR571/SRR571985/SRR571985.fastq.gz	seed	PRJNA174231	A variant of CML52 with B73 introgressions, maize whole seed 16 days after pollination
SRR571986	ftp.sra.ebi.ac.uk/vol1/fastq/SRR571/SRR571986/SRR571986.fastq.gz	seed	PRJNA174231	A variant of CML52 with B73 introgressions, maize whole seed 16 days after pollination
SRR571987	ftp.sra.ebi.ac.uk/vol1/fastq/SRR571/SRR571987/SRR571987.fastq.gz	seed	PRJNA174231	A variant of CML52 with B73 introgressions, maize whole seed 20 days after pollination
SRR571988	ftp.sra.ebi.ac.uk/vol1/fastq/SRR571/SRR571988/SRR571988.fastq.gz	seed	PRJNA174231	A variant of CML52 with B73 introgressions, maize whole seed 24 days after pollination
SRR571989	ftp.sra.ebi.ac.uk/vol1/fastq/SRR571/SRR571989/SRR571989.fastq.gz	seed	PRJNA174231	A variant of CML52 with B73 introgressions, maize whole seed 24 days after pollination
SRR571990	ftp.sra.ebi.ac.uk/vol1/fastq/SRR571/SRR571990/SRR571990.fastq.gz	seed	PRJNA174231	A variant of CML52 with B73 introgressions, maize whole seed 24 days after pollination
SRR571991	ftp.sra.ebi.ac.uk/vol1/fastq/SRR571/SRR571991/SRR571991.fastq.gz	seed	PRJNA174231	A variant of CML52 with B73 introgressions, maize whole seed 24 days after pollination
SRR571992	ftp.sra.ebi.ac.uk/vol1/fastq/SRR571/SRR571992/SRR571992.fastq.gz	seed	PRJNA174231	A variant of CML52 with B73 introgressions, maize whole seed 30 days after pollination
SRR571993	ftp.sra.ebi.ac.uk/vol1/fastq/SRR571/SRR571993/SRR571993.fastq.gz	seed	PRJNA174231	A variant of CML52 with B73 introgressions, maize whole seed 30 days after pollination
SRR571994	ftp.sra.ebi.ac.uk/vol1/fastq/SRR571/SRR571994/SRR571994.fastq.gz	seed	PRJNA174231	A variant of CML52 with B73 introgressions, maize whole seed 30 days after pollination
SRR571995	ftp.sra.ebi.ac.uk/vol1/fastq/SRR571/SRR571995/SRR571995.fastq.gz	seed	PRJNA174231	A variant of CML52 with B73 introgressions, maize whole seed 30 days after pollination
SRR571996	ftp.sra.ebi.ac.uk/vol1/fastq/SRR571/SRR571996/SRR571996.fastq.gz	seed	PRJNA174231	A variant of CML52 with B73 introgressions, maize whole seed 36 days after pollination
SRR571999	ftp.sra.ebi.ac.uk/vol1/fastq/SRR571/SRR571999/SRR571999.fastq.gz	seed	PRJNA174231	CML69 maize whole seed 12 days after pollination
SRR572000	ftp.sra.ebi.ac.uk/vol1/fastq/SRR572/SRR572000/SRR572000.fastq.gz	seed	PRJNA174231	CML69 maize whole seed 12 days after pollination
SRR572001	ftp.sra.ebi.ac.uk/vol1/fastq/SRR572/SRR572001/SRR572001.fastq.gz	seed	PRJNA174231	CML69 maize whole seed 16 days after pollination
SRR572002	ftp.sra.ebi.ac.uk/vol1/fastq/SRR572/SRR572002/SRR572002.fastq.gz	seed	PRJNA174231	CML69 maize whole seed 16 days after pollination
SRR572005	ftp.sra.ebi.ac.uk/vol1/fastq/SRR572/SRR572005/SRR572005.fastq.gz	seed	PRJNA174231	CML69 maize whole seed 24 days after pollination
SRR572006	ftp.sra.ebi.ac.uk/vol1/fastq/SRR572/SRR572006/SRR572006.fastq.gz	seed	PRJNA174231	CML69 maize whole seed 24 days after pollination
SRR572007	ftp.sra.ebi.ac.uk/vol1/fastq/SRR572/SRR572007/SRR572007.fastq.gz	seed	PRJNA174231	CML69 maize whole seed 30 days after pollination
SRR572008	ftp.sra.ebi.ac.uk/vol1/fastq/SRR572/SRR572008/SRR572008.fastq.gz	seed	PRJNA174231	CML69 maize whole seed 30 days after pollination
SRR572011	ftp.sra.ebi.ac.uk/vol1/fastq/SRR572/SRR572011/SRR572011.fastq.gz	seed	PRJNA174231	Hp301 maize whole seed 12 days after pollination
SRR572012	ftp.sra.ebi.ac.uk/vol1/fastq/SRR572/SRR572012/SRR572012.fastq.gz	seed	PRJNA174231	Hp301 maize whole seed 12 days after pollination
SRR572013	ftp.sra.ebi.ac.uk/vol1/fastq/SRR572/SRR572013/SRR572013.fastq.gz	seed	PRJNA174231	Hp301 maize whole seed 16 days after pollination
SRR572014	ftp.sra.ebi.ac.uk/vol1/fastq/SRR572/SRR572014/SRR572014.fastq.gz	seed	PRJNA174231	Hp301 maize whole seed 16 days after pollination
SRR572015	ftp.sra.ebi.ac.uk/vol1/fastq/SRR572/SRR572015/SRR572015.fastq.gz	seed	PRJNA174231	Hp301 maize whole seed 20 days after pollination
SRR572016	ftp.sra.ebi.ac.uk/vol1/fastq/SRR572/SRR572016/SRR572016.fastq.gz	seed	PRJNA174231	Hp301 maize whole seed 20 days after pollination
SRR572017	ftp.sra.ebi.ac.uk/vol1/fastq/SRR572/SRR572017/SRR572017.fastq.gz	seed	PRJNA174231	Hp301 maize whole seed 24 days after pollination
SRR572018	ftp.sra.ebi.ac.uk/vol1/fastq/SRR572/SRR572018/SRR572018.fastq.gz	seed	PRJNA174231	Hp301 maize whole seed 24 days after pollination
SRR572019	ftp.sra.ebi.ac.uk/vol1/fastq/SRR572/SRR572019/SRR572019.fastq.gz	seed	PRJNA174231	Hp301 maize whole seed 30 days after pollination
SRR572020	ftp.sra.ebi.ac.uk/vol1/fastq/SRR572/SRR572020/SRR572020.fastq.gz	seed	PRJNA174231	Hp301 maize whole seed 30 days after pollination
SRR572021	ftp.sra.ebi.ac.uk/vol1/fastq/SRR572/SRR572021/SRR572021.fastq.gz	seed	PRJNA174231	Hp301 maize whole seed 36 days after pollination
SRR572022	ftp.sra.ebi.ac.uk/vol1/fastq/SRR572/SRR572022/SRR572022.fastq.gz	seed	PRJNA174231	Hp301 maize whole seed 36 days after pollination
SRR572024	ftp.sra.ebi.ac.uk/vol1/fastq/SRR572/SRR572024/SRR572024.fastq.gz	seed	PRJNA174231	Il14H maize whole seed 12 days after pollination
SRR572025	ftp.sra.ebi.ac.uk/vol1/fastq/SRR572/SRR572025/SRR572025.fastq.gz	seed	PRJNA174231	Il14H maize whole seed 16 days after pollination
SRR572026	ftp.sra.ebi.ac.uk/vol1/fastq/SRR572/SRR572026/SRR572026.fastq.gz	seed	PRJNA174231	Il14H maize whole seed 20 days after pollination
SRR572027	ftp.sra.ebi.ac.uk/vol1/fastq/SRR572/SRR572027/SRR572027.fastq.gz	seed	PRJNA174231	Il14H maize whole seed 24 days after pollination
SRR572028	ftp.sra.ebi.ac.uk/vol1/fastq/SRR572/SRR572028/SRR572028.fastq.gz	seed	PRJNA174231	Il14H maize whole seed 30 days after pollination
SRR572029	ftp.sra.ebi.ac.uk/vol1/fastq/SRR572/SRR572029/SRR572029.fastq.gz	seed	PRJNA174231	Il14H maize whole seed 36 days after pollination
SRR572043	ftp.sra.ebi.ac.uk/vol1/fastq/SRR572/SRR572043/SRR572043.fastq.gz	seed	PRJNA174231	Ki3 maize whole seed 12 days after pollination
SRR572044	ftp.sra.ebi.ac.uk/vol1/fastq/SRR572/SRR572044/SRR572044.fastq.gz	seed	PRJNA174231	Ki3 maize whole seed 12 days after pollination
SRR572045	ftp.sra.ebi.ac.uk/vol1/fastq/SRR572/SRR572045/SRR572045.fastq.gz	seed	PRJNA174231	Ki3 maize whole seed 16 days after pollination
SRR572046	ftp.sra.ebi.ac.uk/vol1/fastq/SRR572/SRR572046/SRR572046.fastq.gz	seed	PRJNA174231	Ki3 maize whole seed 16 days after pollination
SRR572047	ftp.sra.ebi.ac.uk/vol1/fastq/SRR572/SRR572047/SRR572047.fastq.gz	seed	PRJNA174231	Ki3 maize whole seed 20 days after pollination
SRR572048	ftp.sra.ebi.ac.uk/vol1/fastq/SRR572/SRR572048/SRR572048.fastq.gz	seed	PRJNA174231	Ki3 maize whole seed 20 days after pollination
SRR572049	ftp.sra.ebi.ac.uk/vol1/fastq/SRR572/SRR572049/SRR572049.fastq.gz	seed	PRJNA174231	Ki3 maize whole seed 24 days after pollination
SRR572050	ftp.sra.ebi.ac.uk/vol1/fastq/SRR572/SRR572050/SRR572050.fastq.gz	seed	PRJNA174231	Ki3 maize whole seed 24 days after pollination
SRR572051	ftp.sra.ebi.ac.uk/vol1/fastq/SRR572/SRR572051/SRR572051.fastq.gz	seed	PRJNA174231	Ki3 maize whole seed 30 days after pollination
SRR572052	ftp.sra.ebi.ac.uk/vol1/fastq/SRR572/SRR572052/SRR572052.fastq.gz	seed	PRJNA174231	Ki3 maize whole seed 30 days after pollination
SRR572053	ftp.sra.ebi.ac.uk/vol1/fastq/SRR572/SRR572053/SRR572053.fastq.gz	seed	PRJNA174231	Ki3 maize whole seed 36 days after pollination
SRR572054	ftp.sra.ebi.ac.uk/vol1/fastq/SRR572/SRR572054/SRR572054.fastq.gz	seed	PRJNA174231	Ki3 maize whole seed 36 days after pollination
SRR572057	ftp.sra.ebi.ac.uk/vol1/fastq/SRR572/SRR572057/SRR572057.fastq.gz	seed	PRJNA174231	Ky21 maize whole seed 12 days after pollination
SRR572058	ftp.sra.ebi.ac.uk/vol1/fastq/SRR572/SRR572058/SRR572058.fastq.gz	seed	PRJNA174231	Ky21 maize whole seed 16 days after pollination
SRR572059	ftp.sra.ebi.ac.uk/vol1/fastq/SRR572/SRR572059/SRR572059.fastq.gz	seed	PRJNA174231	Ky21 maize whole seed 20 days after pollination
SRR572060	ftp.sra.ebi.ac.uk/vol1/fastq/SRR572/SRR572060/SRR572060.fastq.gz	seed	PRJNA174231	Ky21 maize whole seed 24 days after pollination
SRR572061	ftp.sra.ebi.ac.uk/vol1/fastq/SRR572/SRR572061/SRR572061.fastq.gz	seed	PRJNA174231	Ky21 maize whole seed 30 days after pollination
SRR572062	ftp.sra.ebi.ac.uk/vol1/fastq/SRR572/SRR572062/SRR572062.fastq.gz	seed	PRJNA174231	Ky21 maize whole seed 36 days after pollination
SRR572075	ftp.sra.ebi.ac.uk/vol1/fastq/SRR572/SRR572075/SRR572075.fastq.gz	seed	PRJNA174231	M37W maize whole seed 12 days after pollination
SRR572076	ftp.sra.ebi.ac.uk/vol1/fastq/SRR572/SRR572076/SRR572076.fastq.gz	seed	PRJNA174231	M37W maize whole seed 12 days after pollination
SRR572077	ftp.sra.ebi.ac.uk/vol1/fastq/SRR572/SRR572077/SRR572077.fastq.gz	seed	PRJNA174231	M37W maize whole seed 16 days after pollination
SRR572078	ftp.sra.ebi.ac.uk/vol1/fastq/SRR572/SRR572078/SRR572078.fastq.gz	seed	PRJNA174231	M37W maize whole seed 20 days after pollination
SRR572079	ftp.sra.ebi.ac.uk/vol1/fastq/SRR572/SRR572079/SRR572079.fastq.gz	seed	PRJNA174231	M37W maize whole seed 24 days after pollination
SRR572080	ftp.sra.ebi.ac.uk/vol1/fastq/SRR572/SRR572080/SRR572080.fastq.gz	seed	PRJNA174231	M37W maize whole seed 24 days after pollination
SRR572081	ftp.sra.ebi.ac.uk/vol1/fastq/SRR572/SRR572081/SRR572081.fastq.gz	seed	PRJNA174231	M37W maize whole seed 30 days after pollination
SRR572082	ftp.sra.ebi.ac.uk/vol1/fastq/SRR572/SRR572082/SRR572082.fastq.gz	seed	PRJNA174231	M37W maize whole seed 36 days after pollination
SRR572083	ftp.sra.ebi.ac.uk/vol1/fastq/SRR572/SRR572083/SRR572083.fastq.gz	seed	PRJNA174231	M37W maize whole seed 36 days after pollination
SRR572086	ftp.sra.ebi.ac.uk/vol1/fastq/SRR572/SRR572086/SRR572086.fastq.gz	seed	PRJNA174231	Mo17 maize whole seed 12 days after pollination
SRR572087	ftp.sra.ebi.ac.uk/vol1/fastq/SRR572/SRR572087/SRR572087.fastq.gz	seed	PRJNA174231	Mo17 maize whole seed 16 days after pollination
SRR572088	ftp.sra.ebi.ac.uk/vol1/fastq/SRR572/SRR572088/SRR572088.fastq.gz	seed	PRJNA174231	Mo17 maize whole seed 20 days after pollination
SRR572089	ftp.sra.ebi.ac.uk/vol1/fastq/SRR572/SRR572089/SRR572089.fastq.gz	seed	PRJNA174231	Mo17 maize whole seed 24 days after pollination
SRR572090	ftp.sra.ebi.ac.uk/vol1/fastq/SRR572/SRR572090/SRR572090.fastq.gz	seed	PRJNA174231	Mo17 maize whole seed 30 days after pollination
SRR572091	ftp.sra.ebi.ac.uk/vol1/fastq/SRR572/SRR572091/SRR572091.fastq.gz	seed	PRJNA174231	Mo17 maize whole seed 30 days after pollination
SRR572092	ftp.sra.ebi.ac.uk/vol1/fastq/SRR572/SRR572092/SRR572092.fastq.gz	seed	PRJNA174231	Mo17 maize whole seed 30 days after pollination
SRR572093	ftp.sra.ebi.ac.uk/vol1/fastq/SRR572/SRR572093/SRR572093.fastq.gz	seed	PRJNA174231	Mo17 maize whole seed 30 days after pollination
SRR572094	ftp.sra.ebi.ac.uk/vol1/fastq/SRR572/SRR572094/SRR572094.fastq.gz	seed	PRJNA174231	Mo17 maize whole seed 36 days after pollination
SRR572095	ftp.sra.ebi.ac.uk/vol1/fastq/SRR572/SRR572095/SRR572095.fastq.gz	seed	PRJNA174231	Mo17 maize whole seed 36 days after pollination
SRR572096	ftp.sra.ebi.ac.uk/vol1/fastq/SRR572/SRR572096/SRR572096.fastq.gz	seed	PRJNA174231	Mo17 maize whole seed 36 days after pollination
SRR572097	ftp.sra.ebi.ac.uk/vol1/fastq/SRR572/SRR572097/SRR572097.fastq.gz	seed	PRJNA174231	Mo17 maize whole seed 36 days after pollination
SRR572100	ftp.sra.ebi.ac.uk/vol1/fastq/SRR572/SRR572100/SRR572100.fastq.gz	seed	PRJNA174231	Mo18W maize whole seed 12 days after pollination
SRR572101	ftp.sra.ebi.ac.uk/vol1/fastq/SRR572/SRR572101/SRR572101.fastq.gz	seed	PRJNA174231	Mo18W maize whole seed 16 days after pollination
SRR572102	ftp.sra.ebi.ac.uk/vol1/fastq/SRR572/SRR572102/SRR572102.fastq.gz	seed	PRJNA174231	Mo18W maize whole seed 20 days after pollination
SRR572103	ftp.sra.ebi.ac.uk/vol1/fastq/SRR572/SRR572103/SRR572103.fastq.gz	seed	PRJNA174231	Mo18W maize whole seed 24 days after pollination
SRR572104	ftp.sra.ebi.ac.uk/vol1/fastq/SRR572/SRR572104/SRR572104.fastq.gz	seed	PRJNA174231	Mo18W maize whole seed 30 days after pollination
SRR572105	ftp.sra.ebi.ac.uk/vol1/fastq/SRR572/SRR572105/SRR572105.fastq.gz	seed	PRJNA174231	Mo18W maize whole seed 36 days after pollination
SRR572107	ftp.sra.ebi.ac.uk/vol1/fastq/SRR572/SRR572107/SRR572107.fastq.gz	seed	PRJNA174231	MS71 maize whole seed 12 days after pollination
SRR572108	ftp.sra.ebi.ac.uk/vol1/fastq/SRR572/SRR572108/SRR572108.fastq.gz	seed	PRJNA174231	MS71 maize whole seed 12 days after pollination
SRR572109	ftp.sra.ebi.ac.uk/vol1/fastq/SRR572/SRR572109/SRR572109.fastq.gz	seed	PRJNA174231	MS71 maize whole seed 16 days after pollination
SRR572110	ftp.sra.ebi.ac.uk/vol1/fastq/SRR572/SRR572110/SRR572110.fastq.gz	seed	PRJNA174231	MS71 maize whole seed 20 days after pollination
SRR572111	ftp.sra.ebi.ac.uk/vol1/fastq/SRR572/SRR572111/SRR572111.fastq.gz	seed	PRJNA174231	MS71 maize whole seed 24 days after pollination
SRR572112	ftp.sra.ebi.ac.uk/vol1/fastq/SRR572/SRR572112/SRR572112.fastq.gz	seed	PRJNA174231	MS71 maize whole seed 30 days after pollination
SRR572113	ftp.sra.ebi.ac.uk/vol1/fastq/SRR572/SRR572113/SRR572113.fastq.gz	seed	PRJNA174231	MS71 maize whole seed 36 days after pollination
SRR572116	ftp.sra.ebi.ac.uk/vol1/fastq/SRR572/SRR572116/SRR572116.fastq.gz	seed	PRJNA174231	NC350 maize whole seed 12 days after pollination
SRR572117	ftp.sra.ebi.ac.uk/vol1/fastq/SRR572/SRR572117/SRR572117.fastq.gz	seed	PRJNA174231	NC350 maize whole seed 16 days after pollination
SRR572118	ftp.sra.ebi.ac.uk/vol1/fastq/SRR572/SRR572118/SRR572118.fastq.gz	seed	PRJNA174231	NC350 maize whole seed 20 days after pollination
SRR572119	ftp.sra.ebi.ac.uk/vol1/fastq/SRR572/SRR572119/SRR572119.fastq.gz	seed	PRJNA174231	NC350 maize whole seed 24 days after pollination
SRR572120	ftp.sra.ebi.ac.uk/vol1/fastq/SRR572/SRR572120/SRR572120.fastq.gz	seed	PRJNA174231	NC350 maize whole seed 30 days after pollination
SRR572121	ftp.sra.ebi.ac.uk/vol1/fastq/SRR572/SRR572121/SRR572121.fastq.gz	seed	PRJNA174231	NC350 maize whole seed 30 days after pollination
SRR572122	ftp.sra.ebi.ac.uk/vol1/fastq/SRR572/SRR572122/SRR572122.fastq.gz	seed	PRJNA174231	NC350 maize whole seed 36 days after pollination
SRR572127	ftp.sra.ebi.ac.uk/vol1/fastq/SRR572/SRR572127/SRR572127.fastq.gz	seed	PRJNA174231	Oh43 maize whole seed 12 days after pollination
SRR572128	ftp.sra.ebi.ac.uk/vol1/fastq/SRR572/SRR572128/SRR572128.fastq.gz	seed	PRJNA174231	Oh43 maize whole seed 16 days after pollination
SRR572129	ftp.sra.ebi.ac.uk/vol1/fastq/SRR572/SRR572129/SRR572129.fastq.gz	seed	PRJNA174231	Oh43 maize whole seed 20 days after pollination
SRR572130	ftp.sra.ebi.ac.uk/vol1/fastq/SRR572/SRR572130/SRR572130.fastq.gz	seed	PRJNA174231	Oh43 maize whole seed 24 days after pollination
SRR572131	ftp.sra.ebi.ac.uk/vol1/fastq/SRR572/SRR572131/SRR572131.fastq.gz	seed	PRJNA174231	Oh43 maize whole seed 30 days after pollination
SRR572132	ftp.sra.ebi.ac.uk/vol1/fastq/SRR572/SRR572132/SRR572132.fastq.gz	seed	PRJNA174231	Oh43 maize whole seed 36 days after pollination
SRR572135	ftp.sra.ebi.ac.uk/vol1/fastq/SRR572/SRR572135/SRR572135.fastq.gz	seed	PRJNA174231	Oh7B maize whole seed 12 days after pollination
SRR572136	ftp.sra.ebi.ac.uk/vol1/fastq/SRR572/SRR572136/SRR572136.fastq.gz	seed	PRJNA174231	Oh7B maize whole seed 12 days after pollination
SRR572137	ftp.sra.ebi.ac.uk/vol1/fastq/SRR572/SRR572137/SRR572137.fastq.gz	seed	PRJNA174231	Oh7B maize whole seed 16 days after pollination
SRR572138	ftp.sra.ebi.ac.uk/vol1/fastq/SRR572/SRR572138/SRR572138.fastq.gz	seed	PRJNA174231	Oh7B maize whole seed 16 days after pollination
SRR572139	ftp.sra.ebi.ac.uk/vol1/fastq/SRR572/SRR572139/SRR572139.fastq.gz	seed	PRJNA174231	Oh7B maize whole seed 20 days after pollination
SRR572140	ftp.sra.ebi.ac.uk/vol1/fastq/SRR572/SRR572140/SRR572140.fastq.gz	seed	PRJNA174231	Oh7B maize whole seed 20 days after pollination
SRR572141	ftp.sra.ebi.ac.uk/vol1/fastq/SRR572/SRR572141/SRR572141.fastq.gz	seed	PRJNA174231	Oh7B maize whole seed 24 days after pollination
SRR572142	ftp.sra.ebi.ac.uk/vol1/fastq/SRR572/SRR572142/SRR572142.fastq.gz	seed	PRJNA174231	Oh7B maize whole seed 24 days after pollination
SRR572143	ftp.sra.ebi.ac.uk/vol1/fastq/SRR572/SRR572143/SRR572143.fastq.gz	seed	PRJNA174231	Oh7B_30_S
SRR572144	ftp.sra.ebi.ac.uk/vol1/fastq/SRR572/SRR572144/SRR572144.fastq.gz	seed	PRJNA174231	Oh7B_30_S
SRR572145	ftp.sra.ebi.ac.uk/vol1/fastq/SRR572/SRR572145/SRR572145.fastq.gz	seed	PRJNA174231	Oh7B maize whole seed 36 days after pollination
SRR572146	ftp.sra.ebi.ac.uk/vol1/fastq/SRR572/SRR572146/SRR572146.fastq.gz	seed	PRJNA174231	Oh7B maize whole seed 36 days after pollination
SRR572148	ftp.sra.ebi.ac.uk/vol1/fastq/SRR572/SRR572148/SRR572148.fastq.gz	seed	PRJNA174231	P39 maize whole seed 12 days after pollination
SRR572149	ftp.sra.ebi.ac.uk/vol1/fastq/SRR572/SRR572149/SRR572149.fastq.gz	seed	PRJNA174231	P39 maize whole seed 12 days after pollination
SRR572150	ftp.sra.ebi.ac.uk/vol1/fastq/SRR572/SRR572150/SRR572150.fastq.gz	seed	PRJNA174231	P39 maize whole seed 16 days after pollination
SRR572151	ftp.sra.ebi.ac.uk/vol1/fastq/SRR572/SRR572151/SRR572151.fastq.gz	seed	PRJNA174231	P39 maize whole seed 16 days after pollination
SRR572152	ftp.sra.ebi.ac.uk/vol1/fastq/SRR572/SRR572152/SRR572152.fastq.gz	seed	PRJNA174231	P39 maize whole seed 20 days after pollination
SRR572153	ftp.sra.ebi.ac.uk/vol1/fastq/SRR572/SRR572153/SRR572153.fastq.gz	seed	PRJNA174231	P39 maize whole seed 20 days after pollination
SRR572154	ftp.sra.ebi.ac.uk/vol1/fastq/SRR572/SRR572154/SRR572154.fastq.gz	seed	PRJNA174231	P39 maize whole seed 24 days after pollination
SRR572155	ftp.sra.ebi.ac.uk/vol1/fastq/SRR572/SRR572155/SRR572155.fastq.gz	seed	PRJNA174231	P39 maize whole seed 24 days after pollination
SRR572156	ftp.sra.ebi.ac.uk/vol1/fastq/SRR572/SRR572156/SRR572156.fastq.gz	seed	PRJNA174231	P39 maize whole seed 30 days after pollination
SRR572157	ftp.sra.ebi.ac.uk/vol1/fastq/SRR572/SRR572157/SRR572157.fastq.gz	seed	PRJNA174231	P39 maize whole seed 30 days after pollination
SRR572158	ftp.sra.ebi.ac.uk/vol1/fastq/SRR572/SRR572158/SRR572158.fastq.gz	seed	PRJNA174231	P39 maize whole seed 36 days after pollination
SRR572159	ftp.sra.ebi.ac.uk/vol1/fastq/SRR572/SRR572159/SRR572159.fastq.gz	seed	PRJNA174231	P39 maize whole seed 36 days after pollination
SRR572162	ftp.sra.ebi.ac.uk/vol1/fastq/SRR572/SRR572162/SRR572162.fastq.gz	seed	PRJNA174231	Tx303 maize whole seed 12 days after pollination
SRR572163	ftp.sra.ebi.ac.uk/vol1/fastq/SRR572/SRR572163/SRR572163.fastq.gz	seed	PRJNA174231	Tx303 maize whole seed 12 days after pollination
SRR572164	ftp.sra.ebi.ac.uk/vol1/fastq/SRR572/SRR572164/SRR572164.fastq.gz	seed	PRJNA174231	Tx303 maize whole seed 16 days after pollination
SRR572165	ftp.sra.ebi.ac.uk/vol1/fastq/SRR572/SRR572165/SRR572165.fastq.gz	seed	PRJNA174231	Tx303 maize whole seed 20 days after pollination
SRR572166	ftp.sra.ebi.ac.uk/vol1/fastq/SRR572/SRR572166/SRR572166.fastq.gz	seed	PRJNA174231	Tx303 maize whole seed 24 days after pollination
SRR572167	ftp.sra.ebi.ac.uk/vol1/fastq/SRR572/SRR572167/SRR572167.fastq.gz	seed	PRJNA174231	Tx303 maize whole seed 30 days after pollination
SRR572168	ftp.sra.ebi.ac.uk/vol1/fastq/SRR572/SRR572168/SRR572168.fastq.gz	seed	PRJNA174231	Tx303 maize whole seed 36 days after pollination
SRR572169	ftp.sra.ebi.ac.uk/vol1/fastq/SRR572/SRR572169/SRR572169.fastq.gz	seed	PRJNA174231	Tx303 maize whole seed 36 days after pollination
SRR572172	ftp.sra.ebi.ac.uk/vol1/fastq/SRR572/SRR572172/SRR572172.fastq.gz	seed	PRJNA174231	Tzi8 maize whole seed 12 days after pollination
SRR572173	ftp.sra.ebi.ac.uk/vol1/fastq/SRR572/SRR572173/SRR572173.fastq.gz	seed	PRJNA174231	Tzi8 maize whole seed 16 days after pollination
SRR572174	ftp.sra.ebi.ac.uk/vol1/fastq/SRR572/SRR572174/SRR572174.fastq.gz	seed	PRJNA174231	Tzi8 maize whole seed 20 days after pollination
SRR572175	ftp.sra.ebi.ac.uk/vol1/fastq/SRR572/SRR572175/SRR572175.fastq.gz	seed	PRJNA174231	Tzi8 maize whole seed 24 days after pollination
SRR572176	ftp.sra.ebi.ac.uk/vol1/fastq/SRR572/SRR572176/SRR572176.fastq.gz	seed	PRJNA174231	Tzi8 maize whole seed 30 days after pollination
SRR572177	ftp.sra.ebi.ac.uk/vol1/fastq/SRR572/SRR572177/SRR572177.fastq.gz	seed	PRJNA174231	Tzi8 maize whole seed 36 days after pollination
SRR575368	ftp.sra.ebi.ac.uk/vol1/fastq/SRR575/SRR575368/SRR575368.fastq.gz	seed	PRJNA174231	CML228 maize whole seed 20 days after pollination
SRR822389	ftp.sra.ebi.ac.uk/vol1/fastq/SRR822/SRR822389/SRR822389.fastq.gz	root	PRJNA174231	B73 maize root
SRR822390	ftp.sra.ebi.ac.uk/vol1/fastq/SRR822/SRR822390/SRR822390.fastq.gz	root	PRJNA174231	B73 maize seedling
SRR822391	ftp.sra.ebi.ac.uk/vol1/fastq/SRR822/SRR822391/SRR822391.fastq.gz	root	PRJNA174231	B97 maize root
SRR822392	ftp.sra.ebi.ac.uk/vol1/fastq/SRR822/SRR822392/SRR822392.fastq.gz	root	PRJNA174231	B97 maize seedling
SRR822393	ftp.sra.ebi.ac.uk/vol1/fastq/SRR822/SRR822393/SRR822393.fastq.gz	root	PRJNA174231	CML103 maize root
SRR822394	ftp.sra.ebi.ac.uk/vol1/fastq/SRR822/SRR822394/SRR822394.fastq.gz	root	PRJNA174231	CML103 maize seedling
SRR822395	ftp.sra.ebi.ac.uk/vol1/fastq/SRR822/SRR822395/SRR822395.fastq.gz	root	PRJNA174231	CML247 maize root
SRR822396	ftp.sra.ebi.ac.uk/vol1/fastq/SRR822/SRR822396/SRR822396.fastq.gz	root	PRJNA174231	CML247 maize seedling
SRR822397	ftp.sra.ebi.ac.uk/vol1/fastq/SRR822/SRR822397/SRR822397.fastq.gz	root	PRJNA174231	CML277 maize root
SRR822398	ftp.sra.ebi.ac.uk/vol1/fastq/SRR822/SRR822398/SRR822398.fastq.gz	root	PRJNA174231	CML277 maize seedling
SRR822399	ftp.sra.ebi.ac.uk/vol1/fastq/SRR822/SRR822399/SRR822399.fastq.gz	root	PRJNA174231	CML322 maize root
SRR822400	ftp.sra.ebi.ac.uk/vol1/fastq/SRR822/SRR822400/SRR822400.fastq.gz	root	PRJNA174231	CML322 maize seedling
SRR822401	ftp.sra.ebi.ac.uk/vol1/fastq/SRR822/SRR822401/SRR822401.fastq.gz	root	PRJNA174231	A variant of CML52 with B73 introgressions, maize root
SRR822402	ftp.sra.ebi.ac.uk/vol1/fastq/SRR822/SRR822402/SRR822402.fastq.gz	root	PRJNA174231	A variant of CML52 with B73 introgressions, maize seedling
SRR822403	ftp.sra.ebi.ac.uk/vol1/fastq/SRR822/SRR822403/SRR822403.fastq.gz	root	PRJNA174231	CML69 maize root
SRR822405	ftp.sra.ebi.ac.uk/vol1/fastq/SRR822/SRR822405/SRR822405.fastq.gz	seedling	PRJNA174231	CML69 maize seedling
SRR822406	ftp.sra.ebi.ac.uk/vol1/fastq/SRR822/SRR822406/SRR822406.fastq.gz	seedling	PRJNA174231	Hp301 maize seedling
SRR822409	ftp.sra.ebi.ac.uk/vol1/fastq/SRR822/SRR822409/SRR822409.fastq.gz	root	PRJNA174231	Ky21 maize root
SRR822410	ftp.sra.ebi.ac.uk/vol1/fastq/SRR822/SRR822410/SRR822410.fastq.gz	seedling	PRJNA174231	Ky21 maize seedling
SRR822411	ftp.sra.ebi.ac.uk/vol1/fastq/SRR822/SRR822411/SRR822411.fastq.gz	root	PRJNA174231	M37W maize root
SRR822412	ftp.sra.ebi.ac.uk/vol1/fastq/SRR822/SRR822412/SRR822412.fastq.gz	seedling	PRJNA174231	M37W maize seedling
SRR822413	ftp.sra.ebi.ac.uk/vol1/fastq/SRR822/SRR822413/SRR822413.fastq.gz	seedling	PRJNA174231	Mo18W maize seedling
SRR822414	ftp.sra.ebi.ac.uk/vol1/fastq/SRR822/SRR822414/SRR822414.fastq.gz	root	PRJNA174231	MS71 maize root
SRR822415	ftp.sra.ebi.ac.uk/vol1/fastq/SRR822/SRR822415/SRR822415.fastq.gz	seedling	PRJNA174231	MS71 maize seedling
SRR822416	ftp.sra.ebi.ac.uk/vol1/fastq/SRR822/SRR822416/SRR822416.fastq.gz	root	PRJNA174231	NC350 maize root
SRR822417	ftp.sra.ebi.ac.uk/vol1/fastq/SRR822/SRR822417/SRR822417.fastq.gz	seedling	PRJNA174231	NC350 maize seedling
SRR822418	ftp.sra.ebi.ac.uk/vol1/fastq/SRR822/SRR822418/SRR822418.fastq.gz	root	PRJNA174231	NC358 maize root
SRR822419	ftp.sra.ebi.ac.uk/vol1/fastq/SRR822/SRR822419/SRR822419.fastq.gz	seedling	PRJNA174231	NC358 maize seedling
SRR822420	ftp.sra.ebi.ac.uk/vol1/fastq/SRR822/SRR822420/SRR822420.fastq.gz	root	PRJNA174231	Oh43 maize root
SRR822421	ftp.sra.ebi.ac.uk/vol1/fastq/SRR822/SRR822421/SRR822421.fastq.gz	seedling	PRJNA174231	Oh43 maize seedling
SRR822422	ftp.sra.ebi.ac.uk/vol1/fastq/SRR822/SRR822422/SRR822422.fastq.gz	seedling	PRJNA174231	Oh7B maize seedling
SRR822423	ftp.sra.ebi.ac.uk/vol1/fastq/SRR822/SRR822423/SRR822423.fastq.gz	root	PRJNA174231	P39 maize root
SRR822424	ftp.sra.ebi.ac.uk/vol1/fastq/SRR822/SRR822424/SRR822424.fastq.gz	seedling	PRJNA174231	P39 maize seedling
SRR822425	ftp.sra.ebi.ac.uk/vol1/fastq/SRR822/SRR822425/SRR822425.fastq.gz	root	PRJNA174231	Tx303 maize root
SRR822426	ftp.sra.ebi.ac.uk/vol1/fastq/SRR822/SRR822426/SRR822426.fastq.gz	seedling	PRJNA174231	Tx303 maize seedling
SRR822427	ftp.sra.ebi.ac.uk/vol1/fastq/SRR822/SRR822427/SRR822427.fastq.gz	root	PRJNA174231	Tzi8 maize root
SRR822428	ftp.sra.ebi.ac.uk/vol1/fastq/SRR822/SRR822428/SRR822428.fastq.gz	seedling	PRJNA174231	Tzi8 maize seedling
SRR822429	ftp.sra.ebi.ac.uk/vol1/fastq/SRR822/SRR822429/SRR822429.fastq.gz	seed	PRJNA174231	CML228 maize whole seed 12 days after pollination
SRR822430	ftp.sra.ebi.ac.uk/vol1/fastq/SRR822/SRR822430/SRR822430.fastq.gz	seed	PRJNA174231	CML228 maize whole seed 12 days after pollination
SRR822470	ftp.sra.ebi.ac.uk/vol1/fastq/SRR822/SRR822470/SRR822470.fastq.gz	not_marked	PRJNA174231	Zea mays sample CML228_R_S
SRR822471	ftp.sra.ebi.ac.uk/vol1/fastq/SRR822/SRR822471/SRR822471.fastq.gz	not_marked	PRJNA174231	Zea mays sample CML228_S_S
SRR822472	ftp.sra.ebi.ac.uk/vol1/fastq/SRR822/SRR822472/SRR822472.fastq.gz	not_marked	PRJNA174231	Zea mays sample Hp301_R_S
SRR822473	ftp.sra.ebi.ac.uk/vol1/fastq/SRR822/SRR822473/SRR822473.fastq.gz	not_marked	PRJNA174231	Zea mays sample Il14H_R_S
SRR822474	ftp.sra.ebi.ac.uk/vol1/fastq/SRR822/SRR822474/SRR822474.fastq.gz	not_marked	PRJNA174231	Zea mays sample Il14H_S_S
SRR822475	ftp.sra.ebi.ac.uk/vol1/fastq/SRR822/SRR822475/SRR822475.fastq.gz	not_marked	PRJNA174231	Zea mays sample Mo18W_R_S
SRR822477	ftp.sra.ebi.ac.uk/vol1/fastq/SRR822/SRR822477/SRR822477.fastq.gz	not_marked	PRJNA174231	Zea mays sample Oh7B_R_S
SRR513459	ftp.sra.ebi.ac.uk/vol1/fastq/SRR513/SRR513459/SRR513459.fastq.gz	seed	PRJNA168420	KLS_I1 Whole seed 12 Days After Pollination
SRR513460	ftp.sra.ebi.ac.uk/vol1/fastq/SRR513/SRR513460/SRR513460.fastq.gz	embryo	PRJNA168420	KLS_I1 embryo 15 Days After Pollination
SRR513461	ftp.sra.ebi.ac.uk/vol1/fastq/SRR513/SRR513461/SRR513461.fastq.gz	endosperm	PRJNA168420	KLS_I1 endosperm 15 Days After Pollination
SRR513462	ftp.sra.ebi.ac.uk/vol1/fastq/SRR513/SRR513462/SRR513462.fastq.gz	embryo	PRJNA168420	KLS_I1 embryo 18 Days After Pollination
SRR513463	ftp.sra.ebi.ac.uk/vol1/fastq/SRR513/SRR513463/SRR513463.fastq.gz	endosperm	PRJNA168420	KLS_I1 endosperm 18 Days After Pollination
SRR513464	ftp.sra.ebi.ac.uk/vol1/fastq/SRR513/SRR513464/SRR513464.fastq.gz	endosperm	PRJNA168420	KLS_I2 endosperm 12 Days After Pollination
SRR513465	ftp.sra.ebi.ac.uk/vol1/fastq/SRR513/SRR513465/SRR513465.fastq.gz	seed	PRJNA168420	KLS_I2 Whole seed 12 Days After Pollination
SRR513466	ftp.sra.ebi.ac.uk/vol1/fastq/SRR513/SRR513466/SRR513466.fastq.gz	embryo	PRJNA168420	KLS_I2 embryo 15 Days After Pollination
SRR513467	ftp.sra.ebi.ac.uk/vol1/fastq/SRR513/SRR513467/SRR513467.fastq.gz	endosperm	PRJNA168420	KLS_I2 endosperm 15 Days After Pollination
SRR513468	ftp.sra.ebi.ac.uk/vol1/fastq/SRR513/SRR513468/SRR513468.fastq.gz	embryo	PRJNA168420	KLS_I2 embryo 18 Days After Pollination
SRR513469	ftp.sra.ebi.ac.uk/vol1/fastq/SRR513/SRR513469/SRR513469.fastq.gz	endosperm	PRJNA168420	KLS_I2 endosperm 18 Days After Pollination
SRR513470	ftp.sra.ebi.ac.uk/vol1/fastq/SRR513/SRR513470/SRR513470.fastq.gz	endosperm	PRJNA168420	KLS_I3 endosperm 12 Days After Pollination
SRR513471	ftp.sra.ebi.ac.uk/vol1/fastq/SRR513/SRR513471/SRR513471.fastq.gz	seed	PRJNA168420	KLS_I3 Whole seed 12 Days After Pollination
SRR513472	ftp.sra.ebi.ac.uk/vol1/fastq/SRR513/SRR513472/SRR513472.fastq.gz	embryo	PRJNA168420	KLS_I3 embryo 15 Days After Pollination
SRR513473	ftp.sra.ebi.ac.uk/vol1/fastq/SRR513/SRR513473/SRR513473.fastq.gz	endosperm	PRJNA168420	KLS_I3 endosperm 15 Days After Pollination
SRR513474	ftp.sra.ebi.ac.uk/vol1/fastq/SRR513/SRR513474/SRR513474.fastq.gz	embryo	PRJNA168420	KLS_I3 embryo 18 Days After Pollination
SRR513475	ftp.sra.ebi.ac.uk/vol1/fastq/SRR513/SRR513475/SRR513475.fastq.gz	endosperm	PRJNA168420	KLS_I3 endosperm 18 Days After Pollination
SRR513476	ftp.sra.ebi.ac.uk/vol1/fastq/SRR513/SRR513476/SRR513476.fastq.gz	endosperm	PRJNA168420	KSS_I1 endosperm 12 Days After Pollination
SRR513477	ftp.sra.ebi.ac.uk/vol1/fastq/SRR513/SRR513477/SRR513477.fastq.gz	seed	PRJNA168420	KSS_I1 Whole seed 12 Days After Pollination
SRR513478	ftp.sra.ebi.ac.uk/vol1/fastq/SRR513/SRR513478/SRR513478.fastq.gz	embryo	PRJNA168420	KSS_I1 embryo 15 Days After Pollination
SRR513479	ftp.sra.ebi.ac.uk/vol1/fastq/SRR513/SRR513479/SRR513479.fastq.gz	endosperm	PRJNA168420	KSS_I1 endosperm 15 Days After Pollination
SRR513480	ftp.sra.ebi.ac.uk/vol1/fastq/SRR513/SRR513480/SRR513480.fastq.gz	embryo	PRJNA168420	KSS_I1 embryo 18 Days After Pollination
SRR513481	ftp.sra.ebi.ac.uk/vol1/fastq/SRR513/SRR513481/SRR513481.fastq.gz	endosperm	PRJNA168420	KSS_I1 endosperm 18 Days After Pollination
SRR513482	ftp.sra.ebi.ac.uk/vol1/fastq/SRR513/SRR513482/SRR513482.fastq.gz	endosperm	PRJNA168420	KSS_I2 endosperm 12 Days After Pollination
SRR513483	ftp.sra.ebi.ac.uk/vol1/fastq/SRR513/SRR513483/SRR513483.fastq.gz	seed	PRJNA168420	KSS_I2 Whole seed 12 Days After Pollination
SRR513484	ftp.sra.ebi.ac.uk/vol1/fastq/SRR513/SRR513484/SRR513484.fastq.gz	embryo	PRJNA168420	KSS_I2 embryo 15 Days After Pollination
SRR513485	ftp.sra.ebi.ac.uk/vol1/fastq/SRR513/SRR513485/SRR513485.fastq.gz	endosperm	PRJNA168420	KSS_I2 endosperm 15 Days After Pollination
SRR513486	ftp.sra.ebi.ac.uk/vol1/fastq/SRR513/SRR513486/SRR513486.fastq.gz	embryo	PRJNA168420	KSS_I2 embryo 18 Days After Pollination
SRR513487	ftp.sra.ebi.ac.uk/vol1/fastq/SRR513/SRR513487/SRR513487.fastq.gz	endosperm	PRJNA168420	KSS_I2 endosperm 18 Days After Pollination
SRR513488	ftp.sra.ebi.ac.uk/vol1/fastq/SRR513/SRR513488/SRR513488.fastq.gz	endosperm	PRJNA168420	KSS_I3 endosperm 12 Days After Pollination
SRR513489	ftp.sra.ebi.ac.uk/vol1/fastq/SRR513/SRR513489/SRR513489.fastq.gz	seed	PRJNA168420	KSS_I3 Whole seed 12 Days After Pollination
SRR513491	ftp.sra.ebi.ac.uk/vol1/fastq/SRR513/SRR513491/SRR513491.fastq.gz	embryo	PRJNA168420	KSS_I3 embryo 15 Days After Pollination
SRR513492	ftp.sra.ebi.ac.uk/vol1/fastq/SRR513/SRR513492/SRR513492.fastq.gz	endosperm	PRJNA168420	KSS_I3 endosperm 15 Days After Pollination
SRR513493	ftp.sra.ebi.ac.uk/vol1/fastq/SRR513/SRR513493/SRR513493.fastq.gz	embryo	PRJNA168420	KSS_I3 embryo 18 Days After Pollination
SRR513494	ftp.sra.ebi.ac.uk/vol1/fastq/SRR513/SRR513494/SRR513494.fastq.gz	endosperm	PRJNA168420	KSS_I3 endosperm 18 Days After Pollination
SRR513495	ftp.sra.ebi.ac.uk/vol1/fastq/SRR513/SRR513495/SRR513495.fastq.gz	endosperm	PRJNA168420	KLS_I1 endosperm 12 Days After Pollination
SRR6781948	ftp.sra.ebi.ac.uk/vol1/fastq/SRR678/008/SRR6781948/SRR6781948.fastq.gz	sheath	PRJNA435903	wt_sheath_stage4_rep1
SRR6781949	ftp.sra.ebi.ac.uk/vol1/fastq/SRR678/009/SRR6781949/SRR6781949.fastq.gz	sheath	PRJNA435903	wt_sheath_stage3_rep3
SRR6781950	ftp.sra.ebi.ac.uk/vol1/fastq/SRR678/000/SRR6781950/SRR6781950.fastq.gz	sheath	PRJNA435903	wt_sheath_stage4_rep3
SRR6781951	ftp.sra.ebi.ac.uk/vol1/fastq/SRR678/001/SRR6781951/SRR6781951.fastq.gz	sheath	PRJNA435903	wt_sheath_stage4_rep2
SRR6781952	ftp.sra.ebi.ac.uk/vol1/fastq/SRR678/002/SRR6781952/SRR6781952.fastq.gz	sheath	PRJNA435903	wt_sheath_stage5_rep2
SRR6781953	ftp.sra.ebi.ac.uk/vol1/fastq/SRR678/003/SRR6781953/SRR6781953.fastq.gz	sheath	PRJNA435903	wt_sheath_stage5_rep1
SRR6781954	ftp.sra.ebi.ac.uk/vol1/fastq/SRR678/004/SRR6781954/SRR6781954.fastq.gz	sheath	PRJNA435903	wt_sheath_stage5_rep3
SRR6781955	ftp.sra.ebi.ac.uk/vol1/fastq/SRR678/005/SRR6781955/SRR6781955.fastq.gz	blade	PRJNA435903	wt_blade_stage5_rep3
SRR6781956	ftp.sra.ebi.ac.uk/vol1/fastq/SRR678/006/SRR6781956/SRR6781956.fastq.gz	sheath	PRJNA435903	wt_sheath_stage2_rep1
SRR6781957	ftp.sra.ebi.ac.uk/vol1/fastq/SRR678/007/SRR6781957/SRR6781957.fastq.gz	sheath	PRJNA435903	wt_sheath_stage2_rep2
SRR6781958	ftp.sra.ebi.ac.uk/vol1/fastq/SRR678/008/SRR6781958/SRR6781958.fastq.gz	sheath	PRJNA435903	wt_sheath_stage2_rep3
SRR6781959	ftp.sra.ebi.ac.uk/vol1/fastq/SRR678/009/SRR6781959/SRR6781959.fastq.gz	blade	PRJNA435903	wt_blade_stage4_rep2
SRR6781960	ftp.sra.ebi.ac.uk/vol1/fastq/SRR678/000/SRR6781960/SRR6781960.fastq.gz	blade	PRJNA435903	wt_blade_stage4_rep3
SRR6781961	ftp.sra.ebi.ac.uk/vol1/fastq/SRR678/001/SRR6781961/SRR6781961.fastq.gz	blade	PRJNA435903	wt_blade_stage5_rep1
SRR6781962	ftp.sra.ebi.ac.uk/vol1/fastq/SRR678/002/SRR6781962/SRR6781962.fastq.gz	blade	PRJNA435903	wt_blade_stage5_rep2
SRR6781963	ftp.sra.ebi.ac.uk/vol1/fastq/SRR678/003/SRR6781963/SRR6781963.fastq.gz	sheath	PRJNA435903	wt_sheath_stage3_rep1
SRR6781964	ftp.sra.ebi.ac.uk/vol1/fastq/SRR678/004/SRR6781964/SRR6781964.fastq.gz	sheath	PRJNA435903	wt_sheath_stage3_rep2
SRR6781965	ftp.sra.ebi.ac.uk/vol1/fastq/SRR678/005/SRR6781965/SRR6781965.fastq.gz	blade	PRJNA435903	wt_blade_stage1_rep1
SRR6781966	ftp.sra.ebi.ac.uk/vol1/fastq/SRR678/006/SRR6781966/SRR6781966.fastq.gz	blade	PRJNA435903	wt_blade_stage1_rep2
SRR6781967	ftp.sra.ebi.ac.uk/vol1/fastq/SRR678/007/SRR6781967/SRR6781967.fastq.gz	blade	PRJNA435903	wt_blade_stage1_rep3
SRR6781968	ftp.sra.ebi.ac.uk/vol1/fastq/SRR678/008/SRR6781968/SRR6781968.fastq.gz	blade	PRJNA435903	wt_blade_stage2_rep1
SRR6781969	ftp.sra.ebi.ac.uk/vol1/fastq/SRR678/009/SRR6781969/SRR6781969.fastq.gz	blade	PRJNA435903	wt_blade_stage2_rep2
SRR6781970	ftp.sra.ebi.ac.uk/vol1/fastq/SRR678/000/SRR6781970/SRR6781970.fastq.gz	blade	PRJNA435903	wt_blade_stage2_rep3
SRR6781971	ftp.sra.ebi.ac.uk/vol1/fastq/SRR678/001/SRR6781971/SRR6781971.fastq.gz	blade	PRJNA435903	wt_blade_stage3_rep1
SRR6781972	ftp.sra.ebi.ac.uk/vol1/fastq/SRR678/002/SRR6781972/SRR6781972.fastq.gz	blade	PRJNA435903	wt_blade_stage3_rep2
SRR6781973	ftp.sra.ebi.ac.uk/vol1/fastq/SRR678/003/SRR6781973/SRR6781973.fastq.gz	blade	PRJNA435903	wt_blade_stage3_rep3
SRR6781974	ftp.sra.ebi.ac.uk/vol1/fastq/SRR678/004/SRR6781974/SRR6781974.fastq.gz	blade	PRJNA435903	wt_blade_stage4_rep1
SRR765127	ftp.sra.ebi.ac.uk/vol1/fastq/SRR765/SRR765127/SRR765127_1.fastq.gz;ftp.sra.ebi.ac.uk/vol1/fastq/SRR765/SRR765127/SRR765127_2.fastq.gz	mixed	PRJNA189400	Zea mays, 4226 RNAseq
SRR765128	ftp.sra.ebi.ac.uk/vol1/fastq/SRR765/SRR765128/SRR765128_1.fastq.gz;ftp.sra.ebi.ac.uk/vol1/fastq/SRR765/SRR765128/SRR765128_2.fastq.gz	mixed	PRJNA189400	Zea mays, 4722 RNAseq
SRR765129	ftp.sra.ebi.ac.uk/vol1/fastq/SRR765/SRR765129/SRR765129_1.fastq.gz;ftp.sra.ebi.ac.uk/vol1/fastq/SRR765/SRR765129/SRR765129_2.fastq.gz	mixed	PRJNA189400	Zea mays, 52220 RNAseq
SRR765130	ftp.sra.ebi.ac.uk/vol1/fastq/SRR765/SRR765130/SRR765130_1.fastq.gz;ftp.sra.ebi.ac.uk/vol1/fastq/SRR765/SRR765130/SRR765130_2.fastq.gz	mixed	PRJNA189400	Zea mays, 04033V RNAseq
SRR765131	ftp.sra.ebi.ac.uk/vol1/fastq/SRR765/SRR765131/SRR765131_1.fastq.gz;ftp.sra.ebi.ac.uk/vol1/fastq/SRR765/SRR765131/SRR765131_2.fastq.gz	mixed	PRJNA189400	Zea mays, 33-16 RNAseq
SRR765132	ftp.sra.ebi.ac.uk/vol1/fastq/SRR765/SRR765132/SRR765132_1.fastq.gz;ftp.sra.ebi.ac.uk/vol1/fastq/SRR765/SRR765132/SRR765132_2.fastq.gz	mixed	PRJNA189400	Zea mays, 38-11 RNAseq
SRR765133	ftp.sra.ebi.ac.uk/vol1/fastq/SRR765/SRR765133/SRR765133_1.fastq.gz;ftp.sra.ebi.ac.uk/vol1/fastq/SRR765/SRR765133/SRR765133_2.fastq.gz	mixed	PRJNA189400	Zea mays, 4554_INBRED RNAseq
SRR765134	ftp.sra.ebi.ac.uk/vol1/fastq/SRR765/SRR765134/SRR765134_1.fastq.gz;ftp.sra.ebi.ac.uk/vol1/fastq/SRR765/SRR765134/SRR765134_2.fastq.gz	mixed	PRJNA189400	Zea mays, 4578_INBRED RNAseq
SRR765135	ftp.sra.ebi.ac.uk/vol1/fastq/SRR765/SRR765135/SRR765135_1.fastq.gz;ftp.sra.ebi.ac.uk/vol1/fastq/SRR765/SRR765135/SRR765135_2.fastq.gz	mixed	PRJNA189400	Zea mays, 4F-35_BK RNAseq
SRR765136	ftp.sra.ebi.ac.uk/vol1/fastq/SRR765/SRR765136/SRR765136_1.fastq.gz;ftp.sra.ebi.ac.uk/vol1/fastq/SRR765/SRR765136/SRR765136_2.fastq.gz	mixed	PRJNA189400	Zea mays, 80-2 RNAseq
SRR765137	ftp.sra.ebi.ac.uk/vol1/fastq/SRR765/SRR765137/SRR765137_1.fastq.gz;ftp.sra.ebi.ac.uk/vol1/fastq/SRR765/SRR765137/SRR765137_2.fastq.gz	mixed	PRJNA189400	Zea mays, A RNAseq
SRR765138	ftp.sra.ebi.ac.uk/vol1/fastq/SRR765/SRR765138/SRR765138_1.fastq.gz;ftp.sra.ebi.ac.uk/vol1/fastq/SRR765/SRR765138/SRR765138_2.fastq.gz	mixed	PRJNA189400	Zea mays, A12 RNAseq
SRR765139	ftp.sra.ebi.ac.uk/vol1/fastq/SRR765/SRR765139/SRR765139_1.fastq.gz;ftp.sra.ebi.ac.uk/vol1/fastq/SRR765/SRR765139/SRR765139_2.fastq.gz	mixed	PRJNA189400	Zea mays, A15 RNAseq
SRR765140	ftp.sra.ebi.ac.uk/vol1/fastq/SRR765/SRR765140/SRR765140_1.fastq.gz;ftp.sra.ebi.ac.uk/vol1/fastq/SRR765/SRR765140/SRR765140_2.fastq.gz	mixed	PRJNA189400	Zea mays, A155 RNAseq
SRR765141	ftp.sra.ebi.ac.uk/vol1/fastq/SRR765/SRR765141/SRR765141_1.fastq.gz;ftp.sra.ebi.ac.uk/vol1/fastq/SRR765/SRR765141/SRR765141_2.fastq.gz	mixed	PRJNA189400	Zea mays, A171 RNAseq
SRR765142	ftp.sra.ebi.ac.uk/vol1/fastq/SRR765/SRR765142/SRR765142_1.fastq.gz;ftp.sra.ebi.ac.uk/vol1/fastq/SRR765/SRR765142/SRR765142_2.fastq.gz	mixed	PRJNA189400	Zea mays, A188 RNAseq
SRR765143	ftp.sra.ebi.ac.uk/vol1/fastq/SRR765/SRR765143/SRR765143_1.fastq.gz;ftp.sra.ebi.ac.uk/vol1/fastq/SRR765/SRR765143/SRR765143_2.fastq.gz	mixed	PRJNA189400	Zea mays, A208 RNAseq
SRR765144	ftp.sra.ebi.ac.uk/vol1/fastq/SRR765/SRR765144/SRR765144_1.fastq.gz;ftp.sra.ebi.ac.uk/vol1/fastq/SRR765/SRR765144/SRR765144_2.fastq.gz	mixed	PRJNA189400	Zea mays, A239 RNAseq
SRR765145	ftp.sra.ebi.ac.uk/vol1/fastq/SRR765/SRR765145/SRR765145_1.fastq.gz;ftp.sra.ebi.ac.uk/vol1/fastq/SRR765/SRR765145/SRR765145_2.fastq.gz	mixed	PRJNA189400	Zea mays, A258 RNAseq
SRR765146	ftp.sra.ebi.ac.uk/vol1/fastq/SRR765/SRR765146/SRR765146_1.fastq.gz;ftp.sra.ebi.ac.uk/vol1/fastq/SRR765/SRR765146/SRR765146_2.fastq.gz	mixed	PRJNA189400	Zea mays, A305 RNAseq
SRR765147	ftp.sra.ebi.ac.uk/vol1/fastq/SRR765/SRR765147/SRR765147_1.fastq.gz;ftp.sra.ebi.ac.uk/vol1/fastq/SRR765/SRR765147/SRR765147_2.fastq.gz	mixed	PRJNA189400	Zea mays, A321 RNAseq
SRR765148	ftp.sra.ebi.ac.uk/vol1/fastq/SRR765/SRR765148/SRR765148_1.fastq.gz;ftp.sra.ebi.ac.uk/vol1/fastq/SRR765/SRR765148/SRR765148_2.fastq.gz	mixed	PRJNA189400	Zea mays, A322 RNAseq
SRR765149	ftp.sra.ebi.ac.uk/vol1/fastq/SRR765/SRR765149/SRR765149_1.fastq.gz;ftp.sra.ebi.ac.uk/vol1/fastq/SRR765/SRR765149/SRR765149_2.fastq.gz	mixed	PRJNA189400	Zea mays, A334 RNAseq
SRR765150	ftp.sra.ebi.ac.uk/vol1/fastq/SRR765/SRR765150/SRR765150_1.fastq.gz;ftp.sra.ebi.ac.uk/vol1/fastq/SRR765/SRR765150/SRR765150_2.fastq.gz	mixed	PRJNA189400	Zea mays, A340 RNAseq
SRR765151	ftp.sra.ebi.ac.uk/vol1/fastq/SRR765/SRR765151/SRR765151_1.fastq.gz;ftp.sra.ebi.ac.uk/vol1/fastq/SRR765/SRR765151/SRR765151_2.fastq.gz	mixed	PRJNA189400	Zea mays, A374 RNAseq
SRR765152	ftp.sra.ebi.ac.uk/vol1/fastq/SRR765/SRR765152/SRR765152_1.fastq.gz;ftp.sra.ebi.ac.uk/vol1/fastq/SRR765/SRR765152/SRR765152_2.fastq.gz	mixed	PRJNA189400	Zea mays, A385 RNAseq
SRR765153	ftp.sra.ebi.ac.uk/vol1/fastq/SRR765/SRR765153/SRR765153_1.fastq.gz;ftp.sra.ebi.ac.uk/vol1/fastq/SRR765/SRR765153/SRR765153_2.fastq.gz	mixed	PRJNA189400	Zea mays, A401 RNAseq
SRR765154	ftp.sra.ebi.ac.uk/vol1/fastq/SRR765/SRR765154/SRR765154_1.fastq.gz;ftp.sra.ebi.ac.uk/vol1/fastq/SRR765/SRR765154/SRR765154_2.fastq.gz	mixed	PRJNA189400	Zea mays, A415-1-3_INBRED RNAseq
SRR765155	ftp.sra.ebi.ac.uk/vol1/fastq/SRR765/SRR765155/SRR765155_1.fastq.gz;ftp.sra.ebi.ac.uk/vol1/fastq/SRR765/SRR765155/SRR765155_2.fastq.gz	mixed	PRJNA189400	Zea mays, A427 RNAseq
SRR765156	ftp.sra.ebi.ac.uk/vol1/fastq/SRR765/SRR765156/SRR765156_1.fastq.gz;ftp.sra.ebi.ac.uk/vol1/fastq/SRR765/SRR765156/SRR765156_2.fastq.gz	mixed	PRJNA189400	Zea mays, A554 RNAseq
SRR765157	ftp.sra.ebi.ac.uk/vol1/fastq/SRR765/SRR765157/SRR765157_1.fastq.gz;ftp.sra.ebi.ac.uk/vol1/fastq/SRR765/SRR765157/SRR765157_2.fastq.gz	mixed	PRJNA189400	Zea mays, A572 RNAseq
SRR765158	ftp.sra.ebi.ac.uk/vol1/fastq/SRR765/SRR765158/SRR765158_1.fastq.gz;ftp.sra.ebi.ac.uk/vol1/fastq/SRR765/SRR765158/SRR765158_2.fastq.gz	mixed	PRJNA189400	Zea mays, A627 RNAseq
SRR765159	ftp.sra.ebi.ac.uk/vol1/fastq/SRR765/SRR765159/SRR765159_1.fastq.gz;ftp.sra.ebi.ac.uk/vol1/fastq/SRR765/SRR765159/SRR765159_2.fastq.gz	mixed	PRJNA189400	Zea mays, A632 RNAseq
SRR765160	ftp.sra.ebi.ac.uk/vol1/fastq/SRR765/SRR765160/SRR765160_1.fastq.gz;ftp.sra.ebi.ac.uk/vol1/fastq/SRR765/SRR765160/SRR765160_2.fastq.gz	mixed	PRJNA189400	Zea mays, A635 RNAseq
SRR765161	ftp.sra.ebi.ac.uk/vol1/fastq/SRR765/SRR765161/SRR765161_1.fastq.gz;ftp.sra.ebi.ac.uk/vol1/fastq/SRR765/SRR765161/SRR765161_2.fastq.gz	mixed	PRJNA189400	Zea mays, A648 RNAseq
SRR765162	ftp.sra.ebi.ac.uk/vol1/fastq/SRR765/SRR765162/SRR765162_1.fastq.gz;ftp.sra.ebi.ac.uk/vol1/fastq/SRR765/SRR765162/SRR765162_2.fastq.gz	mixed	PRJNA189400	Zea mays, A649 RNAseq
SRR765163	ftp.sra.ebi.ac.uk/vol1/fastq/SRR765/SRR765163/SRR765163_1.fastq.gz;ftp.sra.ebi.ac.uk/vol1/fastq/SRR765/SRR765163/SRR765163_2.fastq.gz	mixed	PRJNA189400	Zea mays, A651 RNAseq
SRR765164	ftp.sra.ebi.ac.uk/vol1/fastq/SRR765/SRR765164/SRR765164_1.fastq.gz;ftp.sra.ebi.ac.uk/vol1/fastq/SRR765/SRR765164/SRR765164_2.fastq.gz	mixed	PRJNA189400	Zea mays, A659 RNAseq
SRR765165	ftp.sra.ebi.ac.uk/vol1/fastq/SRR765/SRR765165/SRR765165_1.fastq.gz;ftp.sra.ebi.ac.uk/vol1/fastq/SRR765/SRR765165/SRR765165_2.fastq.gz	mixed	PRJNA189400	Zea mays, A661 RNAseq
SRR765166	ftp.sra.ebi.ac.uk/vol1/fastq/SRR765/SRR765166/SRR765166_1.fastq.gz;ftp.sra.ebi.ac.uk/vol1/fastq/SRR765/SRR765166/SRR765166_2.fastq.gz	mixed	PRJNA189400	Zea mays, A662 RNAseq
SRR765167	ftp.sra.ebi.ac.uk/vol1/fastq/SRR765/SRR765167/SRR765167_1.fastq.gz;ftp.sra.ebi.ac.uk/vol1/fastq/SRR765/SRR765167/SRR765167_2.fastq.gz	mixed	PRJNA189400	Zea mays, A663 RNAseq
SRR765168	ftp.sra.ebi.ac.uk/vol1/fastq/SRR765/SRR765168/SRR765168_1.fastq.gz;ftp.sra.ebi.ac.uk/vol1/fastq/SRR765/SRR765168/SRR765168_2.fastq.gz	mixed	PRJNA189400	Zea mays, A673 RNAseq
SRR765169	ftp.sra.ebi.ac.uk/vol1/fastq/SRR765/SRR765169/SRR765169_1.fastq.gz;ftp.sra.ebi.ac.uk/vol1/fastq/SRR765/SRR765169/SRR765169_2.fastq.gz	mixed	PRJNA189400	Zea mays, A674 RNAseq
SRR765170	ftp.sra.ebi.ac.uk/vol1/fastq/SRR765/SRR765170/SRR765170_1.fastq.gz;ftp.sra.ebi.ac.uk/vol1/fastq/SRR765/SRR765170/SRR765170_2.fastq.gz	mixed	PRJNA189400	Zea mays, A679 RNAseq
SRR765171	ftp.sra.ebi.ac.uk/vol1/fastq/SRR765/SRR765171/SRR765171_1.fastq.gz;ftp.sra.ebi.ac.uk/vol1/fastq/SRR765/SRR765171/SRR765171_2.fastq.gz	mixed	PRJNA189400	Zea mays, A680 RNAseq
SRR765172	ftp.sra.ebi.ac.uk/vol1/fastq/SRR765/SRR765172/SRR765172_1.fastq.gz;ftp.sra.ebi.ac.uk/vol1/fastq/SRR765/SRR765172/SRR765172_2.fastq.gz	mixed	PRJNA189400	Zea mays, A682 RNAseq
SRR765173	ftp.sra.ebi.ac.uk/vol1/fastq/SRR765/SRR765173/SRR765173_1.fastq.gz;ftp.sra.ebi.ac.uk/vol1/fastq/SRR765/SRR765173/SRR765173_2.fastq.gz	mixed	PRJNA189400	Zea mays, A71 RNAseq
SRR765174	ftp.sra.ebi.ac.uk/vol1/fastq/SRR765/SRR765174/SRR765174_1.fastq.gz;ftp.sra.ebi.ac.uk/vol1/fastq/SRR765/SRR765174/SRR765174_2.fastq.gz	mixed	PRJNA189400	Zea mays, A73 RNAseq
SRR765175	ftp.sra.ebi.ac.uk/vol1/fastq/SRR765/SRR765175/SRR765175_1.fastq.gz;ftp.sra.ebi.ac.uk/vol1/fastq/SRR765/SRR765175/SRR765175_2.fastq.gz	mixed	PRJNA189400	Zea mays, A797NW RNAseq
SRR765176	ftp.sra.ebi.ac.uk/vol1/fastq/SRR765/SRR765176/SRR765176_1.fastq.gz;ftp.sra.ebi.ac.uk/vol1/fastq/SRR765/SRR765176/SRR765176_2.fastq.gz	mixed	PRJNA189400	Zea mays, AR228 RNAseq
SRR765177	ftp.sra.ebi.ac.uk/vol1/fastq/SRR765/SRR765177/SRR765177_1.fastq.gz;ftp.sra.ebi.ac.uk/vol1/fastq/SRR765/SRR765177/SRR765177_2.fastq.gz	mixed	PRJNA189400	Zea mays, AS5707 RNAseq
SRR765178	ftp.sra.ebi.ac.uk/vol1/fastq/SRR765/SRR765178/SRR765178_1.fastq.gz;ftp.sra.ebi.ac.uk/vol1/fastq/SRR765/SRR765178/SRR765178_2.fastq.gz	mixed	PRJNA189400	Zea mays, AusTRCF_306238 RNAseq
SRR765179	ftp.sra.ebi.ac.uk/vol1/fastq/SRR765/SRR765179/SRR765179_1.fastq.gz;ftp.sra.ebi.ac.uk/vol1/fastq/SRR765/SRR765179/SRR765179_2.fastq.gz	mixed	PRJNA189400	Zea mays, B-18_INBR.FR.SUPERGOLD RNAseq
SRR765180	ftp.sra.ebi.ac.uk/vol1/fastq/SRR765/SRR765180/SRR765180_1.fastq.gz;ftp.sra.ebi.ac.uk/vol1/fastq/SRR765/SRR765180/SRR765180_2.fastq.gz	mixed	PRJNA189400	Zea mays, B-28 RNAseq
SRR765181	ftp.sra.ebi.ac.uk/vol1/fastq/SRR765/SRR765181/SRR765181_1.fastq.gz;ftp.sra.ebi.ac.uk/vol1/fastq/SRR765/SRR765181/SRR765181_2.fastq.gz	mixed	PRJNA189400	Zea mays, B10 RNAseq
SRR765182	ftp.sra.ebi.ac.uk/vol1/fastq/SRR765/SRR765182/SRR765182_1.fastq.gz;ftp.sra.ebi.ac.uk/vol1/fastq/SRR765/SRR765182/SRR765182_2.fastq.gz	mixed	PRJNA189400	Zea mays, B101 RNAseq
SRR765183	ftp.sra.ebi.ac.uk/vol1/fastq/SRR765/SRR765183/SRR765183_1.fastq.gz;ftp.sra.ebi.ac.uk/vol1/fastq/SRR765/SRR765183/SRR765183_2.fastq.gz	mixed	PRJNA189400	Zea mays, B103 RNAseq
SRR765184	ftp.sra.ebi.ac.uk/vol1/fastq/SRR765/SRR765184/SRR765184_1.fastq.gz;ftp.sra.ebi.ac.uk/vol1/fastq/SRR765/SRR765184/SRR765184_2.fastq.gz	mixed	PRJNA189400	Zea mays, B104 RNAseq
SRR765185	ftp.sra.ebi.ac.uk/vol1/fastq/SRR765/SRR765185/SRR765185_1.fastq.gz;ftp.sra.ebi.ac.uk/vol1/fastq/SRR765/SRR765185/SRR765185_2.fastq.gz	mixed	PRJNA189400	Zea mays, B105 RNAseq
SRR765186	ftp.sra.ebi.ac.uk/vol1/fastq/SRR765/SRR765186/SRR765186_1.fastq.gz;ftp.sra.ebi.ac.uk/vol1/fastq/SRR765/SRR765186/SRR765186_2.fastq.gz	mixed	PRJNA189400	Zea mays, B106 RNAseq
SRR765187	ftp.sra.ebi.ac.uk/vol1/fastq/SRR765/SRR765187/SRR765187_1.fastq.gz;ftp.sra.ebi.ac.uk/vol1/fastq/SRR765/SRR765187/SRR765187_2.fastq.gz	mixed	PRJNA189400	Zea mays, B107 RNAseq
SRR765188	ftp.sra.ebi.ac.uk/vol1/fastq/SRR765/SRR765188/SRR765188_1.fastq.gz;ftp.sra.ebi.ac.uk/vol1/fastq/SRR765/SRR765188/SRR765188_2.fastq.gz	mixed	PRJNA189400	Zea mays, B108 RNAseq
SRR765189	ftp.sra.ebi.ac.uk/vol1/fastq/SRR765/SRR765189/SRR765189_1.fastq.gz;ftp.sra.ebi.ac.uk/vol1/fastq/SRR765/SRR765189/SRR765189_2.fastq.gz	mixed	PRJNA189400	Zea mays, B109 RNAseq
SRR765190	ftp.sra.ebi.ac.uk/vol1/fastq/SRR765/SRR765190/SRR765190_1.fastq.gz;ftp.sra.ebi.ac.uk/vol1/fastq/SRR765/SRR765190/SRR765190_2.fastq.gz	mixed	PRJNA189400	Zea mays, B110 RNAseq
SRR765191	ftp.sra.ebi.ac.uk/vol1/fastq/SRR765/SRR765191/SRR765191_1.fastq.gz;ftp.sra.ebi.ac.uk/vol1/fastq/SRR765/SRR765191/SRR765191_2.fastq.gz	mixed	PRJNA189400	Zea mays, B111 RNAseq
SRR765192	ftp.sra.ebi.ac.uk/vol1/fastq/SRR765/SRR765192/SRR765192_1.fastq.gz;ftp.sra.ebi.ac.uk/vol1/fastq/SRR765/SRR765192/SRR765192_2.fastq.gz	mixed	PRJNA189400	Zea mays, B112 RNAseq
SRR765193	ftp.sra.ebi.ac.uk/vol1/fastq/SRR765/SRR765193/SRR765193_1.fastq.gz;ftp.sra.ebi.ac.uk/vol1/fastq/SRR765/SRR765193/SRR765193_2.fastq.gz	mixed	PRJNA189400	Zea mays, B113 RNAseq
SRR765194	ftp.sra.ebi.ac.uk/vol1/fastq/SRR765/SRR765194/SRR765194_1.fastq.gz;ftp.sra.ebi.ac.uk/vol1/fastq/SRR765/SRR765194/SRR765194_2.fastq.gz	mixed	PRJNA189400	Zea mays, B114 RNAseq
SRR765195	ftp.sra.ebi.ac.uk/vol1/fastq/SRR765/SRR765195/SRR765195_1.fastq.gz;ftp.sra.ebi.ac.uk/vol1/fastq/SRR765/SRR765195/SRR765195_2.fastq.gz	mixed	PRJNA189400	Zea mays, B115 RNAseq
SRR765196	ftp.sra.ebi.ac.uk/vol1/fastq/SRR765/SRR765196/SRR765196_1.fastq.gz;ftp.sra.ebi.ac.uk/vol1/fastq/SRR765/SRR765196/SRR765196_2.fastq.gz	mixed	PRJNA189400	Zea mays, B119 RNAseq
SRR765197	ftp.sra.ebi.ac.uk/vol1/fastq/SRR765/SRR765197/SRR765197_1.fastq.gz;ftp.sra.ebi.ac.uk/vol1/fastq/SRR765/SRR765197/SRR765197_2.fastq.gz	mixed	PRJNA189400	Zea mays, B120 RNAseq
SRR765198	ftp.sra.ebi.ac.uk/vol1/fastq/SRR765/SRR765198/SRR765198_1.fastq.gz;ftp.sra.ebi.ac.uk/vol1/fastq/SRR765/SRR765198/SRR765198_2.fastq.gz	mixed	PRJNA189400	Zea mays, B121 RNAseq
SRR765199	ftp.sra.ebi.ac.uk/vol1/fastq/SRR765/SRR765199/SRR765199_1.fastq.gz;ftp.sra.ebi.ac.uk/vol1/fastq/SRR765/SRR765199/SRR765199_2.fastq.gz	mixed	PRJNA189400	Zea mays, B14 RNAseq
SRR765200	ftp.sra.ebi.ac.uk/vol1/fastq/SRR765/SRR765200/SRR765200_1.fastq.gz;ftp.sra.ebi.ac.uk/vol1/fastq/SRR765/SRR765200/SRR765200_2.fastq.gz	mixed	PRJNA189400	Zea mays, B14A RNAseq
SRR765201	ftp.sra.ebi.ac.uk/vol1/fastq/SRR765/SRR765201/SRR765201_1.fastq.gz;ftp.sra.ebi.ac.uk/vol1/fastq/SRR765/SRR765201/SRR765201_2.fastq.gz	mixed	PRJNA189400	Zea mays, B164 RNAseq
SRR765202	ftp.sra.ebi.ac.uk/vol1/fastq/SRR765/SRR765202/SRR765202_1.fastq.gz;ftp.sra.ebi.ac.uk/vol1/fastq/SRR765/SRR765202/SRR765202_2.fastq.gz	mixed	PRJNA189400	Zea mays, B2 RNAseq
SRR765203	ftp.sra.ebi.ac.uk/vol1/fastq/SRR765/SRR765203/SRR765203_1.fastq.gz;ftp.sra.ebi.ac.uk/vol1/fastq/SRR765/SRR765203/SRR765203_2.fastq.gz	mixed	PRJNA189400	Zea mays, B37 RNAseq
SRR765204	ftp.sra.ebi.ac.uk/vol1/fastq/SRR765/SRR765204/SRR765204_1.fastq.gz;ftp.sra.ebi.ac.uk/vol1/fastq/SRR765/SRR765204/SRR765204_2.fastq.gz	mixed	PRJNA189400	Zea mays, B42 RNAseq
SRR765205	ftp.sra.ebi.ac.uk/vol1/fastq/SRR765/SRR765205/SRR765205_1.fastq.gz;ftp.sra.ebi.ac.uk/vol1/fastq/SRR765/SRR765205/SRR765205_2.fastq.gz	mixed	PRJNA189400	Zea mays, B52 RNAseq
SRR765206	ftp.sra.ebi.ac.uk/vol1/fastq/SRR765/SRR765206/SRR765206_1.fastq.gz;ftp.sra.ebi.ac.uk/vol1/fastq/SRR765/SRR765206/SRR765206_2.fastq.gz	mixed	PRJNA189400	Zea mays, B54 RNAseq
SRR765207	ftp.sra.ebi.ac.uk/vol1/fastq/SRR765/SRR765207/SRR765207_1.fastq.gz;ftp.sra.ebi.ac.uk/vol1/fastq/SRR765/SRR765207/SRR765207_2.fastq.gz	mixed	PRJNA189400	Zea mays, B64 RNAseq
SRR765208	ftp.sra.ebi.ac.uk/vol1/fastq/SRR765/SRR765208/SRR765208_1.fastq.gz;ftp.sra.ebi.ac.uk/vol1/fastq/SRR765/SRR765208/SRR765208_2.fastq.gz	mixed	PRJNA189400	Zea mays, B66 RNAseq
SRR765209	ftp.sra.ebi.ac.uk/vol1/fastq/SRR765/SRR765209/SRR765209_1.fastq.gz;ftp.sra.ebi.ac.uk/vol1/fastq/SRR765/SRR765209/SRR765209_2.fastq.gz	mixed	PRJNA189400	Zea mays, B68 RNAseq
SRR765210	ftp.sra.ebi.ac.uk/vol1/fastq/SRR765/SRR765210/SRR765210_1.fastq.gz;ftp.sra.ebi.ac.uk/vol1/fastq/SRR765/SRR765210/SRR765210_2.fastq.gz	mixed	PRJNA189400	Zea mays, B7 RNAseq
SRR765211	ftp.sra.ebi.ac.uk/vol1/fastq/SRR765/SRR765211/SRR765211_1.fastq.gz;ftp.sra.ebi.ac.uk/vol1/fastq/SRR765/SRR765211/SRR765211_2.fastq.gz	mixed	PRJNA189400	Zea mays, B73 RNAseq
SRR765212	ftp.sra.ebi.ac.uk/vol1/fastq/SRR765/SRR765212/SRR765212_1.fastq.gz;ftp.sra.ebi.ac.uk/vol1/fastq/SRR765/SRR765212/SRR765212_2.fastq.gz	mixed	PRJNA189400	Zea mays, B75 RNAseq
SRR765213	ftp.sra.ebi.ac.uk/vol1/fastq/SRR765/SRR765213/SRR765213_1.fastq.gz;ftp.sra.ebi.ac.uk/vol1/fastq/SRR765/SRR765213/SRR765213_2.fastq.gz	mixed	PRJNA189400	Zea mays, B77 RNAseq
SRR765214	ftp.sra.ebi.ac.uk/vol1/fastq/SRR765/SRR765214/SRR765214_1.fastq.gz;ftp.sra.ebi.ac.uk/vol1/fastq/SRR765/SRR765214/SRR765214_2.fastq.gz	mixed	PRJNA189400	Zea mays, B79 RNAseq
SRR765215	ftp.sra.ebi.ac.uk/vol1/fastq/SRR765/SRR765215/SRR765215_1.fastq.gz;ftp.sra.ebi.ac.uk/vol1/fastq/SRR765/SRR765215/SRR765215_2.fastq.gz	mixed	PRJNA189400	Zea mays, B8 RNAseq
SRR765216	ftp.sra.ebi.ac.uk/vol1/fastq/SRR765/SRR765216/SRR765216_1.fastq.gz;ftp.sra.ebi.ac.uk/vol1/fastq/SRR765/SRR765216/SRR765216_2.fastq.gz	mixed	PRJNA189400	Zea mays, B84 RNAseq
SRR765217	ftp.sra.ebi.ac.uk/vol1/fastq/SRR765/SRR765217/SRR765217_1.fastq.gz;ftp.sra.ebi.ac.uk/vol1/fastq/SRR765/SRR765217/SRR765217_2.fastq.gz	mixed	PRJNA189400	Zea mays, B85 RNAseq
SRR765218	ftp.sra.ebi.ac.uk/vol1/fastq/SRR765/SRR765218/SRR765218_1.fastq.gz;ftp.sra.ebi.ac.uk/vol1/fastq/SRR765/SRR765218/SRR765218_2.fastq.gz	mixed	PRJNA189400	Zea mays, B87 RNAseq
SRR765219	ftp.sra.ebi.ac.uk/vol1/fastq/SRR765/SRR765219/SRR765219_1.fastq.gz;ftp.sra.ebi.ac.uk/vol1/fastq/SRR765/SRR765219/SRR765219_2.fastq.gz	mixed	PRJNA189400	Zea mays, B88 RNAseq
SRR765220	ftp.sra.ebi.ac.uk/vol1/fastq/SRR765/SRR765220/SRR765220_1.fastq.gz;ftp.sra.ebi.ac.uk/vol1/fastq/SRR765/SRR765220/SRR765220_2.fastq.gz	mixed	PRJNA189400	Zea mays, B90 RNAseq
SRR765221	ftp.sra.ebi.ac.uk/vol1/fastq/SRR765/SRR765221/SRR765221_1.fastq.gz;ftp.sra.ebi.ac.uk/vol1/fastq/SRR765/SRR765221/SRR765221_2.fastq.gz	mixed	PRJNA189400	Zea mays, B91 RNAseq
SRR765222	ftp.sra.ebi.ac.uk/vol1/fastq/SRR765/SRR765222/SRR765222_1.fastq.gz;ftp.sra.ebi.ac.uk/vol1/fastq/SRR765/SRR765222/SRR765222_2.fastq.gz	mixed	PRJNA189400	Zea mays, B97 RNAseq
SRR765223	ftp.sra.ebi.ac.uk/vol1/fastq/SRR765/SRR765223/SRR765223_1.fastq.gz;ftp.sra.ebi.ac.uk/vol1/fastq/SRR765/SRR765223/SRR765223_2.fastq.gz	mixed	PRJNA189400	Zea mays, B98 RNAseq
SRR765224	ftp.sra.ebi.ac.uk/vol1/fastq/SRR765/SRR765224/SRR765224_1.fastq.gz;ftp.sra.ebi.ac.uk/vol1/fastq/SRR765/SRR765224/SRR765224_2.fastq.gz	mixed	PRJNA189400	Zea mays, B99 RNAseq
SRR765225	ftp.sra.ebi.ac.uk/vol1/fastq/SRR765/SRR765225/SRR765225_1.fastq.gz;ftp.sra.ebi.ac.uk/vol1/fastq/SRR765/SRR765225/SRR765225_2.fastq.gz	mixed	PRJNA189400	Zea mays, C102 RNAseq
SRR765226	ftp.sra.ebi.ac.uk/vol1/fastq/SRR765/SRR765226/SRR765226_1.fastq.gz;ftp.sra.ebi.ac.uk/vol1/fastq/SRR765/SRR765226/SRR765226_2.fastq.gz	mixed	PRJNA189400	Zea mays, C103 RNAseq
SRR765227	ftp.sra.ebi.ac.uk/vol1/fastq/SRR765/SRR765227/SRR765227_1.fastq.gz;ftp.sra.ebi.ac.uk/vol1/fastq/SRR765/SRR765227/SRR765227_2.fastq.gz	mixed	PRJNA189400	Zea mays, C123 RNAseq
SRR765228	ftp.sra.ebi.ac.uk/vol1/fastq/SRR765/SRR765228/SRR765228_1.fastq.gz;ftp.sra.ebi.ac.uk/vol1/fastq/SRR765/SRR765228/SRR765228_2.fastq.gz	mixed	PRJNA189400	Zea mays, C15 RNAseq
SRR765229	ftp.sra.ebi.ac.uk/vol1/fastq/SRR765/SRR765229/SRR765229_1.fastq.gz;ftp.sra.ebi.ac.uk/vol1/fastq/SRR765/SRR765229/SRR765229_2.fastq.gz	mixed	PRJNA189400	Zea mays, C42 RNAseq
SRR765230	ftp.sra.ebi.ac.uk/vol1/fastq/SRR765/SRR765230/SRR765230_1.fastq.gz;ftp.sra.ebi.ac.uk/vol1/fastq/SRR765/SRR765230/SRR765230_2.fastq.gz	mixed	PRJNA189400	Zea mays, C49A RNAseq
SRR765231	ftp.sra.ebi.ac.uk/vol1/fastq/SRR765/SRR765231/SRR765231_1.fastq.gz;ftp.sra.ebi.ac.uk/vol1/fastq/SRR765/SRR765231/SRR765231_2.fastq.gz	mixed	PRJNA189400	Zea mays, C68 RNAseq
SRR765232	ftp.sra.ebi.ac.uk/vol1/fastq/SRR765/SRR765232/SRR765232_1.fastq.gz;ftp.sra.ebi.ac.uk/vol1/fastq/SRR765/SRR765232/SRR765232_2.fastq.gz	mixed	PRJNA189400	Zea mays, CG10 RNAseq
SRR765233	ftp.sra.ebi.ac.uk/vol1/fastq/SRR765/SRR765233/SRR765233_1.fastq.gz;ftp.sra.ebi.ac.uk/vol1/fastq/SRR765/SRR765233/SRR765233_2.fastq.gz	mixed	PRJNA189400	Zea mays, CG106 RNAseq
SRR765234	ftp.sra.ebi.ac.uk/vol1/fastq/SRR765/SRR765234/SRR765234_1.fastq.gz;ftp.sra.ebi.ac.uk/vol1/fastq/SRR765/SRR765234/SRR765234_2.fastq.gz	mixed	PRJNA189400	Zea mays, CG108 RNAseq
SRR765235	ftp.sra.ebi.ac.uk/vol1/fastq/SRR765/SRR765235/SRR765235_1.fastq.gz;ftp.sra.ebi.ac.uk/vol1/fastq/SRR765/SRR765235/SRR765235_2.fastq.gz	mixed	PRJNA189400	Zea mays, CG65 RNAseq
SRR765236	ftp.sra.ebi.ac.uk/vol1/fastq/SRR765/SRR765236/SRR765236_1.fastq.gz;ftp.sra.ebi.ac.uk/vol1/fastq/SRR765/SRR765236/SRR765236_2.fastq.gz	mixed	PRJNA189400	Zea mays, CH157 RNAseq
SRR765237	ftp.sra.ebi.ac.uk/vol1/fastq/SRR765/SRR765237/SRR765237_1.fastq.gz;ftp.sra.ebi.ac.uk/vol1/fastq/SRR765/SRR765237/SRR765237_2.fastq.gz	mixed	PRJNA189400	Zea mays, CH701-30 RNAseq
SRR765238	ftp.sra.ebi.ac.uk/vol1/fastq/SRR765/SRR765238/SRR765238_1.fastq.gz;ftp.sra.ebi.ac.uk/vol1/fastq/SRR765/SRR765238/SRR765238_2.fastq.gz	mixed	PRJNA189400	Zea mays, CH753-4 RNAseq
SRR765239	ftp.sra.ebi.ac.uk/vol1/fastq/SRR765/SRR765239/SRR765239_1.fastq.gz;ftp.sra.ebi.ac.uk/vol1/fastq/SRR765/SRR765239/SRR765239_2.fastq.gz	mixed	PRJNA189400	Zea mays, CH9 RNAseq
SRR765240	ftp.sra.ebi.ac.uk/vol1/fastq/SRR765/SRR765240/SRR765240_1.fastq.gz;ftp.sra.ebi.ac.uk/vol1/fastq/SRR765/SRR765240/SRR765240_2.fastq.gz	mixed	PRJNA189400	Zea mays, Chi-tan_120 RNAseq
SRR765241	ftp.sra.ebi.ac.uk/vol1/fastq/SRR765/SRR765241/SRR765241_1.fastq.gz;ftp.sra.ebi.ac.uk/vol1/fastq/SRR765/SRR765241/SRR765241_2.fastq.gz	mixed	PRJNA189400	Zea mays, CI_40H RNAseq
SRR765242	ftp.sra.ebi.ac.uk/vol1/fastq/SRR765/SRR765242/SRR765242_1.fastq.gz;ftp.sra.ebi.ac.uk/vol1/fastq/SRR765/SRR765242/SRR765242_2.fastq.gz	mixed	PRJNA189400	Zea mays, CI187-2 RNAseq
SRR765243	ftp.sra.ebi.ac.uk/vol1/fastq/SRR765/SRR765243/SRR765243_1.fastq.gz;ftp.sra.ebi.ac.uk/vol1/fastq/SRR765/SRR765243/SRR765243_2.fastq.gz	mixed	PRJNA189400	Zea mays, CI21E RNAseq
SRR765244	ftp.sra.ebi.ac.uk/vol1/fastq/SRR765/SRR765244/SRR765244_1.fastq.gz;ftp.sra.ebi.ac.uk/vol1/fastq/SRR765/SRR765244/SRR765244_2.fastq.gz	mixed	PRJNA189400	Zea mays, CI28A RNAseq
SRR765245	ftp.sra.ebi.ac.uk/vol1/fastq/SRR765/SRR765245/SRR765245_1.fastq.gz;ftp.sra.ebi.ac.uk/vol1/fastq/SRR765/SRR765245/SRR765245_2.fastq.gz	mixed	PRJNA189400	Zea mays, CI31A RNAseq
SRR765246	ftp.sra.ebi.ac.uk/vol1/fastq/SRR765/SRR765246/SRR765246_1.fastq.gz;ftp.sra.ebi.ac.uk/vol1/fastq/SRR765/SRR765246/SRR765246_2.fastq.gz	mixed	PRJNA189400	Zea mays, CI3A RNAseq
SRR765247	ftp.sra.ebi.ac.uk/vol1/fastq/SRR765/SRR765247/SRR765247_1.fastq.gz;ftp.sra.ebi.ac.uk/vol1/fastq/SRR765/SRR765247/SRR765247_2.fastq.gz	mixed	PRJNA189400	Zea mays, CI64 RNAseq
SRR765248	ftp.sra.ebi.ac.uk/vol1/fastq/SRR765/SRR765248/SRR765248_1.fastq.gz;ftp.sra.ebi.ac.uk/vol1/fastq/SRR765/SRR765248/SRR765248_2.fastq.gz	mixed	PRJNA189400	Zea mays, CI90C RNAseq
SRR765249	ftp.sra.ebi.ac.uk/vol1/fastq/SRR765/SRR765249/SRR765249_1.fastq.gz;ftp.sra.ebi.ac.uk/vol1/fastq/SRR765/SRR765249/SRR765249_2.fastq.gz	mixed	PRJNA189400	Zea mays, CI91B RNAseq
SRR765250	ftp.sra.ebi.ac.uk/vol1/fastq/SRR765/SRR765250/SRR765250_1.fastq.gz;ftp.sra.ebi.ac.uk/vol1/fastq/SRR765/SRR765250/SRR765250_2.fastq.gz	mixed	PRJNA189400	Zea mays, CL17 RNAseq
SRR765251	ftp.sra.ebi.ac.uk/vol1/fastq/SRR765/SRR765251/SRR765251_1.fastq.gz;ftp.sra.ebi.ac.uk/vol1/fastq/SRR765/SRR765251/SRR765251_2.fastq.gz	mixed	PRJNA189400	Zea mays, CL18 RNAseq
SRR765252	ftp.sra.ebi.ac.uk/vol1/fastq/SRR765/SRR765252/SRR765252_1.fastq.gz;ftp.sra.ebi.ac.uk/vol1/fastq/SRR765/SRR765252/SRR765252_2.fastq.gz	mixed	PRJNA189400	Zea mays, CL22 RNAseq
SRR765253	ftp.sra.ebi.ac.uk/vol1/fastq/SRR765/SRR765253/SRR765253_1.fastq.gz;ftp.sra.ebi.ac.uk/vol1/fastq/SRR765/SRR765253/SRR765253_2.fastq.gz	mixed	PRJNA189400	Zea mays, CL27 RNAseq
SRR765254	ftp.sra.ebi.ac.uk/vol1/fastq/SRR765/SRR765254/SRR765254_1.fastq.gz;ftp.sra.ebi.ac.uk/vol1/fastq/SRR765/SRR765254/SRR765254_2.fastq.gz	mixed	PRJNA189400	Zea mays, CM105 RNAseq
SRR765255	ftp.sra.ebi.ac.uk/vol1/fastq/SRR765/SRR765255/SRR765255_1.fastq.gz;ftp.sra.ebi.ac.uk/vol1/fastq/SRR765/SRR765255/SRR765255_2.fastq.gz	mixed	PRJNA189400	Zea mays, CM174 RNAseq
SRR765256	ftp.sra.ebi.ac.uk/vol1/fastq/SRR765/SRR765256/SRR765256_1.fastq.gz;ftp.sra.ebi.ac.uk/vol1/fastq/SRR765/SRR765256/SRR765256_2.fastq.gz	mixed	PRJNA189400	Zea mays, CM37 RNAseq
SRR765257	ftp.sra.ebi.ac.uk/vol1/fastq/SRR765/SRR765257/SRR765257_1.fastq.gz;ftp.sra.ebi.ac.uk/vol1/fastq/SRR765/SRR765257/SRR765257_2.fastq.gz	mixed	PRJNA189400	Zea mays, CM48 RNAseq
SRR765258	ftp.sra.ebi.ac.uk/vol1/fastq/SRR765/SRR765258/SRR765258_1.fastq.gz;ftp.sra.ebi.ac.uk/vol1/fastq/SRR765/SRR765258/SRR765258_2.fastq.gz	mixed	PRJNA189400	Zea mays, CM7 RNAseq
SRR765259	ftp.sra.ebi.ac.uk/vol1/fastq/SRR765/SRR765259/SRR765259_1.fastq.gz;ftp.sra.ebi.ac.uk/vol1/fastq/SRR765/SRR765259/SRR765259_2.fastq.gz	mixed	PRJNA189400	Zea mays, CM99 RNAseq
SRR765260	ftp.sra.ebi.ac.uk/vol1/fastq/SRR765/SRR765260/SRR765260_1.fastq.gz;ftp.sra.ebi.ac.uk/vol1/fastq/SRR765/SRR765260/SRR765260_2.fastq.gz	mixed	PRJNA189400	Zea mays, CML 108 RNAseq
SRR765261	ftp.sra.ebi.ac.uk/vol1/fastq/SRR765/SRR765261/SRR765261_1.fastq.gz;ftp.sra.ebi.ac.uk/vol1/fastq/SRR765/SRR765261/SRR765261_2.fastq.gz	mixed	PRJNA189400	Zea mays, CML 144 RNAseq
SRR765262	ftp.sra.ebi.ac.uk/vol1/fastq/SRR765/SRR765262/SRR765262_1.fastq.gz;ftp.sra.ebi.ac.uk/vol1/fastq/SRR765/SRR765262/SRR765262_2.fastq.gz	mixed	PRJNA189400	Zea mays, CML 161 RNAseq
SRR765263	ftp.sra.ebi.ac.uk/vol1/fastq/SRR765/SRR765263/SRR765263_1.fastq.gz;ftp.sra.ebi.ac.uk/vol1/fastq/SRR765/SRR765263/SRR765263_2.fastq.gz	mixed	PRJNA189400	Zea mays, CML 176 RNAseq
SRR765264	ftp.sra.ebi.ac.uk/vol1/fastq/SRR765/SRR765264/SRR765264_1.fastq.gz;ftp.sra.ebi.ac.uk/vol1/fastq/SRR765/SRR765264/SRR765264_2.fastq.gz	mixed	PRJNA189400	Zea mays, CML 197 RNAseq
SRR765265	ftp.sra.ebi.ac.uk/vol1/fastq/SRR765/SRR765265/SRR765265_1.fastq.gz;ftp.sra.ebi.ac.uk/vol1/fastq/SRR765/SRR765265/SRR765265_2.fastq.gz	mixed	PRJNA189400	Zea mays, CML 202 RNAseq
SRR765266	ftp.sra.ebi.ac.uk/vol1/fastq/SRR765/SRR765266/SRR765266_1.fastq.gz;ftp.sra.ebi.ac.uk/vol1/fastq/SRR765/SRR765266/SRR765266_2.fastq.gz	mixed	PRJNA189400	Zea mays, CML 216 RNAseq
SRR765267	ftp.sra.ebi.ac.uk/vol1/fastq/SRR765/SRR765267/SRR765267_1.fastq.gz;ftp.sra.ebi.ac.uk/vol1/fastq/SRR765/SRR765267/SRR765267_2.fastq.gz	mixed	PRJNA189400	Zea mays, CML 218 RNAseq
SRR765268	ftp.sra.ebi.ac.uk/vol1/fastq/SRR765/SRR765268/SRR765268_1.fastq.gz;ftp.sra.ebi.ac.uk/vol1/fastq/SRR765/SRR765268/SRR765268_2.fastq.gz	mixed	PRJNA189400	Zea mays, CML 220 RNAseq
SRR765269	ftp.sra.ebi.ac.uk/vol1/fastq/SRR765/SRR765269/SRR765269_1.fastq.gz;ftp.sra.ebi.ac.uk/vol1/fastq/SRR765/SRR765269/SRR765269_2.fastq.gz	mixed	PRJNA189400	Zea mays, CML 228 RNAseq
SRR765270	ftp.sra.ebi.ac.uk/vol1/fastq/SRR765/SRR765270/SRR765270_1.fastq.gz;ftp.sra.ebi.ac.uk/vol1/fastq/SRR765/SRR765270/SRR765270_2.fastq.gz	mixed	PRJNA189400	Zea mays, CML 247 RNAseq
SRR765271	ftp.sra.ebi.ac.uk/vol1/fastq/SRR765/SRR765271/SRR765271_1.fastq.gz;ftp.sra.ebi.ac.uk/vol1/fastq/SRR765/SRR765271/SRR765271_2.fastq.gz	mixed	PRJNA189400	Zea mays, CML 251 RNAseq
SRR765272	ftp.sra.ebi.ac.uk/vol1/fastq/SRR765/SRR765272/SRR765272_1.fastq.gz;ftp.sra.ebi.ac.uk/vol1/fastq/SRR765/SRR765272/SRR765272_2.fastq.gz	mixed	PRJNA189400	Zea mays, CML 254 RNAseq
SRR765273	ftp.sra.ebi.ac.uk/vol1/fastq/SRR765/SRR765273/SRR765273_1.fastq.gz;ftp.sra.ebi.ac.uk/vol1/fastq/SRR765/SRR765273/SRR765273_2.fastq.gz	mixed	PRJNA189400	Zea mays, CML 264 RNAseq
SRR765274	ftp.sra.ebi.ac.uk/vol1/fastq/SRR765/SRR765274/SRR765274_1.fastq.gz;ftp.sra.ebi.ac.uk/vol1/fastq/SRR765/SRR765274/SRR765274_2.fastq.gz	mixed	PRJNA189400	Zea mays, CML 277 RNAseq
SRR765275	ftp.sra.ebi.ac.uk/vol1/fastq/SRR765/SRR765275/SRR765275_1.fastq.gz;ftp.sra.ebi.ac.uk/vol1/fastq/SRR765/SRR765275/SRR765275_2.fastq.gz	mixed	PRJNA189400	Zea mays, CML 287 RNAseq
SRR765276	ftp.sra.ebi.ac.uk/vol1/fastq/SRR765/SRR765276/SRR765276_1.fastq.gz;ftp.sra.ebi.ac.uk/vol1/fastq/SRR765/SRR765276/SRR765276_2.fastq.gz	mixed	PRJNA189400	Zea mays, CML 312 RNAseq
SRR765277	ftp.sra.ebi.ac.uk/vol1/fastq/SRR765/SRR765277/SRR765277_1.fastq.gz;ftp.sra.ebi.ac.uk/vol1/fastq/SRR765/SRR765277/SRR765277_2.fastq.gz	mixed	PRJNA189400	Zea mays, CML 322 RNAseq
SRR765278	ftp.sra.ebi.ac.uk/vol1/fastq/SRR765/SRR765278/SRR765278_1.fastq.gz;ftp.sra.ebi.ac.uk/vol1/fastq/SRR765/SRR765278/SRR765278_2.fastq.gz	mixed	PRJNA189400	Zea mays, CML 323 RNAseq
SRR765279	ftp.sra.ebi.ac.uk/vol1/fastq/SRR765/SRR765279/SRR765279_1.fastq.gz;ftp.sra.ebi.ac.uk/vol1/fastq/SRR765/SRR765279/SRR765279_2.fastq.gz	mixed	PRJNA189400	Zea mays, CML 376 RNAseq
SRR765280	ftp.sra.ebi.ac.uk/vol1/fastq/SRR765/SRR765280/SRR765280_1.fastq.gz;ftp.sra.ebi.ac.uk/vol1/fastq/SRR765/SRR765280/SRR765280_2.fastq.gz	mixed	PRJNA189400	Zea mays, CML 421 RNAseq
SRR765281	ftp.sra.ebi.ac.uk/vol1/fastq/SRR765/SRR765281/SRR765281_1.fastq.gz;ftp.sra.ebi.ac.uk/vol1/fastq/SRR765/SRR765281/SRR765281_2.fastq.gz	mixed	PRJNA189400	Zea mays, CML 444 RNAseq
SRR765282	ftp.sra.ebi.ac.uk/vol1/fastq/SRR765/SRR765282/SRR765282_1.fastq.gz;ftp.sra.ebi.ac.uk/vol1/fastq/SRR765/SRR765282/SRR765282_2.fastq.gz	mixed	PRJNA189400	Zea mays, CML 448 RNAseq
SRR765283	ftp.sra.ebi.ac.uk/vol1/fastq/SRR765/SRR765283/SRR765283_1.fastq.gz;ftp.sra.ebi.ac.uk/vol1/fastq/SRR765/SRR765283/SRR765283_2.fastq.gz	mixed	PRJNA189400	Zea mays, CML 451 RNAseq
SRR765284	ftp.sra.ebi.ac.uk/vol1/fastq/SRR765/SRR765284/SRR765284_1.fastq.gz;ftp.sra.ebi.ac.uk/vol1/fastq/SRR765/SRR765284/SRR765284_2.fastq.gz	mixed	PRJNA189400	Zea mays, CML 456 RNAseq
SRR765285	ftp.sra.ebi.ac.uk/vol1/fastq/SRR765/SRR765285/SRR765285_1.fastq.gz;ftp.sra.ebi.ac.uk/vol1/fastq/SRR765/SRR765285/SRR765285_2.fastq.gz	mixed	PRJNA189400	Zea mays, CML 465 RNAseq
SRR765286	ftp.sra.ebi.ac.uk/vol1/fastq/SRR765/SRR765286/SRR765286_1.fastq.gz;ftp.sra.ebi.ac.uk/vol1/fastq/SRR765/SRR765286/SRR765286_2.fastq.gz	mixed	PRJNA189400	Zea mays, CML 488 RNAseq
SRR765287	ftp.sra.ebi.ac.uk/vol1/fastq/SRR765/SRR765287/SRR765287_1.fastq.gz;ftp.sra.ebi.ac.uk/vol1/fastq/SRR765/SRR765287/SRR765287_2.fastq.gz	mixed	PRJNA189400	Zea mays, CML 491 RNAseq
SRR765288	ftp.sra.ebi.ac.uk/vol1/fastq/SRR765/SRR765288/SRR765288_1.fastq.gz;ftp.sra.ebi.ac.uk/vol1/fastq/SRR765/SRR765288/SRR765288_2.fastq.gz	mixed	PRJNA189400	Zea mays, CML 505 RNAseq
SRR765289	ftp.sra.ebi.ac.uk/vol1/fastq/SRR765/SRR765289/SRR765289_1.fastq.gz;ftp.sra.ebi.ac.uk/vol1/fastq/SRR765/SRR765289/SRR765289_2.fastq.gz	mixed	PRJNA189400	Zea mays, CML 509 RNAseq
SRR765290	ftp.sra.ebi.ac.uk/vol1/fastq/SRR765/SRR765290/SRR765290_1.fastq.gz;ftp.sra.ebi.ac.uk/vol1/fastq/SRR765/SRR765290/SRR765290_2.fastq.gz	mixed	PRJNA189400	Zea mays, CML 511 RNAseq
SRR765291	ftp.sra.ebi.ac.uk/vol1/fastq/SRR765/SRR765291/SRR765291_1.fastq.gz;ftp.sra.ebi.ac.uk/vol1/fastq/SRR765/SRR765291/SRR765291_2.fastq.gz	mixed	PRJNA189400	Zea mays, CML 52 RNAseq
SRR765292	ftp.sra.ebi.ac.uk/vol1/fastq/SRR765/SRR765292/SRR765292_1.fastq.gz;ftp.sra.ebi.ac.uk/vol1/fastq/SRR765/SRR765292/SRR765292_2.fastq.gz	mixed	PRJNA189400	Zea mays, CML 91 RNAseq
SRR765293	ftp.sra.ebi.ac.uk/vol1/fastq/SRR765/SRR765293/SRR765293_1.fastq.gz;ftp.sra.ebi.ac.uk/vol1/fastq/SRR765/SRR765293/SRR765293_2.fastq.gz	mixed	PRJNA189400	Zea mays, CO106 RNAseq
SRR765294	ftp.sra.ebi.ac.uk/vol1/fastq/SRR765/SRR765294/SRR765294_1.fastq.gz;ftp.sra.ebi.ac.uk/vol1/fastq/SRR765/SRR765294/SRR765294_2.fastq.gz	mixed	PRJNA189400	Zea mays, CO117 RNAseq
SRR765295	ftp.sra.ebi.ac.uk/vol1/fastq/SRR765/SRR765295/SRR765295_1.fastq.gz;ftp.sra.ebi.ac.uk/vol1/fastq/SRR765/SRR765295/SRR765295_2.fastq.gz	mixed	PRJNA189400	Zea mays, CO125 RNAseq
SRR765296	ftp.sra.ebi.ac.uk/vol1/fastq/SRR765/SRR765296/SRR765296_1.fastq.gz;ftp.sra.ebi.ac.uk/vol1/fastq/SRR765/SRR765296/SRR765296_2.fastq.gz	mixed	PRJNA189400	Zea mays, CO158 RNAseq
SRR765297	ftp.sra.ebi.ac.uk/vol1/fastq/SRR765/SRR765297/SRR765297_1.fastq.gz;ftp.sra.ebi.ac.uk/vol1/fastq/SRR765/SRR765297/SRR765297_2.fastq.gz	mixed	PRJNA189400	Zea mays, CO192 RNAseq
SRR765298	ftp.sra.ebi.ac.uk/vol1/fastq/SRR765/SRR765298/SRR765298_1.fastq.gz;ftp.sra.ebi.ac.uk/vol1/fastq/SRR765/SRR765298/SRR765298_2.fastq.gz	mixed	PRJNA189400	Zea mays, CO216 RNAseq
SRR765299	ftp.sra.ebi.ac.uk/vol1/fastq/SRR765/SRR765299/SRR765299_1.fastq.gz;ftp.sra.ebi.ac.uk/vol1/fastq/SRR765/SRR765299/SRR765299_2.fastq.gz	mixed	PRJNA189400	Zea mays, CO236 RNAseq
SRR765300	ftp.sra.ebi.ac.uk/vol1/fastq/SRR765/SRR765300/SRR765300_1.fastq.gz;ftp.sra.ebi.ac.uk/vol1/fastq/SRR765/SRR765300/SRR765300_2.fastq.gz	mixed	PRJNA189400	Zea mays, CO237 RNAseq
SRR765301	ftp.sra.ebi.ac.uk/vol1/fastq/SRR765/SRR765301/SRR765301_1.fastq.gz;ftp.sra.ebi.ac.uk/vol1/fastq/SRR765/SRR765301/SRR765301_2.fastq.gz	mixed	PRJNA189400	Zea mays, CO245 RNAseq
SRR765302	ftp.sra.ebi.ac.uk/vol1/fastq/SRR765/SRR765302/SRR765302_1.fastq.gz;ftp.sra.ebi.ac.uk/vol1/fastq/SRR765/SRR765302/SRR765302_2.fastq.gz	mixed	PRJNA189400	Zea mays, CO255 RNAseq
SRR765303	ftp.sra.ebi.ac.uk/vol1/fastq/SRR765/SRR765303/SRR765303_1.fastq.gz;ftp.sra.ebi.ac.uk/vol1/fastq/SRR765/SRR765303/SRR765303_2.fastq.gz	mixed	PRJNA189400	Zea mays, CO256 RNAseq
SRR765304	ftp.sra.ebi.ac.uk/vol1/fastq/SRR765/SRR765304/SRR765304_1.fastq.gz;ftp.sra.ebi.ac.uk/vol1/fastq/SRR765/SRR765304/SRR765304_2.fastq.gz	mixed	PRJNA189400	Zea mays, CO257 RNAseq
SRR765305	ftp.sra.ebi.ac.uk/vol1/fastq/SRR765/SRR765305/SRR765305_1.fastq.gz;ftp.sra.ebi.ac.uk/vol1/fastq/SRR765/SRR765305/SRR765305_2.fastq.gz	mixed	PRJNA189400	Zea mays, CO258 RNAseq
SRR765306	ftp.sra.ebi.ac.uk/vol1/fastq/SRR765/SRR765306/SRR765306_1.fastq.gz;ftp.sra.ebi.ac.uk/vol1/fastq/SRR765/SRR765306/SRR765306_2.fastq.gz	mixed	PRJNA189400	Zea mays, CR_22_INBRED RNAseq
SRR765307	ftp.sra.ebi.ac.uk/vol1/fastq/SRR765/SRR765307/SRR765307_1.fastq.gz;ftp.sra.ebi.ac.uk/vol1/fastq/SRR765/SRR765307/SRR765307_2.fastq.gz	mixed	PRJNA189400	Zea mays, CR1HT RNAseq
SRR765308	ftp.sra.ebi.ac.uk/vol1/fastq/SRR765/SRR765308/SRR765308_1.fastq.gz;ftp.sra.ebi.ac.uk/vol1/fastq/SRR765/SRR765308/SRR765308_2.fastq.gz	mixed	PRJNA189400	Zea mays, CSJ3 RNAseq
SRR765309	ftp.sra.ebi.ac.uk/vol1/fastq/SRR765/SRR765309/SRR765309_1.fastq.gz;ftp.sra.ebi.ac.uk/vol1/fastq/SRR765/SRR765309/SRR765309_2.fastq.gz	mixed	PRJNA189400	Zea mays, DE3 RNAseq
SRR765310	ftp.sra.ebi.ac.uk/vol1/fastq/SRR765/SRR765310/SRR765310_1.fastq.gz;ftp.sra.ebi.ac.uk/vol1/fastq/SRR765/SRR765310/SRR765310_2.fastq.gz	mixed	PRJNA189400	Zea mays, DE4 RNAseq
SRR765311	ftp.sra.ebi.ac.uk/vol1/fastq/SRR765/SRR765311/SRR765311_1.fastq.gz;ftp.sra.ebi.ac.uk/vol1/fastq/SRR765/SRR765311/SRR765311_2.fastq.gz	mixed	PRJNA189400	Zea mays, DE811 RNAseq
SRR765312	ftp.sra.ebi.ac.uk/vol1/fastq/SRR765/SRR765312/SRR765312_1.fastq.gz;ftp.sra.ebi.ac.uk/vol1/fastq/SRR765/SRR765312/SRR765312_2.fastq.gz	mixed	PRJNA189400	Zea mays, DK4676A RNAseq
SRR765313	ftp.sra.ebi.ac.uk/vol1/fastq/SRR765/SRR765313/SRR765313_1.fastq.gz;ftp.sra.ebi.ac.uk/vol1/fastq/SRR765/SRR765313/SRR765313_2.fastq.gz	mixed	PRJNA189400	Zea mays, DK78371A RNAseq
SRR765314	ftp.sra.ebi.ac.uk/vol1/fastq/SRR765/SRR765314/SRR765314_1.fastq.gz;ftp.sra.ebi.ac.uk/vol1/fastq/SRR765/SRR765314/SRR765314_2.fastq.gz	mixed	PRJNA189400	Zea mays, DKFBHJ RNAseq
SRR765315	ftp.sra.ebi.ac.uk/vol1/fastq/SRR765/SRR765315/SRR765315_1.fastq.gz;ftp.sra.ebi.ac.uk/vol1/fastq/SRR765/SRR765315/SRR765315_2.fastq.gz	mixed	PRJNA189400	Zea mays, DKHBA1 RNAseq
SRR765316	ftp.sra.ebi.ac.uk/vol1/fastq/SRR765/SRR765316/SRR765316_1.fastq.gz;ftp.sra.ebi.ac.uk/vol1/fastq/SRR765/SRR765316/SRR765316_2.fastq.gz	mixed	PRJNA189400	Zea mays, DKIB014 RNAseq
SRR765317	ftp.sra.ebi.ac.uk/vol1/fastq/SRR765/SRR765317/SRR765317_1.fastq.gz;ftp.sra.ebi.ac.uk/vol1/fastq/SRR765/SRR765317/SRR765317_2.fastq.gz	mixed	PRJNA189400	Zea mays, DKIB02 RNAseq
SRR765318	ftp.sra.ebi.ac.uk/vol1/fastq/SRR765/SRR765318/SRR765318_1.fastq.gz;ftp.sra.ebi.ac.uk/vol1/fastq/SRR765/SRR765318/SRR765318_2.fastq.gz	mixed	PRJNA189400	Zea mays, DKMBNA RNAseq
SRR765319	ftp.sra.ebi.ac.uk/vol1/fastq/SRR765/SRR765319/SRR765319_1.fastq.gz;ftp.sra.ebi.ac.uk/vol1/fastq/SRR765/SRR765319/SRR765319_2.fastq.gz	mixed	PRJNA189400	Zea mays, DKMBPM RNAseq
SRR765320	ftp.sra.ebi.ac.uk/vol1/fastq/SRR765/SRR765320/SRR765320_1.fastq.gz;ftp.sra.ebi.ac.uk/vol1/fastq/SRR765/SRR765320/SRR765320_2.fastq.gz	mixed	PRJNA189400	Zea mays, DKMFD-13D RNAseq
SRR765321	ftp.sra.ebi.ac.uk/vol1/fastq/SRR765/SRR765321/SRR765321_1.fastq.gz;ftp.sra.ebi.ac.uk/vol1/fastq/SRR765/SRR765321/SRR765321_2.fastq.gz	mixed	PRJNA189400	Zea mays, DKPB80 RNAseq
SRR765322	ftp.sra.ebi.ac.uk/vol1/fastq/SRR765/SRR765322/SRR765322_1.fastq.gz;ftp.sra.ebi.ac.uk/vol1/fastq/SRR765/SRR765322/SRR765322_2.fastq.gz	mixed	PRJNA189400	Zea mays, E2558W RNAseq
SRR765323	ftp.sra.ebi.ac.uk/vol1/fastq/SRR765/SRR765323/SRR765323_1.fastq.gz;ftp.sra.ebi.ac.uk/vol1/fastq/SRR765/SRR765323/SRR765323_2.fastq.gz	mixed	PRJNA189400	Zea mays, EAST_028 RNAseq
SRR765324	ftp.sra.ebi.ac.uk/vol1/fastq/SRR765/SRR765324/SRR765324_1.fastq.gz;ftp.sra.ebi.ac.uk/vol1/fastq/SRR765/SRR765324/SRR765324_2.fastq.gz	mixed	PRJNA189400	Zea mays, Eng-Li_Chih RNAseq
SRR765325	ftp.sra.ebi.ac.uk/vol1/fastq/SRR765/SRR765325/SRR765325_1.fastq.gz;ftp.sra.ebi.ac.uk/vol1/fastq/SRR765/SRR765325/SRR765325_2.fastq.gz	mixed	PRJNA189400	Zea mays, EP1 RNAseq
SRR765326	ftp.sra.ebi.ac.uk/vol1/fastq/SRR765/SRR765326/SRR765326_1.fastq.gz;ftp.sra.ebi.ac.uk/vol1/fastq/SRR765/SRR765326/SRR765326_2.fastq.gz	mixed	PRJNA189400	Zea mays, F115 RNAseq
SRR765327	ftp.sra.ebi.ac.uk/vol1/fastq/SRR765/SRR765327/SRR765327_1.fastq.gz;ftp.sra.ebi.ac.uk/vol1/fastq/SRR765/SRR765327/SRR765327_2.fastq.gz	mixed	PRJNA189400	Zea mays, F2834T RNAseq
SRR765328	ftp.sra.ebi.ac.uk/vol1/fastq/SRR765/SRR765328/SRR765328_1.fastq.gz;ftp.sra.ebi.ac.uk/vol1/fastq/SRR765/SRR765328/SRR765328_2.fastq.gz	mixed	PRJNA189400	Zea mays, F431 RNAseq
SRR765329	ftp.sra.ebi.ac.uk/vol1/fastq/SRR765/SRR765329/SRR765329_1.fastq.gz;ftp.sra.ebi.ac.uk/vol1/fastq/SRR765/SRR765329/SRR765329_2.fastq.gz	mixed	PRJNA189400	Zea mays, F44 RNAseq
SRR765330	ftp.sra.ebi.ac.uk/vol1/fastq/SRR765/SRR765330/SRR765330_1.fastq.gz;ftp.sra.ebi.ac.uk/vol1/fastq/SRR765/SRR765330/SRR765330_2.fastq.gz	mixed	PRJNA189400	Zea mays, F7 RNAseq
SRR765331	ftp.sra.ebi.ac.uk/vol1/fastq/SRR765/SRR765331/SRR765331_1.fastq.gz;ftp.sra.ebi.ac.uk/vol1/fastq/SRR765/SRR765331/SRR765331_2.fastq.gz	mixed	PRJNA189400	Zea mays, FC46 RNAseq
SRR765332	ftp.sra.ebi.ac.uk/vol1/fastq/SRR765/SRR765332/SRR765332_1.fastq.gz;ftp.sra.ebi.ac.uk/vol1/fastq/SRR765/SRR765332/SRR765332_2.fastq.gz	mixed	PRJNA189400	Zea mays, FR19 RNAseq
SRR765333	ftp.sra.ebi.ac.uk/vol1/fastq/SRR765/SRR765333/SRR765333_1.fastq.gz;ftp.sra.ebi.ac.uk/vol1/fastq/SRR765/SRR765333/SRR765333_2.fastq.gz	mixed	PRJNA189400	Zea mays, G22_T122 RNAseq
SRR765334	ftp.sra.ebi.ac.uk/vol1/fastq/SRR765/SRR765334/SRR765334_1.fastq.gz;ftp.sra.ebi.ac.uk/vol1/fastq/SRR765/SRR765334/SRR765334_2.fastq.gz	mixed	PRJNA189400	Zea mays, G3_T5a RNAseq
SRR765335	ftp.sra.ebi.ac.uk/vol1/fastq/SRR765/SRR765335/SRR765335_1.fastq.gz;ftp.sra.ebi.ac.uk/vol1/fastq/SRR765/SRR765335/SRR765335_2.fastq.gz	mixed	PRJNA189400	Zea mays, G80 RNAseq
SRR765336	ftp.sra.ebi.ac.uk/vol1/fastq/SRR765/SRR765336/SRR765336_1.fastq.gz;ftp.sra.ebi.ac.uk/vol1/fastq/SRR765/SRR765336/SRR765336_2.fastq.gz	mixed	PRJNA189400	Zea mays, GE129 RNAseq
SRR765337	ftp.sra.ebi.ac.uk/vol1/fastq/SRR765/SRR765337/SRR765337_1.fastq.gz;ftp.sra.ebi.ac.uk/vol1/fastq/SRR765/SRR765337/SRR765337_2.fastq.gz	mixed	PRJNA189400	Zea mays, GE54 RNAseq
SRR765338	ftp.sra.ebi.ac.uk/vol1/fastq/SRR765/SRR765338/SRR765338_1.fastq.gz;ftp.sra.ebi.ac.uk/vol1/fastq/SRR765/SRR765338/SRR765338_2.fastq.gz	mixed	PRJNA189400	Zea mays, H110 RNAseq
SRR765339	ftp.sra.ebi.ac.uk/vol1/fastq/SRR765/SRR765339/SRR765339_1.fastq.gz;ftp.sra.ebi.ac.uk/vol1/fastq/SRR765/SRR765339/SRR765339_2.fastq.gz	mixed	PRJNA189400	Zea mays, H113 RNAseq
SRR765340	ftp.sra.ebi.ac.uk/vol1/fastq/SRR765/SRR765340/SRR765340_1.fastq.gz;ftp.sra.ebi.ac.uk/vol1/fastq/SRR765/SRR765340/SRR765340_2.fastq.gz	mixed	PRJNA189400	Zea mays, H114 RNAseq
SRR765341	ftp.sra.ebi.ac.uk/vol1/fastq/SRR765/SRR765341/SRR765341_1.fastq.gz;ftp.sra.ebi.ac.uk/vol1/fastq/SRR765/SRR765341/SRR765341_2.fastq.gz	mixed	PRJNA189400	Zea mays, H121 RNAseq
SRR765342	ftp.sra.ebi.ac.uk/vol1/fastq/SRR765/SRR765342/SRR765342_1.fastq.gz;ftp.sra.ebi.ac.uk/vol1/fastq/SRR765/SRR765342/SRR765342_2.fastq.gz	mixed	PRJNA189400	Zea mays, H122w RNAseq
SRR765343	ftp.sra.ebi.ac.uk/vol1/fastq/SRR765/SRR765343/SRR765343_1.fastq.gz;ftp.sra.ebi.ac.uk/vol1/fastq/SRR765/SRR765343/SRR765343_2.fastq.gz	mixed	PRJNA189400	Zea mays, H124w RNAseq
SRR765344	ftp.sra.ebi.ac.uk/vol1/fastq/SRR765/SRR765344/SRR765344_1.fastq.gz;ftp.sra.ebi.ac.uk/vol1/fastq/SRR765/SRR765344/SRR765344_2.fastq.gz	mixed	PRJNA189400	Zea mays, H14 RNAseq
SRR765345	ftp.sra.ebi.ac.uk/vol1/fastq/SRR765/SRR765345/SRR765345_1.fastq.gz;ftp.sra.ebi.ac.uk/vol1/fastq/SRR765/SRR765345/SRR765345_2.fastq.gz	mixed	PRJNA189400	Zea mays, H49 RNAseq
SRR765346	ftp.sra.ebi.ac.uk/vol1/fastq/SRR765/SRR765346/SRR765346_1.fastq.gz;ftp.sra.ebi.ac.uk/vol1/fastq/SRR765/SRR765346/SRR765346_2.fastq.gz	mixed	PRJNA189400	Zea mays, H5 RNAseq
SRR765347	ftp.sra.ebi.ac.uk/vol1/fastq/SRR765/SRR765347/SRR765347_1.fastq.gz;ftp.sra.ebi.ac.uk/vol1/fastq/SRR765/SRR765347/SRR765347_2.fastq.gz	mixed	PRJNA189400	Zea mays, H52 RNAseq
SRR765348	ftp.sra.ebi.ac.uk/vol1/fastq/SRR765/SRR765348/SRR765348_1.fastq.gz;ftp.sra.ebi.ac.uk/vol1/fastq/SRR765/SRR765348/SRR765348_2.fastq.gz	mixed	PRJNA189400	Zea mays, H71 RNAseq
SRR765349	ftp.sra.ebi.ac.uk/vol1/fastq/SRR765/SRR765349/SRR765349_1.fastq.gz;ftp.sra.ebi.ac.uk/vol1/fastq/SRR765/SRR765349/SRR765349_2.fastq.gz	mixed	PRJNA189400	Zea mays, H84 RNAseq
SRR765350	ftp.sra.ebi.ac.uk/vol1/fastq/SRR765/SRR765350/SRR765350_1.fastq.gz;ftp.sra.ebi.ac.uk/vol1/fastq/SRR765/SRR765350/SRR765350_2.fastq.gz	mixed	PRJNA189400	Zea mays, H91 RNAseq
SRR765351	ftp.sra.ebi.ac.uk/vol1/fastq/SRR765/SRR765351/SRR765351_1.fastq.gz;ftp.sra.ebi.ac.uk/vol1/fastq/SRR765/SRR765351/SRR765351_2.fastq.gz	mixed	PRJNA189400	Zea mays, H95 RNAseq
SRR765352	ftp.sra.ebi.ac.uk/vol1/fastq/SRR765/SRR765352/SRR765352_1.fastq.gz;ftp.sra.ebi.ac.uk/vol1/fastq/SRR765/SRR765352/SRR765352_2.fastq.gz	mixed	PRJNA189400	Zea mays, H96 RNAseq
SRR765353	ftp.sra.ebi.ac.uk/vol1/fastq/SRR765/SRR765353/SRR765353_1.fastq.gz;ftp.sra.ebi.ac.uk/vol1/fastq/SRR765/SRR765353/SRR765353_2.fastq.gz	mixed	PRJNA189400	Zea mays, H99 RNAseq
SRR765354	ftp.sra.ebi.ac.uk/vol1/fastq/SRR765/SRR765354/SRR765354_1.fastq.gz;ftp.sra.ebi.ac.uk/vol1/fastq/SRR765/SRR765354/SRR765354_2.fastq.gz	mixed	PRJNA189400	Zea mays, Hi26 RNAseq
SRR765355	ftp.sra.ebi.ac.uk/vol1/fastq/SRR765/SRR765355/SRR765355_1.fastq.gz;ftp.sra.ebi.ac.uk/vol1/fastq/SRR765/SRR765355/SRR765355_2.fastq.gz	mixed	PRJNA189400	Zea mays, Hi28 RNAseq
SRR765356	ftp.sra.ebi.ac.uk/vol1/fastq/SRR765/SRR765356/SRR765356_1.fastq.gz;ftp.sra.ebi.ac.uk/vol1/fastq/SRR765/SRR765356/SRR765356_2.fastq.gz	mixed	PRJNA189400	Zea mays, HP301 RNAseq
SRR765357	ftp.sra.ebi.ac.uk/vol1/fastq/SRR765/SRR765357/SRR765357_1.fastq.gz;ftp.sra.ebi.ac.uk/vol1/fastq/SRR765/SRR765357/SRR765357_2.fastq.gz	mixed	PRJNA189400	Zea mays, HP72-11 RNAseq
SRR765358	ftp.sra.ebi.ac.uk/vol1/fastq/SRR765/SRR765358/SRR765358_1.fastq.gz;ftp.sra.ebi.ac.uk/vol1/fastq/SRR765/SRR765358/SRR765358_2.fastq.gz	mixed	PRJNA189400	Zea mays, HUANYAO RNAseq
SRR765359	ftp.sra.ebi.ac.uk/vol1/fastq/SRR765/SRR765359/SRR765359_1.fastq.gz;ftp.sra.ebi.ac.uk/vol1/fastq/SRR765/SRR765359/SRR765359_2.fastq.gz	mixed	PRJNA189400	Zea mays, HUOBAI RNAseq
SRR765360	ftp.sra.ebi.ac.uk/vol1/fastq/SRR765/SRR765360/SRR765360_1.fastq.gz;ftp.sra.ebi.ac.uk/vol1/fastq/SRR765/SRR765360/SRR765360_2.fastq.gz	mixed	PRJNA189400	Zea mays, Hy RNAseq
SRR765361	ftp.sra.ebi.ac.uk/vol1/fastq/SRR765/SRR765361/SRR765361_1.fastq.gz;ftp.sra.ebi.ac.uk/vol1/fastq/SRR765/SRR765361/SRR765361_2.fastq.gz	mixed	PRJNA189400	Zea mays, I159 RNAseq
SRR765362	ftp.sra.ebi.ac.uk/vol1/fastq/SRR765/SRR765362/SRR765362_1.fastq.gz;ftp.sra.ebi.ac.uk/vol1/fastq/SRR765/SRR765362/SRR765362_2.fastq.gz	mixed	PRJNA189400	Zea mays, I205 RNAseq
SRR765363	ftp.sra.ebi.ac.uk/vol1/fastq/SRR765/SRR765363/SRR765363_1.fastq.gz;ftp.sra.ebi.ac.uk/vol1/fastq/SRR765/SRR765363/SRR765363_2.fastq.gz	mixed	PRJNA189400	Zea mays, I29 RNAseq
SRR765364	ftp.sra.ebi.ac.uk/vol1/fastq/SRR765/SRR765364/SRR765364_1.fastq.gz;ftp.sra.ebi.ac.uk/vol1/fastq/SRR765/SRR765364/SRR765364_2.fastq.gz	mixed	PRJNA189400	Zea mays, Ia 453 RNAseq
SRR765365	ftp.sra.ebi.ac.uk/vol1/fastq/SRR765/SRR765365/SRR765365_1.fastq.gz;ftp.sra.ebi.ac.uk/vol1/fastq/SRR765/SRR765365/SRR765365_2.fastq.gz	mixed	PRJNA189400	Zea mays, Ia5125B RNAseq
SRR765366	ftp.sra.ebi.ac.uk/vol1/fastq/SRR765/SRR765366/SRR765366_1.fastq.gz;ftp.sra.ebi.ac.uk/vol1/fastq/SRR765/SRR765366/SRR765366_2.fastq.gz	mixed	PRJNA189400	Zea mays, IDS28 RNAseq
SRR765367	ftp.sra.ebi.ac.uk/vol1/fastq/SRR765/SRR765367/SRR765367_1.fastq.gz;ftp.sra.ebi.ac.uk/vol1/fastq/SRR765/SRR765367/SRR765367_2.fastq.gz	mixed	PRJNA189400	Zea mays, IDS69 RNAseq
SRR765368	ftp.sra.ebi.ac.uk/vol1/fastq/SRR765/SRR765368/SRR765368_1.fastq.gz;ftp.sra.ebi.ac.uk/vol1/fastq/SRR765/SRR765368/SRR765368_2.fastq.gz	mixed	PRJNA189400	Zea mays, Il101T RNAseq
SRR765369	ftp.sra.ebi.ac.uk/vol1/fastq/SRR765/SRR765369/SRR765369_1.fastq.gz;ftp.sra.ebi.ac.uk/vol1/fastq/SRR765/SRR765369/SRR765369_2.fastq.gz	mixed	PRJNA189400	Zea mays, Il14H RNAseq
SRR765370	ftp.sra.ebi.ac.uk/vol1/fastq/SRR765/SRR765370/SRR765370_1.fastq.gz;ftp.sra.ebi.ac.uk/vol1/fastq/SRR765/SRR765370/SRR765370_2.fastq.gz	mixed	PRJNA189400	Zea mays, Il778d RNAseq
SRR765371	ftp.sra.ebi.ac.uk/vol1/fastq/SRR765/SRR765371/SRR765371_1.fastq.gz;ftp.sra.ebi.ac.uk/vol1/fastq/SRR765/SRR765371/SRR765371_2.fastq.gz	mixed	PRJNA189400	Zea mays, INBRED_100 RNAseq
SRR765372	ftp.sra.ebi.ac.uk/vol1/fastq/SRR765/SRR765372/SRR765372_1.fastq.gz;ftp.sra.ebi.ac.uk/vol1/fastq/SRR765/SRR765372/SRR765372_2.fastq.gz	mixed	PRJNA189400	Zea mays, INBRED_109 RNAseq
SRR765373	ftp.sra.ebi.ac.uk/vol1/fastq/SRR765/SRR765373/SRR765373_1.fastq.gz;ftp.sra.ebi.ac.uk/vol1/fastq/SRR765/SRR765373/SRR765373_2.fastq.gz	mixed	PRJNA189400	Zea mays, INBRED_141 RNAseq
SRR765374	ftp.sra.ebi.ac.uk/vol1/fastq/SRR765/SRR765374/SRR765374_1.fastq.gz;ftp.sra.ebi.ac.uk/vol1/fastq/SRR765/SRR765374/SRR765374_2.fastq.gz	mixed	PRJNA189400	Zea mays, INBRED_305 RNAseq
SRR765375	ftp.sra.ebi.ac.uk/vol1/fastq/SRR765/SRR765375/SRR765375_1.fastq.gz;ftp.sra.ebi.ac.uk/vol1/fastq/SRR765/SRR765375/SRR765375_2.fastq.gz	mixed	PRJNA189400	Zea mays, INBRED_309 RNAseq
SRR765376	ftp.sra.ebi.ac.uk/vol1/fastq/SRR765/SRR765376/SRR765376_1.fastq.gz;ftp.sra.ebi.ac.uk/vol1/fastq/SRR765/SRR765376/SRR765376_2.fastq.gz	mixed	PRJNA189400	Zea mays, K148 RNAseq
SRR765377	ftp.sra.ebi.ac.uk/vol1/fastq/SRR765/SRR765377/SRR765377_1.fastq.gz;ftp.sra.ebi.ac.uk/vol1/fastq/SRR765/SRR765377/SRR765377_2.fastq.gz	mixed	PRJNA189400	Zea mays, K150 RNAseq
SRR765378	ftp.sra.ebi.ac.uk/vol1/fastq/SRR765/SRR765378/SRR765378_1.fastq.gz;ftp.sra.ebi.ac.uk/vol1/fastq/SRR765/SRR765378/SRR765378_2.fastq.gz	mixed	PRJNA189400	Zea mays, K155 RNAseq
SRR765379	ftp.sra.ebi.ac.uk/vol1/fastq/SRR765/SRR765379/SRR765379_1.fastq.gz;ftp.sra.ebi.ac.uk/vol1/fastq/SRR765/SRR765379/SRR765379_2.fastq.gz	mixed	PRJNA189400	Zea mays, K201 RNAseq
SRR765380	ftp.sra.ebi.ac.uk/vol1/fastq/SRR765/SRR765380/SRR765380_1.fastq.gz;ftp.sra.ebi.ac.uk/vol1/fastq/SRR765/SRR765380/SRR765380_2.fastq.gz	mixed	PRJNA189400	Zea mays, K4 RNAseq
SRR765381	ftp.sra.ebi.ac.uk/vol1/fastq/SRR765/SRR765381/SRR765381_1.fastq.gz;ftp.sra.ebi.ac.uk/vol1/fastq/SRR765/SRR765381/SRR765381_2.fastq.gz	mixed	PRJNA189400	Zea mays, K41 RNAseq
SRR765382	ftp.sra.ebi.ac.uk/vol1/fastq/SRR765/SRR765382/SRR765382_1.fastq.gz;ftp.sra.ebi.ac.uk/vol1/fastq/SRR765/SRR765382/SRR765382_2.fastq.gz	mixed	PRJNA189400	Zea mays, K47 RNAseq
SRR765383	ftp.sra.ebi.ac.uk/vol1/fastq/SRR765/SRR765383/SRR765383_1.fastq.gz;ftp.sra.ebi.ac.uk/vol1/fastq/SRR765/SRR765383/SRR765383_2.fastq.gz	mixed	PRJNA189400	Zea mays, K55 RNAseq
SRR765384	ftp.sra.ebi.ac.uk/vol1/fastq/SRR765/SRR765384/SRR765384_1.fastq.gz;ftp.sra.ebi.ac.uk/vol1/fastq/SRR765/SRR765384/SRR765384_2.fastq.gz	mixed	PRJNA189400	Zea mays, K64 RNAseq
SRR765385	ftp.sra.ebi.ac.uk/vol1/fastq/SRR765/SRR765385/SRR765385_1.fastq.gz;ftp.sra.ebi.ac.uk/vol1/fastq/SRR765/SRR765385/SRR765385_2.fastq.gz	mixed	PRJNA189400	Zea mays, Ki11 RNAseq
SRR765386	ftp.sra.ebi.ac.uk/vol1/fastq/SRR765/SRR765386/SRR765386_1.fastq.gz;ftp.sra.ebi.ac.uk/vol1/fastq/SRR765/SRR765386/SRR765386_2.fastq.gz	mixed	PRJNA189400	Zea mays, Ki21 RNAseq
SRR765387	ftp.sra.ebi.ac.uk/vol1/fastq/SRR765/SRR765387/SRR765387_1.fastq.gz;ftp.sra.ebi.ac.uk/vol1/fastq/SRR765/SRR765387/SRR765387_2.fastq.gz	mixed	PRJNA189400	Zea mays, Ki3 RNAseq
SRR765388	ftp.sra.ebi.ac.uk/vol1/fastq/SRR765/SRR765388/SRR765388_1.fastq.gz;ftp.sra.ebi.ac.uk/vol1/fastq/SRR765/SRR765388/SRR765388_2.fastq.gz	mixed	PRJNA189400	Zea mays, Ki43 RNAseq
SRR765389	ftp.sra.ebi.ac.uk/vol1/fastq/SRR765/SRR765389/SRR765389_1.fastq.gz;ftp.sra.ebi.ac.uk/vol1/fastq/SRR765/SRR765389/SRR765389_2.fastq.gz	mixed	PRJNA189400	Zea mays, KO679Y RNAseq
SRR765390	ftp.sra.ebi.ac.uk/vol1/fastq/SRR765/SRR765390/SRR765390_1.fastq.gz;ftp.sra.ebi.ac.uk/vol1/fastq/SRR765/SRR765390/SRR765390_2.fastq.gz	mixed	PRJNA189400	Zea mays, KUNG-70 RNAseq
SRR765391	ftp.sra.ebi.ac.uk/vol1/fastq/SRR765/SRR765391/SRR765391_1.fastq.gz;ftp.sra.ebi.ac.uk/vol1/fastq/SRR765/SRR765391/SRR765391_2.fastq.gz	mixed	PRJNA189400	Zea mays, Ky21 RNAseq
SRR765392	ftp.sra.ebi.ac.uk/vol1/fastq/SRR765/SRR765392/SRR765392_1.fastq.gz;ftp.sra.ebi.ac.uk/vol1/fastq/SRR765/SRR765392/SRR765392_2.fastq.gz	mixed	PRJNA189400	Zea mays, Ky226 RNAseq
SRR765393	ftp.sra.ebi.ac.uk/vol1/fastq/SRR765/SRR765393/SRR765393_1.fastq.gz;ftp.sra.ebi.ac.uk/vol1/fastq/SRR765/SRR765393/SRR765393_2.fastq.gz	mixed	PRJNA189400	Zea mays, Ky228 RNAseq
SRR765394	ftp.sra.ebi.ac.uk/vol1/fastq/SRR765/SRR765394/SRR765394_1.fastq.gz;ftp.sra.ebi.ac.uk/vol1/fastq/SRR765/SRR765394/SRR765394_2.fastq.gz	mixed	PRJNA189400	Zea mays, L_289 RNAseq
SRR765395	ftp.sra.ebi.ac.uk/vol1/fastq/SRR765/SRR765395/SRR765395_1.fastq.gz;ftp.sra.ebi.ac.uk/vol1/fastq/SRR765/SRR765395/SRR765395_2.fastq.gz	mixed	PRJNA189400	Zea mays, L317 RNAseq
SRR765396	ftp.sra.ebi.ac.uk/vol1/fastq/SRR765/SRR765396/SRR765396_1.fastq.gz;ftp.sra.ebi.ac.uk/vol1/fastq/SRR765/SRR765396/SRR765396_2.fastq.gz	mixed	PRJNA189400	Zea mays, LH1 RNAseq
SRR765397	ftp.sra.ebi.ac.uk/vol1/fastq/SRR765/SRR765397/SRR765397_1.fastq.gz;ftp.sra.ebi.ac.uk/vol1/fastq/SRR765/SRR765397/SRR765397_2.fastq.gz	mixed	PRJNA189400	Zea mays, LH123HT RNAseq
SRR765398	ftp.sra.ebi.ac.uk/vol1/fastq/SRR765/SRR765398/SRR765398_1.fastq.gz;ftp.sra.ebi.ac.uk/vol1/fastq/SRR765/SRR765398/SRR765398_2.fastq.gz	mixed	PRJNA189400	Zea mays, LH143_(maintainer) RNAseq
SRR765399	ftp.sra.ebi.ac.uk/vol1/fastq/SRR765/SRR765399/SRR765399_1.fastq.gz;ftp.sra.ebi.ac.uk/vol1/fastq/SRR765/SRR765399/SRR765399_2.fastq.gz	mixed	PRJNA189400	Zea mays, LH145 RNAseq
SRR765400	ftp.sra.ebi.ac.uk/vol1/fastq/SRR765/SRR765400/SRR765400_1.fastq.gz;ftp.sra.ebi.ac.uk/vol1/fastq/SRR765/SRR765400/SRR765400_2.fastq.gz	mixed	PRJNA189400	Zea mays, LH149 RNAseq
SRR765401	ftp.sra.ebi.ac.uk/vol1/fastq/SRR765/SRR765401/SRR765401_1.fastq.gz;ftp.sra.ebi.ac.uk/vol1/fastq/SRR765/SRR765401/SRR765401_2.fastq.gz	mixed	PRJNA189400	Zea mays, LH38 RNAseq
SRR765402	ftp.sra.ebi.ac.uk/vol1/fastq/SRR765/SRR765402/SRR765402_1.fastq.gz;ftp.sra.ebi.ac.uk/vol1/fastq/SRR765/SRR765402/SRR765402_2.fastq.gz	mixed	PRJNA189400	Zea mays, LH39 RNAseq
SRR765403	ftp.sra.ebi.ac.uk/vol1/fastq/SRR765/SRR765403/SRR765403_1.fastq.gz;ftp.sra.ebi.ac.uk/vol1/fastq/SRR765/SRR765403/SRR765403_2.fastq.gz	mixed	PRJNA189400	Zea mays, LH59 RNAseq
SRR765404	ftp.sra.ebi.ac.uk/vol1/fastq/SRR765/SRR765404/SRR765404_1.fastq.gz;ftp.sra.ebi.ac.uk/vol1/fastq/SRR765/SRR765404/SRR765404_2.fastq.gz	mixed	PRJNA189400	Zea mays, LH60 RNAseq
SRR765405	ftp.sra.ebi.ac.uk/vol1/fastq/SRR765/SRR765405/SRR765405_1.fastq.gz;ftp.sra.ebi.ac.uk/vol1/fastq/SRR765/SRR765405/SRR765405_2.fastq.gz	mixed	PRJNA189400	Zea mays, LH61 RNAseq
SRR765406	ftp.sra.ebi.ac.uk/vol1/fastq/SRR765/SRR765406/SRR765406_1.fastq.gz;ftp.sra.ebi.ac.uk/vol1/fastq/SRR765/SRR765406/SRR765406_2.fastq.gz	mixed	PRJNA189400	Zea mays, LH82 RNAseq
SRR765407	ftp.sra.ebi.ac.uk/vol1/fastq/SRR765/SRR765407/SRR765407_1.fastq.gz;ftp.sra.ebi.ac.uk/vol1/fastq/SRR765/SRR765407/SRR765407_2.fastq.gz	mixed	PRJNA189400	Zea mays, LH93 RNAseq
SRR765408	ftp.sra.ebi.ac.uk/vol1/fastq/SRR765/SRR765408/SRR765408_1.fastq.gz;ftp.sra.ebi.ac.uk/vol1/fastq/SRR765/SRR765408/SRR765408_2.fastq.gz	mixed	PRJNA189400	Zea mays, LP5 RNAseq
SRR765409	ftp.sra.ebi.ac.uk/vol1/fastq/SRR765/SRR765409/SRR765409_1.fastq.gz;ftp.sra.ebi.ac.uk/vol1/fastq/SRR765/SRR765409/SRR765409_2.fastq.gz	mixed	PRJNA189400	Zea mays, M14 RNAseq
SRR765410	ftp.sra.ebi.ac.uk/vol1/fastq/SRR765/SRR765410/SRR765410_1.fastq.gz;ftp.sra.ebi.ac.uk/vol1/fastq/SRR765/SRR765410/SRR765410_2.fastq.gz	mixed	PRJNA189400	Zea mays, M162W RNAseq
SRR765411	ftp.sra.ebi.ac.uk/vol1/fastq/SRR765/SRR765411/SRR765411_1.fastq.gz;ftp.sra.ebi.ac.uk/vol1/fastq/SRR765/SRR765411/SRR765411_2.fastq.gz	mixed	PRJNA189400	Zea mays, M37W RNAseq
SRR765412	ftp.sra.ebi.ac.uk/vol1/fastq/SRR765/SRR765412/SRR765412_1.fastq.gz;ftp.sra.ebi.ac.uk/vol1/fastq/SRR765/SRR765412/SRR765412_2.fastq.gz	mixed	PRJNA189400	Zea mays, MEF156-55-2 RNAseq
SRR765413	ftp.sra.ebi.ac.uk/vol1/fastq/SRR765/SRR765413/SRR765413_1.fastq.gz;ftp.sra.ebi.ac.uk/vol1/fastq/SRR765/SRR765413/SRR765413_2.fastq.gz	mixed	PRJNA189400	Zea mays, Mo15W RNAseq
SRR765414	ftp.sra.ebi.ac.uk/vol1/fastq/SRR765/SRR765414/SRR765414_1.fastq.gz;ftp.sra.ebi.ac.uk/vol1/fastq/SRR765/SRR765414/SRR765414_2.fastq.gz	mixed	PRJNA189400	Zea mays, Mo17 RNAseq
SRR765415	ftp.sra.ebi.ac.uk/vol1/fastq/SRR765/SRR765415/SRR765415_1.fastq.gz;ftp.sra.ebi.ac.uk/vol1/fastq/SRR765/SRR765415/SRR765415_2.fastq.gz	mixed	PRJNA189400	Zea mays, Mo23W RNAseq
SRR765416	ftp.sra.ebi.ac.uk/vol1/fastq/SRR765/SRR765416/SRR765416_1.fastq.gz;ftp.sra.ebi.ac.uk/vol1/fastq/SRR765/SRR765416/SRR765416_2.fastq.gz	mixed	PRJNA189400	Zea mays, Mo24W RNAseq
SRR765417	ftp.sra.ebi.ac.uk/vol1/fastq/SRR765/SRR765417/SRR765417_1.fastq.gz;ftp.sra.ebi.ac.uk/vol1/fastq/SRR765/SRR765417/SRR765417_2.fastq.gz	mixed	PRJNA189400	Zea mays, Mo28W RNAseq
SRR765418	ftp.sra.ebi.ac.uk/vol1/fastq/SRR765/SRR765418/SRR765418_1.fastq.gz;ftp.sra.ebi.ac.uk/vol1/fastq/SRR765/SRR765418/SRR765418_2.fastq.gz	mixed	PRJNA189400	Zea mays, Mo3 RNAseq
SRR765419	ftp.sra.ebi.ac.uk/vol1/fastq/SRR765/SRR765419/SRR765419_1.fastq.gz;ftp.sra.ebi.ac.uk/vol1/fastq/SRR765/SRR765419/SRR765419_2.fastq.gz	mixed	PRJNA189400	Zea mays, Mo30W RNAseq
SRR765420	ftp.sra.ebi.ac.uk/vol1/fastq/SRR765/SRR765420/SRR765420_1.fastq.gz;ftp.sra.ebi.ac.uk/vol1/fastq/SRR765/SRR765420/SRR765420_2.fastq.gz	mixed	PRJNA189400	Zea mays, Mo39 RNAseq
SRR765421	ftp.sra.ebi.ac.uk/vol1/fastq/SRR765/SRR765421/SRR765421_1.fastq.gz;ftp.sra.ebi.ac.uk/vol1/fastq/SRR765/SRR765421/SRR765421_2.fastq.gz	mixed	PRJNA189400	Zea mays, Mo44 RNAseq
SRR765422	ftp.sra.ebi.ac.uk/vol1/fastq/SRR765/SRR765422/SRR765422_1.fastq.gz;ftp.sra.ebi.ac.uk/vol1/fastq/SRR765/SRR765422/SRR765422_2.fastq.gz	mixed	PRJNA189400	Zea mays, Mo45 RNAseq
SRR765423	ftp.sra.ebi.ac.uk/vol1/fastq/SRR765/SRR765423/SRR765423_1.fastq.gz;ftp.sra.ebi.ac.uk/vol1/fastq/SRR765/SRR765423/SRR765423_2.fastq.gz	mixed	PRJNA189400	Zea mays, Mo47 RNAseq
SRR765424	ftp.sra.ebi.ac.uk/vol1/fastq/SRR765/SRR765424/SRR765424_1.fastq.gz;ftp.sra.ebi.ac.uk/vol1/fastq/SRR765/SRR765424/SRR765424_2.fastq.gz	mixed	PRJNA189400	Zea mays, Mo5 RNAseq
SRR765425	ftp.sra.ebi.ac.uk/vol1/fastq/SRR765/SRR765425/SRR765425_1.fastq.gz;ftp.sra.ebi.ac.uk/vol1/fastq/SRR765/SRR765425/SRR765425_2.fastq.gz	mixed	PRJNA189400	Zea mays, Mo7 RNAseq
SRR765426	ftp.sra.ebi.ac.uk/vol1/fastq/SRR765/SRR765426/SRR765426_1.fastq.gz;ftp.sra.ebi.ac.uk/vol1/fastq/SRR765/SRR765426/SRR765426_2.fastq.gz	mixed	PRJNA189400	Zea mays, MoG RNAseq
SRR765427	ftp.sra.ebi.ac.uk/vol1/fastq/SRR765/SRR765427/SRR765427_1.fastq.gz;ftp.sra.ebi.ac.uk/vol1/fastq/SRR765/SRR765427/SRR765427_2.fastq.gz	mixed	PRJNA189400	Zea mays, Mp339 RNAseq
SRR765428	ftp.sra.ebi.ac.uk/vol1/fastq/SRR765/SRR765428/SRR765428_1.fastq.gz;ftp.sra.ebi.ac.uk/vol1/fastq/SRR765/SRR765428/SRR765428_2.fastq.gz	mixed	PRJNA189400	Zea mays, MS106 RNAseq
SRR765429	ftp.sra.ebi.ac.uk/vol1/fastq/SRR765/SRR765429/SRR765429_1.fastq.gz;ftp.sra.ebi.ac.uk/vol1/fastq/SRR765/SRR765429/SRR765429_2.fastq.gz	mixed	PRJNA189400	Zea mays, MS116 RNAseq
SRR765430	ftp.sra.ebi.ac.uk/vol1/fastq/SRR765/SRR765430/SRR765430_1.fastq.gz;ftp.sra.ebi.ac.uk/vol1/fastq/SRR765/SRR765430/SRR765430_2.fastq.gz	mixed	PRJNA189400	Zea mays, MS12 RNAseq
SRR765431	ftp.sra.ebi.ac.uk/vol1/fastq/SRR765/SRR765431/SRR765431_1.fastq.gz;ftp.sra.ebi.ac.uk/vol1/fastq/SRR765/SRR765431/SRR765431_2.fastq.gz	mixed	PRJNA189400	Zea mays, MS132 RNAseq
SRR765432	ftp.sra.ebi.ac.uk/vol1/fastq/SRR765/SRR765432/SRR765432_1.fastq.gz;ftp.sra.ebi.ac.uk/vol1/fastq/SRR765/SRR765432/SRR765432_2.fastq.gz	mixed	PRJNA189400	Zea mays, MS142 RNAseq
SRR765433	ftp.sra.ebi.ac.uk/vol1/fastq/SRR765/SRR765433/SRR765433_1.fastq.gz;ftp.sra.ebi.ac.uk/vol1/fastq/SRR765/SRR765433/SRR765433_2.fastq.gz	mixed	PRJNA189400	Zea mays, MS153 RNAseq
SRR765434	ftp.sra.ebi.ac.uk/vol1/fastq/SRR765/SRR765434/SRR765434_1.fastq.gz;ftp.sra.ebi.ac.uk/vol1/fastq/SRR765/SRR765434/SRR765434_2.fastq.gz	mixed	PRJNA189400	Zea mays, MS211 RNAseq
SRR765435	ftp.sra.ebi.ac.uk/vol1/fastq/SRR765/SRR765435/SRR765435_1.fastq.gz;ftp.sra.ebi.ac.uk/vol1/fastq/SRR765/SRR765435/SRR765435_2.fastq.gz	mixed	PRJNA189400	Zea mays, MS221 RNAseq
SRR765436	ftp.sra.ebi.ac.uk/vol1/fastq/SRR765/SRR765436/SRR765436_1.fastq.gz;ftp.sra.ebi.ac.uk/vol1/fastq/SRR765/SRR765436/SRR765436_2.fastq.gz	mixed	PRJNA189400	Zea mays, MS222 RNAseq
SRR765437	ftp.sra.ebi.ac.uk/vol1/fastq/SRR765/SRR765437/SRR765437_1.fastq.gz;ftp.sra.ebi.ac.uk/vol1/fastq/SRR765/SRR765437/SRR765437_2.fastq.gz	mixed	PRJNA189400	Zea mays, MS223 RNAseq
SRR765438	ftp.sra.ebi.ac.uk/vol1/fastq/SRR765/SRR765438/SRR765438_1.fastq.gz;ftp.sra.ebi.ac.uk/vol1/fastq/SRR765/SRR765438/SRR765438_2.fastq.gz	mixed	PRJNA189400	Zea mays, MS224 RNAseq
SRR765439	ftp.sra.ebi.ac.uk/vol1/fastq/SRR765/SRR765439/SRR765439_1.fastq.gz;ftp.sra.ebi.ac.uk/vol1/fastq/SRR765/SRR765439/SRR765439_2.fastq.gz	mixed	PRJNA189400	Zea mays, MS225 RNAseq
SRR765440	ftp.sra.ebi.ac.uk/vol1/fastq/SRR765/SRR765440/SRR765440_1.fastq.gz;ftp.sra.ebi.ac.uk/vol1/fastq/SRR765/SRR765440/SRR765440_2.fastq.gz	mixed	PRJNA189400	Zea mays, MS226 RNAseq
SRR765441	ftp.sra.ebi.ac.uk/vol1/fastq/SRR765/SRR765441/SRR765441_1.fastq.gz;ftp.sra.ebi.ac.uk/vol1/fastq/SRR765/SRR765441/SRR765441_2.fastq.gz	mixed	PRJNA189400	Zea mays, MS24A RNAseq
SRR765442	ftp.sra.ebi.ac.uk/vol1/fastq/SRR765/SRR765442/SRR765442_1.fastq.gz;ftp.sra.ebi.ac.uk/vol1/fastq/SRR765/SRR765442/SRR765442_2.fastq.gz	mixed	PRJNA189400	Zea mays, MS67 RNAseq
SRR765443	ftp.sra.ebi.ac.uk/vol1/fastq/SRR765/SRR765443/SRR765443_1.fastq.gz;ftp.sra.ebi.ac.uk/vol1/fastq/SRR765/SRR765443/SRR765443_2.fastq.gz	mixed	PRJNA189400	Zea mays, MS72 RNAseq
SRR765444	ftp.sra.ebi.ac.uk/vol1/fastq/SRR765/SRR765444/SRR765444_1.fastq.gz;ftp.sra.ebi.ac.uk/vol1/fastq/SRR765/SRR765444/SRR765444_2.fastq.gz	mixed	PRJNA189400	Zea mays, Mt42 RNAseq
SRR765445	ftp.sra.ebi.ac.uk/vol1/fastq/SRR765/SRR765445/SRR765445_1.fastq.gz;ftp.sra.ebi.ac.uk/vol1/fastq/SRR765/SRR765445/SRR765445_2.fastq.gz	mixed	PRJNA189400	Zea mays, N193 RNAseq
SRR765446	ftp.sra.ebi.ac.uk/vol1/fastq/SRR765/SRR765446/SRR765446_1.fastq.gz;ftp.sra.ebi.ac.uk/vol1/fastq/SRR765/SRR765446/SRR765446_2.fastq.gz	mixed	PRJNA189400	Zea mays, N197 RNAseq
SRR765447	ftp.sra.ebi.ac.uk/vol1/fastq/SRR765/SRR765447/SRR765447_1.fastq.gz;ftp.sra.ebi.ac.uk/vol1/fastq/SRR765/SRR765447/SRR765447_2.fastq.gz	mixed	PRJNA189400	Zea mays, N199 RNAseq
SRR765448	ftp.sra.ebi.ac.uk/vol1/fastq/SRR765/SRR765448/SRR765448_1.fastq.gz;ftp.sra.ebi.ac.uk/vol1/fastq/SRR765/SRR765448/SRR765448_2.fastq.gz	mixed	PRJNA189400	Zea mays, N209 RNAseq
SRR765449	ftp.sra.ebi.ac.uk/vol1/fastq/SRR765/SRR765449/SRR765449_1.fastq.gz;ftp.sra.ebi.ac.uk/vol1/fastq/SRR765/SRR765449/SRR765449_2.fastq.gz	mixed	PRJNA189400	Zea mays, N215 RNAseq
SRR765450	ftp.sra.ebi.ac.uk/vol1/fastq/SRR765/SRR765450/SRR765450_1.fastq.gz;ftp.sra.ebi.ac.uk/vol1/fastq/SRR765/SRR765450/SRR765450_2.fastq.gz	mixed	PRJNA189400	Zea mays, N216 RNAseq
SRR765451	ftp.sra.ebi.ac.uk/vol1/fastq/SRR765/SRR765451/SRR765451_1.fastq.gz;ftp.sra.ebi.ac.uk/vol1/fastq/SRR765/SRR765451/SRR765451_2.fastq.gz	mixed	PRJNA189400	Zea mays, N217 RNAseq
SRR765452	ftp.sra.ebi.ac.uk/vol1/fastq/SRR765/SRR765452/SRR765452_1.fastq.gz;ftp.sra.ebi.ac.uk/vol1/fastq/SRR765/SRR765452/SRR765452_2.fastq.gz	mixed	PRJNA189400	Zea mays, N218 RNAseq
SRR765453	ftp.sra.ebi.ac.uk/vol1/fastq/SRR765/SRR765453/SRR765453_1.fastq.gz;ftp.sra.ebi.ac.uk/vol1/fastq/SRR765/SRR765453/SRR765453_2.fastq.gz	mixed	PRJNA189400	Zea mays, N28 RNAseq
SRR765454	ftp.sra.ebi.ac.uk/vol1/fastq/SRR765/SRR765454/SRR765454_1.fastq.gz;ftp.sra.ebi.ac.uk/vol1/fastq/SRR765/SRR765454/SRR765454_2.fastq.gz	mixed	PRJNA189400	Zea mays, N28E RNAseq
SRR765455	ftp.sra.ebi.ac.uk/vol1/fastq/SRR765/SRR765455/SRR765455_1.fastq.gz;ftp.sra.ebi.ac.uk/vol1/fastq/SRR765/SRR765455/SRR765455_2.fastq.gz	mixed	PRJNA189400	Zea mays, N28Ht RNAseq
SRR765456	ftp.sra.ebi.ac.uk/vol1/fastq/SRR765/SRR765456/SRR765456_1.fastq.gz;ftp.sra.ebi.ac.uk/vol1/fastq/SRR765/SRR765456/SRR765456_2.fastq.gz	mixed	PRJNA189400	Zea mays, N501 RNAseq
SRR765457	ftp.sra.ebi.ac.uk/vol1/fastq/SRR765/SRR765457/SRR765457_1.fastq.gz;ftp.sra.ebi.ac.uk/vol1/fastq/SRR765/SRR765457/SRR765457_2.fastq.gz	mixed	PRJNA189400	Zea mays, N527 RNAseq
SRR765458	ftp.sra.ebi.ac.uk/vol1/fastq/SRR765/SRR765458/SRR765458_1.fastq.gz;ftp.sra.ebi.ac.uk/vol1/fastq/SRR765/SRR765458/SRR765458_2.fastq.gz	mixed	PRJNA189400	Zea mays, N534 RNAseq
SRR765459	ftp.sra.ebi.ac.uk/vol1/fastq/SRR765/SRR765459/SRR765459_1.fastq.gz;ftp.sra.ebi.ac.uk/vol1/fastq/SRR765/SRR765459/SRR765459_2.fastq.gz	mixed	PRJNA189400	Zea mays, N538 RNAseq
SRR765460	ftp.sra.ebi.ac.uk/vol1/fastq/SRR765/SRR765460/SRR765460_1.fastq.gz;ftp.sra.ebi.ac.uk/vol1/fastq/SRR765/SRR765460/SRR765460_2.fastq.gz	mixed	PRJNA189400	Zea mays, N542 RNAseq
SRR765461	ftp.sra.ebi.ac.uk/vol1/fastq/SRR765/SRR765461/SRR765461_1.fastq.gz;ftp.sra.ebi.ac.uk/vol1/fastq/SRR765/SRR765461/SRR765461_2.fastq.gz	mixed	PRJNA189400	Zea mays, N545 RNAseq
SRR765462	ftp.sra.ebi.ac.uk/vol1/fastq/SRR765/SRR765462/SRR765462_1.fastq.gz;ftp.sra.ebi.ac.uk/vol1/fastq/SRR765/SRR765462/SRR765462_2.fastq.gz	mixed	PRJNA189400	Zea mays, N6 RNAseq
SRR765463	ftp.sra.ebi.ac.uk/vol1/fastq/SRR765/SRR765463/SRR765463_1.fastq.gz;ftp.sra.ebi.ac.uk/vol1/fastq/SRR765/SRR765463/SRR765463_2.fastq.gz	mixed	PRJNA189400	Zea mays, N7A RNAseq
SRR765464	ftp.sra.ebi.ac.uk/vol1/fastq/SRR765/SRR765464/SRR765464_1.fastq.gz;ftp.sra.ebi.ac.uk/vol1/fastq/SRR765/SRR765464/SRR765464_2.fastq.gz	mixed	PRJNA189400	Zea mays, NC13 RNAseq
SRR765465	ftp.sra.ebi.ac.uk/vol1/fastq/SRR765/SRR765465/SRR765465_1.fastq.gz;ftp.sra.ebi.ac.uk/vol1/fastq/SRR765/SRR765465/SRR765465_2.fastq.gz	mixed	PRJNA189400	Zea mays, NC222 RNAseq
SRR765466	ftp.sra.ebi.ac.uk/vol1/fastq/SRR765/SRR765466/SRR765466_1.fastq.gz;ftp.sra.ebi.ac.uk/vol1/fastq/SRR765/SRR765466/SRR765466_2.fastq.gz	mixed	PRJNA189400	Zea mays, NC230 RNAseq
SRR765467	ftp.sra.ebi.ac.uk/vol1/fastq/SRR765/SRR765467/SRR765467_1.fastq.gz;ftp.sra.ebi.ac.uk/vol1/fastq/SRR765/SRR765467/SRR765467_2.fastq.gz	mixed	PRJNA189400	Zea mays, NC232 RNAseq
SRR765468	ftp.sra.ebi.ac.uk/vol1/fastq/SRR765/SRR765468/SRR765468_1.fastq.gz;ftp.sra.ebi.ac.uk/vol1/fastq/SRR765/SRR765468/SRR765468_2.fastq.gz	mixed	PRJNA189400	Zea mays, NC236 RNAseq
SRR765469	ftp.sra.ebi.ac.uk/vol1/fastq/SRR765/SRR765469/SRR765469_1.fastq.gz;ftp.sra.ebi.ac.uk/vol1/fastq/SRR765/SRR765469/SRR765469_2.fastq.gz	mixed	PRJNA189400	Zea mays, NC250 RNAseq
SRR765470	ftp.sra.ebi.ac.uk/vol1/fastq/SRR765/SRR765470/SRR765470_1.fastq.gz;ftp.sra.ebi.ac.uk/vol1/fastq/SRR765/SRR765470/SRR765470_2.fastq.gz	mixed	PRJNA189400	Zea mays, NC264 RNAseq
SRR765471	ftp.sra.ebi.ac.uk/vol1/fastq/SRR765/SRR765471/SRR765471_1.fastq.gz;ftp.sra.ebi.ac.uk/vol1/fastq/SRR765/SRR765471/SRR765471_2.fastq.gz	mixed	PRJNA189400	Zea mays, NC298 RNAseq
SRR765472	ftp.sra.ebi.ac.uk/vol1/fastq/SRR765/SRR765472/SRR765472_1.fastq.gz;ftp.sra.ebi.ac.uk/vol1/fastq/SRR765/SRR765472/SRR765472_2.fastq.gz	mixed	PRJNA189400	Zea mays, NC318 RNAseq
SRR765473	ftp.sra.ebi.ac.uk/vol1/fastq/SRR765/SRR765473/SRR765473_1.fastq.gz;ftp.sra.ebi.ac.uk/vol1/fastq/SRR765/SRR765473/SRR765473_2.fastq.gz	mixed	PRJNA189400	Zea mays, NC340 RNAseq
SRR765474	ftp.sra.ebi.ac.uk/vol1/fastq/SRR765/SRR765474/SRR765474_1.fastq.gz;ftp.sra.ebi.ac.uk/vol1/fastq/SRR765/SRR765474/SRR765474_2.fastq.gz	mixed	PRJNA189400	Zea mays, NC342 RNAseq
SRR765475	ftp.sra.ebi.ac.uk/vol1/fastq/SRR765/SRR765475/SRR765475_1.fastq.gz;ftp.sra.ebi.ac.uk/vol1/fastq/SRR765/SRR765475/SRR765475_2.fastq.gz	mixed	PRJNA189400	Zea mays, NC344 RNAseq
SRR765476	ftp.sra.ebi.ac.uk/vol1/fastq/SRR765/SRR765476/SRR765476_1.fastq.gz;ftp.sra.ebi.ac.uk/vol1/fastq/SRR765/SRR765476/SRR765476_2.fastq.gz	mixed	PRJNA189400	Zea mays, NC356 RNAseq
SRR765477	ftp.sra.ebi.ac.uk/vol1/fastq/SRR765/SRR765477/SRR765477_1.fastq.gz;ftp.sra.ebi.ac.uk/vol1/fastq/SRR765/SRR765477/SRR765477_2.fastq.gz	mixed	PRJNA189400	Zea mays, NC358 RNAseq
SRR765478	ftp.sra.ebi.ac.uk/vol1/fastq/SRR765/SRR765478/SRR765478_1.fastq.gz;ftp.sra.ebi.ac.uk/vol1/fastq/SRR765/SRR765478/SRR765478_2.fastq.gz	mixed	PRJNA189400	Zea mays, NC412 RNAseq
SRR765479	ftp.sra.ebi.ac.uk/vol1/fastq/SRR765/SRR765479/SRR765479_1.fastq.gz;ftp.sra.ebi.ac.uk/vol1/fastq/SRR765/SRR765479/SRR765479_2.fastq.gz	mixed	PRJNA189400	Zea mays, NC472 RNAseq
SRR765480	ftp.sra.ebi.ac.uk/vol1/fastq/SRR765/SRR765480/SRR765480_1.fastq.gz;ftp.sra.ebi.ac.uk/vol1/fastq/SRR765/SRR765480/SRR765480_2.fastq.gz	mixed	PRJNA189400	Zea mays, ND1 RNAseq
SRR765481	ftp.sra.ebi.ac.uk/vol1/fastq/SRR765/SRR765481/SRR765481_1.fastq.gz;ftp.sra.ebi.ac.uk/vol1/fastq/SRR765/SRR765481/SRR765481_2.fastq.gz	mixed	PRJNA189400	Zea mays, ND101 RNAseq
SRR765482	ftp.sra.ebi.ac.uk/vol1/fastq/SRR765/SRR765482/SRR765482_1.fastq.gz;ftp.sra.ebi.ac.uk/vol1/fastq/SRR765/SRR765482/SRR765482_2.fastq.gz	mixed	PRJNA189400	Zea mays, ND167 RNAseq
SRR765483	ftp.sra.ebi.ac.uk/vol1/fastq/SRR765/SRR765483/SRR765483_1.fastq.gz;ftp.sra.ebi.ac.uk/vol1/fastq/SRR765/SRR765483/SRR765483_2.fastq.gz	mixed	PRJNA189400	Zea mays, ND230 RNAseq
SRR765484	ftp.sra.ebi.ac.uk/vol1/fastq/SRR765/SRR765484/SRR765484_1.fastq.gz;ftp.sra.ebi.ac.uk/vol1/fastq/SRR765/SRR765484/SRR765484_2.fastq.gz	mixed	PRJNA189400	Zea mays, ND245 RNAseq
SRR765485	ftp.sra.ebi.ac.uk/vol1/fastq/SRR765/SRR765485/SRR765485_1.fastq.gz;ftp.sra.ebi.ac.uk/vol1/fastq/SRR765/SRR765485/SRR765485_2.fastq.gz	mixed	PRJNA189400	Zea mays, ND246 RNAseq
SRR765486	ftp.sra.ebi.ac.uk/vol1/fastq/SRR765/SRR765486/SRR765486_1.fastq.gz;ftp.sra.ebi.ac.uk/vol1/fastq/SRR765/SRR765486/SRR765486_2.fastq.gz	mixed	PRJNA189400	Zea mays, ND247 RNAseq
SRR765487	ftp.sra.ebi.ac.uk/vol1/fastq/SRR765/SRR765487/SRR765487_1.fastq.gz;ftp.sra.ebi.ac.uk/vol1/fastq/SRR765/SRR765487/SRR765487_2.fastq.gz	mixed	PRJNA189400	Zea mays, ND251 RNAseq
SRR765488	ftp.sra.ebi.ac.uk/vol1/fastq/SRR765/SRR765488/SRR765488_1.fastq.gz;ftp.sra.ebi.ac.uk/vol1/fastq/SRR765/SRR765488/SRR765488_2.fastq.gz	mixed	PRJNA189400	Zea mays, ND260 RNAseq
SRR765489	ftp.sra.ebi.ac.uk/vol1/fastq/SRR765/SRR765489/SRR765489_1.fastq.gz;ftp.sra.ebi.ac.uk/vol1/fastq/SRR765/SRR765489/SRR765489_2.fastq.gz	mixed	PRJNA189400	Zea mays, ND262 RNAseq
SRR765490	ftp.sra.ebi.ac.uk/vol1/fastq/SRR765/SRR765490/SRR765490_1.fastq.gz;ftp.sra.ebi.ac.uk/vol1/fastq/SRR765/SRR765490/SRR765490_2.fastq.gz	mixed	PRJNA189400	Zea mays, ND265 RNAseq
SRR765491	ftp.sra.ebi.ac.uk/vol1/fastq/SRR765/SRR765491/SRR765491_1.fastq.gz;ftp.sra.ebi.ac.uk/vol1/fastq/SRR765/SRR765491/SRR765491_2.fastq.gz	mixed	PRJNA189400	Zea mays, ND283 RNAseq
SRR765492	ftp.sra.ebi.ac.uk/vol1/fastq/SRR765/SRR765492/SRR765492_1.fastq.gz;ftp.sra.ebi.ac.uk/vol1/fastq/SRR765/SRR765492/SRR765492_2.fastq.gz	mixed	PRJNA189400	Zea mays, NK740 RNAseq
SRR765493	ftp.sra.ebi.ac.uk/vol1/fastq/SRR765/SRR765493/SRR765493_1.fastq.gz;ftp.sra.ebi.ac.uk/vol1/fastq/SRR765/SRR765493/SRR765493_2.fastq.gz	mixed	PRJNA189400	Zea mays, NKH8431 RNAseq
SRR765494	ftp.sra.ebi.ac.uk/vol1/fastq/SRR765/SRR765494/SRR765494_1.fastq.gz;ftp.sra.ebi.ac.uk/vol1/fastq/SRR765/SRR765494/SRR765494_2.fastq.gz	mixed	PRJNA189400	Zea mays, NKS8324 RNAseq
SRR765495	ftp.sra.ebi.ac.uk/vol1/fastq/SRR765/SRR765495/SRR765495_1.fastq.gz;ftp.sra.ebi.ac.uk/vol1/fastq/SRR765/SRR765495/SRR765495_2.fastq.gz	mixed	PRJNA189400	Zea mays, NO._380 RNAseq
SRR765496	ftp.sra.ebi.ac.uk/vol1/fastq/SRR765/SRR765496/SRR765496_1.fastq.gz;ftp.sra.ebi.ac.uk/vol1/fastq/SRR765/SRR765496/SRR765496_2.fastq.gz	mixed	PRJNA189400	Zea mays, NP87 RNAseq
SRR765497	ftp.sra.ebi.ac.uk/vol1/fastq/SRR765/SRR765497/SRR765497_1.fastq.gz;ftp.sra.ebi.ac.uk/vol1/fastq/SRR765/SRR765497/SRR765497_2.fastq.gz	mixed	PRJNA189400	Zea mays, NY_159_(Neveh_Yaar) RNAseq
SRR765498	ftp.sra.ebi.ac.uk/vol1/fastq/SRR765/SRR765498/SRR765498_1.fastq.gz;ftp.sra.ebi.ac.uk/vol1/fastq/SRR765/SRR765498/SRR765498_2.fastq.gz	mixed	PRJNA189400	Zea mays, NY6371 RNAseq
SRR765499	ftp.sra.ebi.ac.uk/vol1/fastq/SRR765/SRR765499/SRR765499_1.fastq.gz;ftp.sra.ebi.ac.uk/vol1/fastq/SRR765/SRR765499/SRR765499_2.fastq.gz	mixed	PRJNA189400	Zea mays, OC19 RNAseq
SRR765500	ftp.sra.ebi.ac.uk/vol1/fastq/SRR765/SRR765500/SRR765500_1.fastq.gz;ftp.sra.ebi.ac.uk/vol1/fastq/SRR765/SRR765500/SRR765500_2.fastq.gz	mixed	PRJNA189400	Zea mays, OH33 RNAseq
SRR765501	ftp.sra.ebi.ac.uk/vol1/fastq/SRR765/SRR765501/SRR765501_1.fastq.gz;ftp.sra.ebi.ac.uk/vol1/fastq/SRR765/SRR765501/SRR765501_2.fastq.gz	mixed	PRJNA189400	Zea mays, Oh40B RNAseq
SRR765502	ftp.sra.ebi.ac.uk/vol1/fastq/SRR765/SRR765502/SRR765502_1.fastq.gz;ftp.sra.ebi.ac.uk/vol1/fastq/SRR765/SRR765502/SRR765502_2.fastq.gz	mixed	PRJNA189400	Zea mays, Oh7 RNAseq
SRR765503	ftp.sra.ebi.ac.uk/vol1/fastq/SRR765/SRR765503/SRR765503_1.fastq.gz;ftp.sra.ebi.ac.uk/vol1/fastq/SRR765/SRR765503/SRR765503_2.fastq.gz	mixed	PRJNA189400	Zea mays, Oh7B RNAseq
SRR765504	ftp.sra.ebi.ac.uk/vol1/fastq/SRR765/SRR765504/SRR765504_1.fastq.gz;ftp.sra.ebi.ac.uk/vol1/fastq/SRR765/SRR765504/SRR765504_2.fastq.gz	mixed	PRJNA189400	Zea mays, Os420 RNAseq
SRR765505	ftp.sra.ebi.ac.uk/vol1/fastq/SRR765/SRR765505/SRR765505_1.fastq.gz;ftp.sra.ebi.ac.uk/vol1/fastq/SRR765/SRR765505/SRR765505_2.fastq.gz	mixed	PRJNA189400	Zea mays, Os426 RNAseq
SRR765506	ftp.sra.ebi.ac.uk/vol1/fastq/SRR765/SRR765506/SRR765506_1.fastq.gz;ftp.sra.ebi.ac.uk/vol1/fastq/SRR765/SRR765506/SRR765506_2.fastq.gz	mixed	PRJNA189400	Zea mays, P39 RNAseq
SRR765507	ftp.sra.ebi.ac.uk/vol1/fastq/SRR765/SRR765507/SRR765507_1.fastq.gz;ftp.sra.ebi.ac.uk/vol1/fastq/SRR765/SRR765507/SRR765507_2.fastq.gz	mixed	PRJNA189400	Zea mays, Pa392 RNAseq
SRR765508	ftp.sra.ebi.ac.uk/vol1/fastq/SRR765/SRR765508/SRR765508_1.fastq.gz;ftp.sra.ebi.ac.uk/vol1/fastq/SRR765/SRR765508/SRR765508_2.fastq.gz	mixed	PRJNA189400	Zea mays, Pa405 RNAseq
SRR765509	ftp.sra.ebi.ac.uk/vol1/fastq/SRR765/SRR765509/SRR765509_1.fastq.gz;ftp.sra.ebi.ac.uk/vol1/fastq/SRR765/SRR765509/SRR765509_2.fastq.gz	mixed	PRJNA189400	Zea mays, Pa468 RNAseq
SRR765510	ftp.sra.ebi.ac.uk/vol1/fastq/SRR765/SRR765510/SRR765510_1.fastq.gz;ftp.sra.ebi.ac.uk/vol1/fastq/SRR765/SRR765510/SRR765510_2.fastq.gz	mixed	PRJNA189400	Zea mays, Pa762 RNAseq
SRR765511	ftp.sra.ebi.ac.uk/vol1/fastq/SRR765/SRR765511/SRR765511_1.fastq.gz;ftp.sra.ebi.ac.uk/vol1/fastq/SRR765/SRR765511/SRR765511_2.fastq.gz	mixed	PRJNA189400	Zea mays, Pa778 RNAseq
SRR765512	ftp.sra.ebi.ac.uk/vol1/fastq/SRR765/SRR765512/SRR765512_1.fastq.gz;ftp.sra.ebi.ac.uk/vol1/fastq/SRR765/SRR765512/SRR765512_2.fastq.gz	mixed	PRJNA189400	Zea mays, Pa880 RNAseq
SRR765513	ftp.sra.ebi.ac.uk/vol1/fastq/SRR765/SRR765513/SRR765513_1.fastq.gz;ftp.sra.ebi.ac.uk/vol1/fastq/SRR765/SRR765513/SRR765513_2.fastq.gz	mixed	PRJNA189400	Zea mays, Pa891 RNAseq
SRR765514	ftp.sra.ebi.ac.uk/vol1/fastq/SRR765/SRR765514/SRR765514_1.fastq.gz;ftp.sra.ebi.ac.uk/vol1/fastq/SRR765/SRR765514/SRR765514_2.fastq.gz	mixed	PRJNA189400	Zea mays, PHB09 RNAseq
SRR765515	ftp.sra.ebi.ac.uk/vol1/fastq/SRR765/SRR765515/SRR765515_1.fastq.gz;ftp.sra.ebi.ac.uk/vol1/fastq/SRR765/SRR765515/SRR765515_2.fastq.gz	mixed	PRJNA189400	Zea mays, PHG29 RNAseq
SRR765516	ftp.sra.ebi.ac.uk/vol1/fastq/SRR765/SRR765516/SRR765516_1.fastq.gz;ftp.sra.ebi.ac.uk/vol1/fastq/SRR765/SRR765516/SRR765516_2.fastq.gz	mixed	PRJNA189400	Zea mays, PHG35 RNAseq
SRR765517	ftp.sra.ebi.ac.uk/vol1/fastq/SRR765/SRR765517/SRR765517_1.fastq.gz;ftp.sra.ebi.ac.uk/vol1/fastq/SRR765/SRR765517/SRR765517_2.fastq.gz	mixed	PRJNA189400	Zea mays, PHG39 RNAseq
SRR765518	ftp.sra.ebi.ac.uk/vol1/fastq/SRR765/SRR765518/SRR765518_1.fastq.gz;ftp.sra.ebi.ac.uk/vol1/fastq/SRR765/SRR765518/SRR765518_2.fastq.gz	mixed	PRJNA189400	Zea mays, PHG47 RNAseq
SRR765519	ftp.sra.ebi.ac.uk/vol1/fastq/SRR765/SRR765519/SRR765519_1.fastq.gz;ftp.sra.ebi.ac.uk/vol1/fastq/SRR765/SRR765519/SRR765519_2.fastq.gz	mixed	PRJNA189400	Zea mays, PHG50 RNAseq
SRR765520	ftp.sra.ebi.ac.uk/vol1/fastq/SRR765/SRR765520/SRR765520_1.fastq.gz;ftp.sra.ebi.ac.uk/vol1/fastq/SRR765/SRR765520/SRR765520_2.fastq.gz	mixed	PRJNA189400	Zea mays, PHG72 RNAseq
SRR765521	ftp.sra.ebi.ac.uk/vol1/fastq/SRR765/SRR765521/SRR765521_1.fastq.gz;ftp.sra.ebi.ac.uk/vol1/fastq/SRR765/SRR765521/SRR765521_2.fastq.gz	mixed	PRJNA189400	Zea mays, PHG80 RNAseq
SRR765522	ftp.sra.ebi.ac.uk/vol1/fastq/SRR765/SRR765522/SRR765522_1.fastq.gz;ftp.sra.ebi.ac.uk/vol1/fastq/SRR765/SRR765522/SRR765522_2.fastq.gz	mixed	PRJNA189400	Zea mays, PHJ40 RNAseq
SRR765523	ftp.sra.ebi.ac.uk/vol1/fastq/SRR765/SRR765523/SRR765523_1.fastq.gz;ftp.sra.ebi.ac.uk/vol1/fastq/SRR765/SRR765523/SRR765523_2.fastq.gz	mixed	PRJNA189400	Zea mays, PHK76 RNAseq
SRR765524	ftp.sra.ebi.ac.uk/vol1/fastq/SRR765/SRR765524/SRR765524_1.fastq.gz;ftp.sra.ebi.ac.uk/vol1/fastq/SRR765/SRR765524/SRR765524_2.fastq.gz	mixed	PRJNA189400	Zea mays, PHN11 RNAseq
SRR765525	ftp.sra.ebi.ac.uk/vol1/fastq/SRR765/SRR765525/SRR765525_1.fastq.gz;ftp.sra.ebi.ac.uk/vol1/fastq/SRR765/SRR765525/SRR765525_2.fastq.gz	mixed	PRJNA189400	Zea mays, PHR36 RNAseq
SRR765526	ftp.sra.ebi.ac.uk/vol1/fastq/SRR765/SRR765526/SRR765526_1.fastq.gz;ftp.sra.ebi.ac.uk/vol1/fastq/SRR765/SRR765526/SRR765526_2.fastq.gz	mixed	PRJNA189400	Zea mays, PHT55 RNAseq
SRR765527	ftp.sra.ebi.ac.uk/vol1/fastq/SRR765/SRR765527/SRR765527_1.fastq.gz;ftp.sra.ebi.ac.uk/vol1/fastq/SRR765/SRR765527/SRR765527_2.fastq.gz	mixed	PRJNA189400	Zea mays, PHT77 RNAseq
SRR765528	ftp.sra.ebi.ac.uk/vol1/fastq/SRR765/SRR765528/SRR765528_1.fastq.gz;ftp.sra.ebi.ac.uk/vol1/fastq/SRR765/SRR765528/SRR765528_2.fastq.gz	mixed	PRJNA189400	Zea mays, PHV63 RNAseq
SRR765529	ftp.sra.ebi.ac.uk/vol1/fastq/SRR765/SRR765529/SRR765529_1.fastq.gz;ftp.sra.ebi.ac.uk/vol1/fastq/SRR765/SRR765529/SRR765529_2.fastq.gz	mixed	PRJNA189400	Zea mays, PHW17 RNAseq
SRR765530	ftp.sra.ebi.ac.uk/vol1/fastq/SRR765/SRR765530/SRR765530_1.fastq.gz;ftp.sra.ebi.ac.uk/vol1/fastq/SRR765/SRR765530/SRR765530_2.fastq.gz	mixed	PRJNA189400	Zea mays, PHZ51 RNAseq
SRR765531	ftp.sra.ebi.ac.uk/vol1/fastq/SRR765/SRR765531/SRR765531_1.fastq.gz;ftp.sra.ebi.ac.uk/vol1/fastq/SRR765/SRR765531/SRR765531_2.fastq.gz	mixed	PRJNA189400	Zea mays, R101 RNAseq
SRR765532	ftp.sra.ebi.ac.uk/vol1/fastq/SRR765/SRR765532/SRR765532_1.fastq.gz;ftp.sra.ebi.ac.uk/vol1/fastq/SRR765/SRR765532/SRR765532_2.fastq.gz	mixed	PRJNA189400	Zea mays, R113 RNAseq
SRR765533	ftp.sra.ebi.ac.uk/vol1/fastq/SRR765/SRR765533/SRR765533_1.fastq.gz;ftp.sra.ebi.ac.uk/vol1/fastq/SRR765/SRR765533/SRR765533_2.fastq.gz	mixed	PRJNA189400	Zea mays, R134 RNAseq
SRR765534	ftp.sra.ebi.ac.uk/vol1/fastq/SRR765/SRR765534/SRR765534_1.fastq.gz;ftp.sra.ebi.ac.uk/vol1/fastq/SRR765/SRR765534/SRR765534_2.fastq.gz	mixed	PRJNA189400	Zea mays, R168 RNAseq
SRR765535	ftp.sra.ebi.ac.uk/vol1/fastq/SRR765/SRR765535/SRR765535_1.fastq.gz;ftp.sra.ebi.ac.uk/vol1/fastq/SRR765/SRR765535/SRR765535_2.fastq.gz	mixed	PRJNA189400	Zea mays, R177 RNAseq
SRR765536	ftp.sra.ebi.ac.uk/vol1/fastq/SRR765/SRR765536/SRR765536_1.fastq.gz;ftp.sra.ebi.ac.uk/vol1/fastq/SRR765/SRR765536/SRR765536_2.fastq.gz	mixed	PRJNA189400	Zea mays, R181B RNAseq
SRR765537	ftp.sra.ebi.ac.uk/vol1/fastq/SRR765/SRR765537/SRR765537_1.fastq.gz;ftp.sra.ebi.ac.uk/vol1/fastq/SRR765/SRR765537/SRR765537_2.fastq.gz	mixed	PRJNA189400	Zea mays, R197 RNAseq
SRR765538	ftp.sra.ebi.ac.uk/vol1/fastq/SRR765/SRR765538/SRR765538_1.fastq.gz;ftp.sra.ebi.ac.uk/vol1/fastq/SRR765/SRR765538/SRR765538_2.fastq.gz	mixed	PRJNA189400	Zea mays, R225 RNAseq
SRR765539	ftp.sra.ebi.ac.uk/vol1/fastq/SRR765/SRR765539/SRR765539_1.fastq.gz;ftp.sra.ebi.ac.uk/vol1/fastq/SRR765/SRR765539/SRR765539_2.fastq.gz	mixed	PRJNA189400	Zea mays, R226 RNAseq
SRR765540	ftp.sra.ebi.ac.uk/vol1/fastq/SRR765/SRR765540/SRR765540_1.fastq.gz;ftp.sra.ebi.ac.uk/vol1/fastq/SRR765/SRR765540/SRR765540_2.fastq.gz	mixed	PRJNA189400	Zea mays, R227 RNAseq
SRR765541	ftp.sra.ebi.ac.uk/vol1/fastq/SRR765/SRR765541/SRR765541_1.fastq.gz;ftp.sra.ebi.ac.uk/vol1/fastq/SRR765/SRR765541/SRR765541_2.fastq.gz	mixed	PRJNA189400	Zea mays, R229 RNAseq
SRR765542	ftp.sra.ebi.ac.uk/vol1/fastq/SRR765/SRR765542/SRR765542_1.fastq.gz;ftp.sra.ebi.ac.uk/vol1/fastq/SRR765/SRR765542/SRR765542_2.fastq.gz	mixed	PRJNA189400	Zea mays, R30 RNAseq
SRR765543	ftp.sra.ebi.ac.uk/vol1/fastq/SRR765/SRR765543/SRR765543_1.fastq.gz;ftp.sra.ebi.ac.uk/vol1/fastq/SRR765/SRR765543/SRR765543_2.fastq.gz	mixed	PRJNA189400	Zea mays, R4 RNAseq
SRR765544	ftp.sra.ebi.ac.uk/vol1/fastq/SRR765/SRR765544/SRR765544_1.fastq.gz;ftp.sra.ebi.ac.uk/vol1/fastq/SRR765/SRR765544/SRR765544_2.fastq.gz	mixed	PRJNA189400	Zea mays, R53 RNAseq
SRR765545	ftp.sra.ebi.ac.uk/vol1/fastq/SRR765/SRR765545/SRR765545_1.fastq.gz;ftp.sra.ebi.ac.uk/vol1/fastq/SRR765/SRR765545/SRR765545_2.fastq.gz	mixed	PRJNA189400	Zea mays, R71 RNAseq
SRR765546	ftp.sra.ebi.ac.uk/vol1/fastq/SRR765/SRR765546/SRR765546_1.fastq.gz;ftp.sra.ebi.ac.uk/vol1/fastq/SRR765/SRR765546/SRR765546_2.fastq.gz	mixed	PRJNA189400	Zea mays, R78 RNAseq
SRR765547	ftp.sra.ebi.ac.uk/vol1/fastq/SRR765/SRR765547/SRR765547_1.fastq.gz;ftp.sra.ebi.ac.uk/vol1/fastq/SRR765/SRR765547/SRR765547_2.fastq.gz	mixed	PRJNA189400	Zea mays, S_56 RNAseq
SRR765548	ftp.sra.ebi.ac.uk/vol1/fastq/SRR765/SRR765548/SRR765548_1.fastq.gz;ftp.sra.ebi.ac.uk/vol1/fastq/SRR765/SRR765548/SRR765548_2.fastq.gz	mixed	PRJNA189400	Zea mays, SD101 RNAseq
SRR765549	ftp.sra.ebi.ac.uk/vol1/fastq/SRR765/SRR765549/SRR765549_1.fastq.gz;ftp.sra.ebi.ac.uk/vol1/fastq/SRR765/SRR765549/SRR765549_2.fastq.gz	mixed	PRJNA189400	Zea mays, SD102 RNAseq
SRR765550	ftp.sra.ebi.ac.uk/vol1/fastq/SRR765/SRR765550/SRR765550_1.fastq.gz;ftp.sra.ebi.ac.uk/vol1/fastq/SRR765/SRR765550/SRR765550_2.fastq.gz	mixed	PRJNA189400	Zea mays, SD107 RNAseq
SRR765551	ftp.sra.ebi.ac.uk/vol1/fastq/SRR765/SRR765551/SRR765551_1.fastq.gz;ftp.sra.ebi.ac.uk/vol1/fastq/SRR765/SRR765551/SRR765551_2.fastq.gz	mixed	PRJNA189400	Zea mays, SD15 RNAseq
SRR765552	ftp.sra.ebi.ac.uk/vol1/fastq/SRR765/SRR765552/SRR765552_1.fastq.gz;ftp.sra.ebi.ac.uk/vol1/fastq/SRR765/SRR765552/SRR765552_2.fastq.gz	mixed	PRJNA189400	Zea mays, SD40 RNAseq
SRR765553	ftp.sra.ebi.ac.uk/vol1/fastq/SRR765/SRR765553/SRR765553_1.fastq.gz;ftp.sra.ebi.ac.uk/vol1/fastq/SRR765/SRR765553/SRR765553_2.fastq.gz	mixed	PRJNA189400	Zea mays, SD42 RNAseq
SRR765554	ftp.sra.ebi.ac.uk/vol1/fastq/SRR765/SRR765554/SRR765554_1.fastq.gz;ftp.sra.ebi.ac.uk/vol1/fastq/SRR765/SRR765554/SRR765554_2.fastq.gz	mixed	PRJNA189400	Zea mays, SD44 RNAseq
SRR765555	ftp.sra.ebi.ac.uk/vol1/fastq/SRR765/SRR765555/SRR765555_1.fastq.gz;ftp.sra.ebi.ac.uk/vol1/fastq/SRR765/SRR765555/SRR765555_2.fastq.gz	mixed	PRJNA189400	Zea mays, SG_30A RNAseq
SRR765556	ftp.sra.ebi.ac.uk/vol1/fastq/SRR765/SRR765556/SRR765556_1.fastq.gz;ftp.sra.ebi.ac.uk/vol1/fastq/SRR765/SRR765556/SRR765556_2.fastq.gz	mixed	PRJNA189400	Zea mays, Sg1533 RNAseq
SRR765557	ftp.sra.ebi.ac.uk/vol1/fastq/SRR765/SRR765557/SRR765557_1.fastq.gz;ftp.sra.ebi.ac.uk/vol1/fastq/SRR765/SRR765557/SRR765557_2.fastq.gz	mixed	PRJNA189400	Zea mays, Sg18 RNAseq
SRR765558	ftp.sra.ebi.ac.uk/vol1/fastq/SRR765/SRR765558/SRR765558_1.fastq.gz;ftp.sra.ebi.ac.uk/vol1/fastq/SRR765/SRR765558/SRR765558_2.fastq.gz	mixed	PRJNA189400	Zea mays, T141 RNAseq
SRR765559	ftp.sra.ebi.ac.uk/vol1/fastq/SRR765/SRR765559/SRR765559_1.fastq.gz;ftp.sra.ebi.ac.uk/vol1/fastq/SRR765/SRR765559/SRR765559_2.fastq.gz	mixed	PRJNA189400	Zea mays, T146 RNAseq
SRR765560	ftp.sra.ebi.ac.uk/vol1/fastq/SRR765/SRR765560/SRR765560_1.fastq.gz;ftp.sra.ebi.ac.uk/vol1/fastq/SRR765/SRR765560/SRR765560_2.fastq.gz	mixed	PRJNA189400	Zea mays, T232 RNAseq
SRR765561	ftp.sra.ebi.ac.uk/vol1/fastq/SRR765/SRR765561/SRR765561_1.fastq.gz;ftp.sra.ebi.ac.uk/vol1/fastq/SRR765/SRR765561/SRR765561_2.fastq.gz	mixed	PRJNA189400	Zea mays, T234 RNAseq
SRR765562	ftp.sra.ebi.ac.uk/vol1/fastq/SRR765/SRR765562/SRR765562_1.fastq.gz;ftp.sra.ebi.ac.uk/vol1/fastq/SRR765/SRR765562/SRR765562_2.fastq.gz	mixed	PRJNA189400	Zea mays, T242 RNAseq
SRR765563	ftp.sra.ebi.ac.uk/vol1/fastq/SRR765/SRR765563/SRR765563_1.fastq.gz;ftp.sra.ebi.ac.uk/vol1/fastq/SRR765/SRR765563/SRR765563_2.fastq.gz	mixed	PRJNA189400	Zea mays, T9 RNAseq
SRR765564	ftp.sra.ebi.ac.uk/vol1/fastq/SRR765/SRR765564/SRR765564_1.fastq.gz;ftp.sra.ebi.ac.uk/vol1/fastq/SRR765/SRR765564/SRR765564_2.fastq.gz	mixed	PRJNA189400	Zea mays, Tr RNAseq
SRR765565	ftp.sra.ebi.ac.uk/vol1/fastq/SRR765/SRR765565/SRR765565_1.fastq.gz;ftp.sra.ebi.ac.uk/vol1/fastq/SRR765/SRR765565/SRR765565_2.fastq.gz	mixed	PRJNA189400	Zea mays, Tx303 RNAseq
SRR765566	ftp.sra.ebi.ac.uk/vol1/fastq/SRR765/SRR765566/SRR765566_1.fastq.gz;ftp.sra.ebi.ac.uk/vol1/fastq/SRR765/SRR765566/SRR765566_2.fastq.gz	mixed	PRJNA189400	Zea mays, TZU-CHIAO-HSI-WU_105 RNAseq
SRR765567	ftp.sra.ebi.ac.uk/vol1/fastq/SRR765/SRR765567/SRR765567_1.fastq.gz;ftp.sra.ebi.ac.uk/vol1/fastq/SRR765/SRR765567/SRR765567_2.fastq.gz	mixed	PRJNA189400	Zea mays, U_123 RNAseq
SRR765568	ftp.sra.ebi.ac.uk/vol1/fastq/SRR765/SRR765568/SRR765568_1.fastq.gz;ftp.sra.ebi.ac.uk/vol1/fastq/SRR765/SRR765568/SRR765568_2.fastq.gz	mixed	PRJNA189400	Zea mays, U267Y RNAseq
SRR765569	ftp.sra.ebi.ac.uk/vol1/fastq/SRR765/SRR765569/SRR765569_1.fastq.gz;ftp.sra.ebi.ac.uk/vol1/fastq/SRR765/SRR765569/SRR765569_2.fastq.gz	mixed	PRJNA189400	Zea mays, Va102 RNAseq
SRR765570	ftp.sra.ebi.ac.uk/vol1/fastq/SRR765/SRR765570/SRR765570_1.fastq.gz;ftp.sra.ebi.ac.uk/vol1/fastq/SRR765/SRR765570/SRR765570_2.fastq.gz	mixed	PRJNA189400	Zea mays, Va14 RNAseq
SRR765571	ftp.sra.ebi.ac.uk/vol1/fastq/SRR765/SRR765571/SRR765571_1.fastq.gz;ftp.sra.ebi.ac.uk/vol1/fastq/SRR765/SRR765571/SRR765571_2.fastq.gz	mixed	PRJNA189400	Zea mays, Va38 RNAseq
SRR765572	ftp.sra.ebi.ac.uk/vol1/fastq/SRR765/SRR765572/SRR765572_1.fastq.gz;ftp.sra.ebi.ac.uk/vol1/fastq/SRR765/SRR765572/SRR765572_2.fastq.gz	mixed	PRJNA189400	Zea mays, Va52 RNAseq
SRR765573	ftp.sra.ebi.ac.uk/vol1/fastq/SRR765/SRR765573/SRR765573_1.fastq.gz;ftp.sra.ebi.ac.uk/vol1/fastq/SRR765/SRR765573/SRR765573_2.fastq.gz	mixed	PRJNA189400	Zea mays, Va85 RNAseq
SRR765574	ftp.sra.ebi.ac.uk/vol1/fastq/SRR765/SRR765574/SRR765574_1.fastq.gz;ftp.sra.ebi.ac.uk/vol1/fastq/SRR765/SRR765574/SRR765574_2.fastq.gz	mixed	PRJNA189400	Zea mays, Va99 RNAseq
SRR765575	ftp.sra.ebi.ac.uk/vol1/fastq/SRR765/SRR765575/SRR765575_1.fastq.gz;ftp.sra.ebi.ac.uk/vol1/fastq/SRR765/SRR765575/SRR765575_2.fastq.gz	mixed	PRJNA189400	Zea mays, VaW6 RNAseq
SRR765576	ftp.sra.ebi.ac.uk/vol1/fastq/SRR765/SRR765576/SRR765576_1.fastq.gz;ftp.sra.ebi.ac.uk/vol1/fastq/SRR765/SRR765576/SRR765576_2.fastq.gz	mixed	PRJNA189400	Zea mays, W_7151 RNAseq
SRR765577	ftp.sra.ebi.ac.uk/vol1/fastq/SRR765/SRR765577/SRR765577_1.fastq.gz;ftp.sra.ebi.ac.uk/vol1/fastq/SRR765/SRR765577/SRR765577_2.fastq.gz	mixed	PRJNA189400	Zea mays, W117Ht RNAseq
SRR765578	ftp.sra.ebi.ac.uk/vol1/fastq/SRR765/SRR765578/SRR765578_1.fastq.gz;ftp.sra.ebi.ac.uk/vol1/fastq/SRR765/SRR765578/SRR765578_2.fastq.gz	mixed	PRJNA189400	Zea mays, W153R RNAseq
SRR765579	ftp.sra.ebi.ac.uk/vol1/fastq/SRR765/SRR765579/SRR765579_1.fastq.gz;ftp.sra.ebi.ac.uk/vol1/fastq/SRR765/SRR765579/SRR765579_2.fastq.gz	mixed	PRJNA189400	Zea mays, W182BN RNAseq
SRR765580	ftp.sra.ebi.ac.uk/vol1/fastq/SRR765/SRR765580/SRR765580_1.fastq.gz;ftp.sra.ebi.ac.uk/vol1/fastq/SRR765/SRR765580/SRR765580_2.fastq.gz	mixed	PRJNA189400	Zea mays, W22 RNAseq
SRR765581	ftp.sra.ebi.ac.uk/vol1/fastq/SRR765/SRR765581/SRR765581_1.fastq.gz;ftp.sra.ebi.ac.uk/vol1/fastq/SRR765/SRR765581/SRR765581_2.fastq.gz	mixed	PRJNA189400	Zea mays, W23 RNAseq
SRR765582	ftp.sra.ebi.ac.uk/vol1/fastq/SRR765/SRR765582/SRR765582_1.fastq.gz;ftp.sra.ebi.ac.uk/vol1/fastq/SRR765/SRR765582/SRR765582_2.fastq.gz	mixed	PRJNA189400	Zea mays, W24 RNAseq
SRR765583	ftp.sra.ebi.ac.uk/vol1/fastq/SRR765/SRR765583/SRR765583_1.fastq.gz;ftp.sra.ebi.ac.uk/vol1/fastq/SRR765/SRR765583/SRR765583_2.fastq.gz	mixed	PRJNA189400	Zea mays, W32 RNAseq
SRR765584	ftp.sra.ebi.ac.uk/vol1/fastq/SRR765/SRR765584/SRR765584_1.fastq.gz;ftp.sra.ebi.ac.uk/vol1/fastq/SRR765/SRR765584/SRR765584_2.fastq.gz	mixed	PRJNA189400	Zea mays, W37A RNAseq
SRR765585	ftp.sra.ebi.ac.uk/vol1/fastq/SRR765/SRR765585/SRR765585_1.fastq.gz;ftp.sra.ebi.ac.uk/vol1/fastq/SRR765/SRR765585/SRR765585_2.fastq.gz	mixed	PRJNA189400	Zea mays, W552 RNAseq
SRR765586	ftp.sra.ebi.ac.uk/vol1/fastq/SRR765/SRR765586/SRR765586_1.fastq.gz;ftp.sra.ebi.ac.uk/vol1/fastq/SRR765/SRR765586/SRR765586_2.fastq.gz	mixed	PRJNA189400	Zea mays, W59E RNAseq
SRR765587	ftp.sra.ebi.ac.uk/vol1/fastq/SRR765/SRR765587/SRR765587_1.fastq.gz;ftp.sra.ebi.ac.uk/vol1/fastq/SRR765/SRR765587/SRR765587_2.fastq.gz	mixed	PRJNA189400	Zea mays, W601S RNAseq
SRR765588	ftp.sra.ebi.ac.uk/vol1/fastq/SRR765/SRR765588/SRR765588_1.fastq.gz;ftp.sra.ebi.ac.uk/vol1/fastq/SRR765/SRR765588/SRR765588_2.fastq.gz	mixed	PRJNA189400	Zea mays, W603S RNAseq
SRR765589	ftp.sra.ebi.ac.uk/vol1/fastq/SRR765/SRR765589/SRR765589_1.fastq.gz;ftp.sra.ebi.ac.uk/vol1/fastq/SRR765/SRR765589/SRR765589_2.fastq.gz	mixed	PRJNA189400	Zea mays, W604S RNAseq
SRR765590	ftp.sra.ebi.ac.uk/vol1/fastq/SRR765/SRR765590/SRR765590_1.fastq.gz;ftp.sra.ebi.ac.uk/vol1/fastq/SRR765/SRR765590/SRR765590_2.fastq.gz	mixed	PRJNA189400	Zea mays, W605S RNAseq
SRR765591	ftp.sra.ebi.ac.uk/vol1/fastq/SRR765/SRR765591/SRR765591_1.fastq.gz;ftp.sra.ebi.ac.uk/vol1/fastq/SRR765/SRR765591/SRR765591_2.fastq.gz	mixed	PRJNA189400	Zea mays, W606S RNAseq
SRR765592	ftp.sra.ebi.ac.uk/vol1/fastq/SRR765/SRR765592/SRR765592_1.fastq.gz;ftp.sra.ebi.ac.uk/vol1/fastq/SRR765/SRR765592/SRR765592_2.fastq.gz	mixed	PRJNA189400	Zea mays, W607S RNAseq
SRR765593	ftp.sra.ebi.ac.uk/vol1/fastq/SRR765/SRR765593/SRR765593_1.fastq.gz;ftp.sra.ebi.ac.uk/vol1/fastq/SRR765/SRR765593/SRR765593_2.fastq.gz	mixed	PRJNA189400	Zea mays, W608S RNAseq
SRR765594	ftp.sra.ebi.ac.uk/vol1/fastq/SRR765/SRR765594/SRR765594_1.fastq.gz;ftp.sra.ebi.ac.uk/vol1/fastq/SRR765/SRR765594/SRR765594_2.fastq.gz	mixed	PRJNA189400	Zea mays, W609S RNAseq
SRR765595	ftp.sra.ebi.ac.uk/vol1/fastq/SRR765/SRR765595/SRR765595_1.fastq.gz;ftp.sra.ebi.ac.uk/vol1/fastq/SRR765/SRR765595/SRR765595_2.fastq.gz	mixed	PRJNA189400	Zea mays, W610S RNAseq
SRR765596	ftp.sra.ebi.ac.uk/vol1/fastq/SRR765/SRR765596/SRR765596_1.fastq.gz;ftp.sra.ebi.ac.uk/vol1/fastq/SRR765/SRR765596/SRR765596_2.fastq.gz	mixed	PRJNA189400	Zea mays, W611S RNAseq
SRR765597	ftp.sra.ebi.ac.uk/vol1/fastq/SRR765/SRR765597/SRR765597_1.fastq.gz;ftp.sra.ebi.ac.uk/vol1/fastq/SRR765/SRR765597/SRR765597_2.fastq.gz	mixed	PRJNA189400	Zea mays, W612S RNAseq
SRR765598	ftp.sra.ebi.ac.uk/vol1/fastq/SRR765/SRR765598/SRR765598_1.fastq.gz;ftp.sra.ebi.ac.uk/vol1/fastq/SRR765/SRR765598/SRR765598_2.fastq.gz	mixed	PRJNA189400	Zea mays, W64A RNAseq
SRR765599	ftp.sra.ebi.ac.uk/vol1/fastq/SRR765/SRR765599/SRR765599_1.fastq.gz;ftp.sra.ebi.ac.uk/vol1/fastq/SRR765/SRR765599/SRR765599_2.fastq.gz	mixed	PRJNA189400	Zea mays, W701BC RNAseq
SRR765600	ftp.sra.ebi.ac.uk/vol1/fastq/SRR765/SRR765600/SRR765600_1.fastq.gz;ftp.sra.ebi.ac.uk/vol1/fastq/SRR765/SRR765600/SRR765600_2.fastq.gz	mixed	PRJNA189400	Zea mays, W703 RNAseq
SRR765601	ftp.sra.ebi.ac.uk/vol1/fastq/SRR765/SRR765601/SRR765601_1.fastq.gz;ftp.sra.ebi.ac.uk/vol1/fastq/SRR765/SRR765601/SRR765601_2.fastq.gz	mixed	PRJNA189400	Zea mays, W802G RNAseq
SRR765602	ftp.sra.ebi.ac.uk/vol1/fastq/SRR765/SRR765602/SRR765602_1.fastq.gz;ftp.sra.ebi.ac.uk/vol1/fastq/SRR765/SRR765602/SRR765602_2.fastq.gz	mixed	PRJNA189400	Zea mays, W803G RNAseq
SRR765603	ftp.sra.ebi.ac.uk/vol1/fastq/SRR765/SRR765603/SRR765603_1.fastq.gz;ftp.sra.ebi.ac.uk/vol1/fastq/SRR765/SRR765603/SRR765603_2.fastq.gz	mixed	PRJNA189400	Zea mays, W809G RNAseq
SRR765604	ftp.sra.ebi.ac.uk/vol1/fastq/SRR765/SRR765604/SRR765604_1.fastq.gz;ftp.sra.ebi.ac.uk/vol1/fastq/SRR765/SRR765604/SRR765604_2.fastq.gz	mixed	PRJNA189400	Zea mays, W810G RNAseq
SRR765605	ftp.sra.ebi.ac.uk/vol1/fastq/SRR765/SRR765605/SRR765605_1.fastq.gz;ftp.sra.ebi.ac.uk/vol1/fastq/SRR765/SRR765605/SRR765605_2.fastq.gz	mixed	PRJNA189400	Zea mays, W811G RNAseq
SRR765606	ftp.sra.ebi.ac.uk/vol1/fastq/SRR765/SRR765606/SRR765606_1.fastq.gz;ftp.sra.ebi.ac.uk/vol1/fastq/SRR765/SRR765606/SRR765606_2.fastq.gz	mixed	PRJNA189400	Zea mays, W812G RNAseq
SRR765607	ftp.sra.ebi.ac.uk/vol1/fastq/SRR765/SRR765607/SRR765607_1.fastq.gz;ftp.sra.ebi.ac.uk/vol1/fastq/SRR765/SRR765607/SRR765607_2.fastq.gz	mixed	PRJNA189400	Zea mays, W813G RNAseq
SRR765608	ftp.sra.ebi.ac.uk/vol1/fastq/SRR765/SRR765608/SRR765608_1.fastq.gz;ftp.sra.ebi.ac.uk/vol1/fastq/SRR765/SRR765608/SRR765608_2.fastq.gz	mixed	PRJNA189400	Zea mays, W814G RNAseq
SRR765609	ftp.sra.ebi.ac.uk/vol1/fastq/SRR765/SRR765609/SRR765609_1.fastq.gz;ftp.sra.ebi.ac.uk/vol1/fastq/SRR765/SRR765609/SRR765609_2.fastq.gz	mixed	PRJNA189400	Zea mays, W815G RNAseq
SRR765610	ftp.sra.ebi.ac.uk/vol1/fastq/SRR765/SRR765610/SRR765610_1.fastq.gz;ftp.sra.ebi.ac.uk/vol1/fastq/SRR765/SRR765610/SRR765610_2.fastq.gz	mixed	PRJNA189400	Zea mays, W816G RNAseq
SRR765611	ftp.sra.ebi.ac.uk/vol1/fastq/SRR765/SRR765611/SRR765611_1.fastq.gz;ftp.sra.ebi.ac.uk/vol1/fastq/SRR765/SRR765611/SRR765611_2.fastq.gz	mixed	PRJNA189400	Zea mays, W817G RNAseq
SRR765612	ftp.sra.ebi.ac.uk/vol1/fastq/SRR765/SRR765612/SRR765612_1.fastq.gz;ftp.sra.ebi.ac.uk/vol1/fastq/SRR765/SRR765612/SRR765612_2.fastq.gz	mixed	PRJNA189400	Zea mays, W818G RNAseq
SRR765613	ftp.sra.ebi.ac.uk/vol1/fastq/SRR765/SRR765613/SRR765613_1.fastq.gz;ftp.sra.ebi.ac.uk/vol1/fastq/SRR765/SRR765613/SRR765613_2.fastq.gz	mixed	PRJNA189400	Zea mays, W819G RNAseq
SRR765614	ftp.sra.ebi.ac.uk/vol1/fastq/SRR765/SRR765614/SRR765614_1.fastq.gz;ftp.sra.ebi.ac.uk/vol1/fastq/SRR765/SRR765614/SRR765614_2.fastq.gz	mixed	PRJNA189400	Zea mays, W820G RNAseq
SRR765615	ftp.sra.ebi.ac.uk/vol1/fastq/SRR765/SRR765615/SRR765615_1.fastq.gz;ftp.sra.ebi.ac.uk/vol1/fastq/SRR765/SRR765615/SRR765615_2.fastq.gz	mixed	PRJNA189400	Zea mays, W821G RNAseq
SRR765616	ftp.sra.ebi.ac.uk/vol1/fastq/SRR765/SRR765616/SRR765616_1.fastq.gz;ftp.sra.ebi.ac.uk/vol1/fastq/SRR765/SRR765616/SRR765616_2.fastq.gz	mixed	PRJNA189400	Zea mays, W85 RNAseq
SRR765617	ftp.sra.ebi.ac.uk/vol1/fastq/SRR765/SRR765617/SRR765617_1.fastq.gz;ftp.sra.ebi.ac.uk/vol1/fastq/SRR765/SRR765617/SRR765617_2.fastq.gz	mixed	PRJNA189400	Zea mays, W9 RNAseq
SRR765618	ftp.sra.ebi.ac.uk/vol1/fastq/SRR765/SRR765618/SRR765618_1.fastq.gz;ftp.sra.ebi.ac.uk/vol1/fastq/SRR765/SRR765618/SRR765618_2.fastq.gz	mixed	PRJNA189400	Zea mays, WD RNAseq
SRR765619	ftp.sra.ebi.ac.uk/vol1/fastq/SRR765/SRR765619/SRR765619_1.fastq.gz;ftp.sra.ebi.ac.uk/vol1/fastq/SRR765/SRR765619/SRR765619_2.fastq.gz	mixed	PRJNA189400	Zea mays, WR3 RNAseq
SRR765620	ftp.sra.ebi.ac.uk/vol1/fastq/SRR765/SRR765620/SRR765620_1.fastq.gz;ftp.sra.ebi.ac.uk/vol1/fastq/SRR765/SRR765620/SRR765620_2.fastq.gz	mixed	PRJNA189400	Zea mays, WU-TAN-TZAO RNAseq
SRR765621	ftp.sra.ebi.ac.uk/vol1/fastq/SRR765/SRR765621/SRR765621_1.fastq.gz;ftp.sra.ebi.ac.uk/vol1/fastq/SRR765/SRR765621/SRR765621_2.fastq.gz	mixed	PRJNA189400	Zea mays, WXB6 RNAseq
SRR765622	ftp.sra.ebi.ac.uk/vol1/fastq/SRR765/SRR765622/SRR765622_1.fastq.gz;ftp.sra.ebi.ac.uk/vol1/fastq/SRR765/SRR765622/SRR765622_2.fastq.gz	mixed	PRJNA189400	Zea mays, YANG RNAseq
SRR765623	ftp.sra.ebi.ac.uk/vol1/fastq/SRR765/SRR765623/SRR765623_1.fastq.gz;ftp.sra.ebi.ac.uk/vol1/fastq/SRR765/SRR765623/SRR765623_2.fastq.gz	mixed	PRJNA189400	Zea mays, YE_4 RNAseq
SRR765624	ftp.sra.ebi.ac.uk/vol1/fastq/SRR765/SRR765624/SRR765624_1.fastq.gz;ftp.sra.ebi.ac.uk/vol1/fastq/SRR765/SRR765624/SRR765624_2.fastq.gz	mixed	PRJNA189400	Zea mays, YE-CHI-HUNG RNAseq
SRR765625	ftp.sra.ebi.ac.uk/vol1/fastq/SRR765/SRR765625/SRR765625_1.fastq.gz;ftp.sra.ebi.ac.uk/vol1/fastq/SRR765/SRR765625/SRR765625_2.fastq.gz	mixed	PRJNA189400	Zea mays, YELLOW_3-4 RNAseq
SRR765626	ftp.sra.ebi.ac.uk/vol1/fastq/SRR765/SRR765626/SRR765626_1.fastq.gz;ftp.sra.ebi.ac.uk/vol1/fastq/SRR765/SRR765626/SRR765626_2.fastq.gz	mixed	PRJNA189400	Zea mays, YING-55 RNAseq
SRR765627	ftp.sra.ebi.ac.uk/vol1/fastq/SRR765/SRR765627/SRR765627_1.fastq.gz;ftp.sra.ebi.ac.uk/vol1/fastq/SRR765/SRR765627/SRR765627_2.fastq.gz	mixed	PRJNA189400	Zea mays, YONG_28 RNAseq
SRR765628	ftp.sra.ebi.ac.uk/vol1/fastq/SRR765/SRR765628/SRR765628_1.fastq.gz;ftp.sra.ebi.ac.uk/vol1/fastq/SRR765/SRR765628/SRR765628_2.fastq.gz	mixed	PRJNA189400	Zea mays, Yu796_NS RNAseq
SRR765755	ftp.sra.ebi.ac.uk/vol1/fastq/SRR765/SRR765755/SRR765755.fastq.gz	mixed	PRJNA189400	Zea mays, Oh43 RNAseq
SRR5888302	ftp.sra.ebi.ac.uk/vol1/fastq/SRR588/002/SRR5888302/SRR5888302_1.fastq.gz;ftp.sra.ebi.ac.uk/vol1/fastq/SRR588/002/SRR5888302/SRR5888302_2.fastq.gz	leaf	PRJNA396192	Leaf transcriptome, samples taken from LPS-F32 cultivar from replication 1 at 4h heat stress
SRR5888303	ftp.sra.ebi.ac.uk/vol1/fastq/SRR588/003/SRR5888303/SRR5888303_1.fastq.gz;ftp.sra.ebi.ac.uk/vol1/fastq/SRR588/003/SRR5888303/SRR5888303_2.fastq.gz	leaf	PRJNA396192	Leaf transcriptome, samples taken from CML322cultivar from replication 3 at 4h heat stress
SRR5888304	ftp.sra.ebi.ac.uk/vol1/fastq/SRR588/004/SRR5888304/SRR5888304_1.fastq.gz;ftp.sra.ebi.ac.uk/vol1/fastq/SRR588/004/SRR5888304/SRR5888304_2.fastq.gz	leaf	PRJNA396192	Leaf transcriptome, samples taken from Mo17 cultivar from replication 3 at 4 days of recovery at optimal temperatures
SRR5888305	ftp.sra.ebi.ac.uk/vol1/fastq/SRR588/005/SRR5888305/SRR5888305_1.fastq.gz;ftp.sra.ebi.ac.uk/vol1/fastq/SRR588/005/SRR5888305/SRR5888305_2.fastq.gz	leaf	PRJNA396192	Leaf transcriptome, samples taken from Mo17 cultivar from replication 3 at 4days of heat stress
SRR5888306	ftp.sra.ebi.ac.uk/vol1/fastq/SRR588/006/SRR5888306/SRR5888306_1.fastq.gz;ftp.sra.ebi.ac.uk/vol1/fastq/SRR588/006/SRR5888306/SRR5888306_2.fastq.gz	leaf	PRJNA396192	Leaf transcriptome, samples taken from Mo17 cultivar from replication 3 at 4h heat stress
SRR5888307	ftp.sra.ebi.ac.uk/vol1/fastq/SRR588/007/SRR5888307/SRR5888307_1.fastq.gz;ftp.sra.ebi.ac.uk/vol1/fastq/SRR588/007/SRR5888307/SRR5888307_2.fastq.gz	leaf	PRJNA396192	Leaf transcriptome, samples taken from Mo17 cultivar from replication 3 at non heat stress condition
SRR5888308	ftp.sra.ebi.ac.uk/vol1/fastq/SRR588/008/SRR5888308/SRR5888308_1.fastq.gz;ftp.sra.ebi.ac.uk/vol1/fastq/SRR588/008/SRR5888308/SRR5888308_2.fastq.gz	leaf	PRJNA396192	Leaf transcriptome, samples taken fromMo17 cultivar from replication 2 at 4 days of recovery at optimal temperatures
SRR5888309	ftp.sra.ebi.ac.uk/vol1/fastq/SRR588/009/SRR5888309/SRR5888309_1.fastq.gz;ftp.sra.ebi.ac.uk/vol1/fastq/SRR588/009/SRR5888309/SRR5888309_2.fastq.gz	leaf	PRJNA396192	Leaf transcriptome, samples taken from Mo17 cultivar from replication 2 at 4days of heat stress
SRR5888310	ftp.sra.ebi.ac.uk/vol1/fastq/SRR588/000/SRR5888310/SRR5888310_1.fastq.gz;ftp.sra.ebi.ac.uk/vol1/fastq/SRR588/000/SRR5888310/SRR5888310_2.fastq.gz	leaf	PRJNA396192	Leaf transcriptome, samples taken from Mo17 cultivar from replication 2 at 4h heat stress
SRR5888311	ftp.sra.ebi.ac.uk/vol1/fastq/SRR588/001/SRR5888311/SRR5888311_1.fastq.gz;ftp.sra.ebi.ac.uk/vol1/fastq/SRR588/001/SRR5888311/SRR5888311_2.fastq.gz	leaf	PRJNA396192	Leaf transcriptome, samples taken from Mo17 cultivar from replication 2 at non heat stress condition
SRR5888312	ftp.sra.ebi.ac.uk/vol1/fastq/SRR588/002/SRR5888312/SRR5888312_1.fastq.gz;ftp.sra.ebi.ac.uk/vol1/fastq/SRR588/002/SRR5888312/SRR5888312_2.fastq.gz	leaf	PRJNA396192	Leaf transcriptome, samples taken from CML322cultivar from replication 3 at 4days of heat stress
SRR5888313	ftp.sra.ebi.ac.uk/vol1/fastq/SRR588/003/SRR5888313/SRR5888313_1.fastq.gz;ftp.sra.ebi.ac.uk/vol1/fastq/SRR588/003/SRR5888313/SRR5888313_2.fastq.gz	leaf	PRJNA396192	Leaf transcriptome, samples taken from LPS-F32 cultivar from replication 1 at non heat stress condition
SRR5888314	ftp.sra.ebi.ac.uk/vol1/fastq/SRR588/004/SRR5888314/SRR5888314_1.fastq.gz;ftp.sra.ebi.ac.uk/vol1/fastq/SRR588/004/SRR5888314/SRR5888314_2.fastq.gz	leaf	PRJNA396192	Leaf transcriptome, samples taken from Mo17 cultivar from replication 1 at 4days of heat stress
SRR5888315	ftp.sra.ebi.ac.uk/vol1/fastq/SRR588/005/SRR5888315/SRR5888315_1.fastq.gz;ftp.sra.ebi.ac.uk/vol1/fastq/SRR588/005/SRR5888315/SRR5888315_2.fastq.gz	leaf	PRJNA396192	Leaf transcriptome, samples taken fromMo17 cultivar from replication 1 at 4 days of recovery at optimal temperatures
SRR5888316	ftp.sra.ebi.ac.uk/vol1/fastq/SRR588/006/SRR5888316/SRR5888316_1.fastq.gz;ftp.sra.ebi.ac.uk/vol1/fastq/SRR588/006/SRR5888316/SRR5888316_2.fastq.gz	leaf	PRJNA396192	Leaf transcriptome, samples taken from B97 cultivar from replication 2 at 4days of heat stress
SRR5888317	ftp.sra.ebi.ac.uk/vol1/fastq/SRR588/007/SRR5888317/SRR5888317_1.fastq.gz;ftp.sra.ebi.ac.uk/vol1/fastq/SRR588/007/SRR5888317/SRR5888317_2.fastq.gz	leaf	PRJNA396192	Leaf transcriptome, samples taken from B97 cultivar from replication 2 at 4 days of recovery at optimal temperatures
SRR5888318	ftp.sra.ebi.ac.uk/vol1/fastq/SRR588/008/SRR5888318/SRR5888318_1.fastq.gz;ftp.sra.ebi.ac.uk/vol1/fastq/SRR588/008/SRR5888318/SRR5888318_2.fastq.gz	leaf	PRJNA396192	Leaf transcriptome, samples taken from B97 cultivar from replication 1 at 4days of heat stress
SRR5888319	ftp.sra.ebi.ac.uk/vol1/fastq/SRR588/009/SRR5888319/SRR5888319_1.fastq.gz;ftp.sra.ebi.ac.uk/vol1/fastq/SRR588/009/SRR5888319/SRR5888319_2.fastq.gz	leaf	PRJNA396192	Leaf transcriptome, samples taken from B97 cultivar from replication 1 at 4 days of recovery at optimal temperatures
SRR5888320	ftp.sra.ebi.ac.uk/vol1/fastq/SRR588/000/SRR5888320/SRR5888320_1.fastq.gz;ftp.sra.ebi.ac.uk/vol1/fastq/SRR588/000/SRR5888320/SRR5888320_2.fastq.gz	leaf	PRJNA396192	Leaf transcriptome, samples taken from B97 cultivar from replication 2 at non heat stress condition
SRR5888321	ftp.sra.ebi.ac.uk/vol1/fastq/SRR588/001/SRR5888321/SRR5888321_1.fastq.gz;ftp.sra.ebi.ac.uk/vol1/fastq/SRR588/001/SRR5888321/SRR5888321_2.fastq.gz	leaf	PRJNA396192	Leaf transcriptome, samples taken from B97 cultivar from replication 2 at 4h heat stress
SRR5888322	ftp.sra.ebi.ac.uk/vol1/fastq/SRR588/002/SRR5888322/SRR5888322_1.fastq.gz;ftp.sra.ebi.ac.uk/vol1/fastq/SRR588/002/SRR5888322/SRR5888322_2.fastq.gz	leaf	PRJNA396192	Leaf transcriptome, samples taken from B73 cultivar from replication 3 at 4days of heat stress
SRR5888323	ftp.sra.ebi.ac.uk/vol1/fastq/SRR588/003/SRR5888323/SRR5888323_1.fastq.gz;ftp.sra.ebi.ac.uk/vol1/fastq/SRR588/003/SRR5888323/SRR5888323_2.fastq.gz	leaf	PRJNA396192	Leaf transcriptome, samples taken from B73 cultivar from replication 3 at 4 days of recovery at optimal temperatures
SRR5888324	ftp.sra.ebi.ac.uk/vol1/fastq/SRR588/004/SRR5888324/SRR5888324_1.fastq.gz;ftp.sra.ebi.ac.uk/vol1/fastq/SRR588/004/SRR5888324/SRR5888324_2.fastq.gz	leaf	PRJNA396192	Leaf transcriptome, samples taken from B97 cultivar from replication 1 at non heat stress condition
SRR5888325	ftp.sra.ebi.ac.uk/vol1/fastq/SRR588/005/SRR5888325/SRR5888325_1.fastq.gz;ftp.sra.ebi.ac.uk/vol1/fastq/SRR588/005/SRR5888325/SRR5888325_2.fastq.gz	leaf	PRJNA396192	Leaf transcriptome, samples taken from B97 cultivar from replication 1 at 4h heat stress
SRR5888326	ftp.sra.ebi.ac.uk/vol1/fastq/SRR588/006/SRR5888326/SRR5888326_1.fastq.gz;ftp.sra.ebi.ac.uk/vol1/fastq/SRR588/006/SRR5888326/SRR5888326_2.fastq.gz	leaf	PRJNA396192	Leaf transcriptome, samples taken from LPS-F32 cultivar from replication 3 at 4days of heat stress
SRR5888327	ftp.sra.ebi.ac.uk/vol1/fastq/SRR588/007/SRR5888327/SRR5888327_1.fastq.gz;ftp.sra.ebi.ac.uk/vol1/fastq/SRR588/007/SRR5888327/SRR5888327_2.fastq.gz	leaf	PRJNA396192	Leaf transcriptome, samples taken from LPS-F32 cultivar from replication 3 at 4 days of recovery at optimal temperatures
SRR5888328	ftp.sra.ebi.ac.uk/vol1/fastq/SRR588/008/SRR5888328/SRR5888328_1.fastq.gz;ftp.sra.ebi.ac.uk/vol1/fastq/SRR588/008/SRR5888328/SRR5888328_2.fastq.gz	leaf	PRJNA396192	Leaf transcriptome, samples taken from LPS-F32 cultivar from replication 1 at 4days of heat stress
SRR5888329	ftp.sra.ebi.ac.uk/vol1/fastq/SRR588/009/SRR5888329/SRR5888329_1.fastq.gz;ftp.sra.ebi.ac.uk/vol1/fastq/SRR588/009/SRR5888329/SRR5888329_2.fastq.gz	leaf	PRJNA396192	Leaf transcriptome, samples taken from LPS-F32 cultivar from replication 1 at 4 days of recovery at optimal temperatures
SRR5888330	ftp.sra.ebi.ac.uk/vol1/fastq/SRR588/000/SRR5888330/SRR5888330_1.fastq.gz;ftp.sra.ebi.ac.uk/vol1/fastq/SRR588/000/SRR5888330/SRR5888330_2.fastq.gz	leaf	PRJNA396192	Leaf transcriptome, samples taken from LPS-F32 cultivar from replication 2 at non heat stress condition
SRR5888331	ftp.sra.ebi.ac.uk/vol1/fastq/SRR588/001/SRR5888331/SRR5888331_1.fastq.gz;ftp.sra.ebi.ac.uk/vol1/fastq/SRR588/001/SRR5888331/SRR5888331_2.fastq.gz	leaf	PRJNA396192	Leaf transcriptome, samples taken from LPS-F32 cultivar from replication 2 at 4h heat stress
SRR5888332	ftp.sra.ebi.ac.uk/vol1/fastq/SRR588/002/SRR5888332/SRR5888332_1.fastq.gz;ftp.sra.ebi.ac.uk/vol1/fastq/SRR588/002/SRR5888332/SRR5888332_2.fastq.gz	leaf	PRJNA396192	Leaf transcriptome, samples taken from LPS-F32 cultivar from replication 2 at 4days of heat stress
SRR5888333	ftp.sra.ebi.ac.uk/vol1/fastq/SRR588/003/SRR5888333/SRR5888333_1.fastq.gz;ftp.sra.ebi.ac.uk/vol1/fastq/SRR588/003/SRR5888333/SRR5888333_2.fastq.gz	leaf	PRJNA396192	Leaf transcriptome, samples taken from LPS-F32 cultivar from replication 2 at 4 days of recovery at optimal temperatures
SRR5888334	ftp.sra.ebi.ac.uk/vol1/fastq/SRR588/004/SRR5888334/SRR5888334_1.fastq.gz;ftp.sra.ebi.ac.uk/vol1/fastq/SRR588/004/SRR5888334/SRR5888334_2.fastq.gz	leaf	PRJNA396192	Leaf transcriptome, samples taken from LPS-F32 cultivar from replication 3 at non heat stress condition
SRR5888335	ftp.sra.ebi.ac.uk/vol1/fastq/SRR588/005/SRR5888335/SRR5888335_1.fastq.gz;ftp.sra.ebi.ac.uk/vol1/fastq/SRR588/005/SRR5888335/SRR5888335_2.fastq.gz	leaf	PRJNA396192	Leaf transcriptome, samples taken from LPS-F32 cultivar from replication 3 at 4h heat stress
SRR5888336	ftp.sra.ebi.ac.uk/vol1/fastq/SRR588/006/SRR5888336/SRR5888336_1.fastq.gz;ftp.sra.ebi.ac.uk/vol1/fastq/SRR588/006/SRR5888336/SRR5888336_2.fastq.gz	leaf	PRJNA396192	Leaf transcriptome, samples taken from B73 cultivar from replication 3 at non heat stress condition
SRR5888337	ftp.sra.ebi.ac.uk/vol1/fastq/SRR588/007/SRR5888337/SRR5888337_1.fastq.gz;ftp.sra.ebi.ac.uk/vol1/fastq/SRR588/007/SRR5888337/SRR5888337_2.fastq.gz	leaf	PRJNA396192	Leaf transcriptome, samples taken from B73 cultivar from replication 3 at 4h heat stress
SRR5888338	ftp.sra.ebi.ac.uk/vol1/fastq/SRR588/008/SRR5888338/SRR5888338_1.fastq.gz;ftp.sra.ebi.ac.uk/vol1/fastq/SRR588/008/SRR5888338/SRR5888338_2.fastq.gz	leaf	PRJNA396192	Leaf transcriptome, samples taken from CML322 cultivar from replication 3 at non heat stress condition
SRR5888339	ftp.sra.ebi.ac.uk/vol1/fastq/SRR588/009/SRR5888339/SRR5888339_1.fastq.gz;ftp.sra.ebi.ac.uk/vol1/fastq/SRR588/009/SRR5888339/SRR5888339_2.fastq.gz	leaf	PRJNA396192	Leaf transcriptome, samples taken fromCML322 cultivar from replication 3 at 4 days of recovery at optimal temperatures
SRR5888340	ftp.sra.ebi.ac.uk/vol1/fastq/SRR588/000/SRR5888340/SRR5888340_1.fastq.gz;ftp.sra.ebi.ac.uk/vol1/fastq/SRR588/000/SRR5888340/SRR5888340_2.fastq.gz	leaf	PRJNA396192	Leaf transcriptome, samples taken from B73 cultivar from replication 1 at non heat stress condition
SRR5888341	ftp.sra.ebi.ac.uk/vol1/fastq/SRR588/001/SRR5888341/SRR5888341_1.fastq.gz;ftp.sra.ebi.ac.uk/vol1/fastq/SRR588/001/SRR5888341/SRR5888341_2.fastq.gz	leaf	PRJNA396192	Leaf transcriptome, samples taken from B73 cultivar from replication 1 at 4h heat stress
SRR5888342	ftp.sra.ebi.ac.uk/vol1/fastq/SRR588/002/SRR5888342/SRR5888342_1.fastq.gz;ftp.sra.ebi.ac.uk/vol1/fastq/SRR588/002/SRR5888342/SRR5888342_2.fastq.gz	leaf	PRJNA396192	Leaf transcriptome, samples taken from B73 cultivar from replication 1 at 4days of heat stress
SRR5888343	ftp.sra.ebi.ac.uk/vol1/fastq/SRR588/003/SRR5888343/SRR5888343_1.fastq.gz;ftp.sra.ebi.ac.uk/vol1/fastq/SRR588/003/SRR5888343/SRR5888343_2.fastq.gz	leaf	PRJNA396192	Leaf transcriptome, samples taken from B73 cultivar from replication 1 at 4 days of recovery at optimal temperatures
SRR5888344	ftp.sra.ebi.ac.uk/vol1/fastq/SRR588/004/SRR5888344/SRR5888344_1.fastq.gz;ftp.sra.ebi.ac.uk/vol1/fastq/SRR588/004/SRR5888344/SRR5888344_2.fastq.gz	leaf	PRJNA396192	Leaf transcriptome, samples taken from B73 cultivar from replication 2 at non heat stress condition
SRR5888345	ftp.sra.ebi.ac.uk/vol1/fastq/SRR588/005/SRR5888345/SRR5888345_1.fastq.gz;ftp.sra.ebi.ac.uk/vol1/fastq/SRR588/005/SRR5888345/SRR5888345_2.fastq.gz	leaf	PRJNA396192	Leaf transcriptome, samples taken from B73 cultivar from replication 2 at 4h heat stress
SRR5888346	ftp.sra.ebi.ac.uk/vol1/fastq/SRR588/006/SRR5888346/SRR5888346_1.fastq.gz;ftp.sra.ebi.ac.uk/vol1/fastq/SRR588/006/SRR5888346/SRR5888346_2.fastq.gz	leaf	PRJNA396192	Leaf transcriptome, samples taken from B73 cultivar from replication 2 at 4days of heat stress
SRR5888347	ftp.sra.ebi.ac.uk/vol1/fastq/SRR588/007/SRR5888347/SRR5888347_1.fastq.gz;ftp.sra.ebi.ac.uk/vol1/fastq/SRR588/007/SRR5888347/SRR5888347_2.fastq.gz	leaf	PRJNA396192	Leaf transcriptome, samples taken from B73 cultivar from replication 2 at 4 days of recovery at optimal temperatures
SRR5888348	ftp.sra.ebi.ac.uk/vol1/fastq/SRR588/008/SRR5888348/SRR5888348_1.fastq.gz;ftp.sra.ebi.ac.uk/vol1/fastq/SRR588/008/SRR5888348/SRR5888348_2.fastq.gz	leaf	PRJNA396192	Leaf transcriptome, samples taken from CML322cultivar from replication 2 at 4days of heat stress
SRR5888349	ftp.sra.ebi.ac.uk/vol1/fastq/SRR588/009/SRR5888349/SRR5888349_1.fastq.gz;ftp.sra.ebi.ac.uk/vol1/fastq/SRR588/009/SRR5888349/SRR5888349_2.fastq.gz	leaf	PRJNA396192	Leaf transcriptome, samples taken fromCML322 cultivar from replication 2 at 4 days of recovery at optimal temperatures
SRR5888350	ftp.sra.ebi.ac.uk/vol1/fastq/SRR588/000/SRR5888350/SRR5888350_1.fastq.gz;ftp.sra.ebi.ac.uk/vol1/fastq/SRR588/000/SRR5888350/SRR5888350_2.fastq.gz	leaf	PRJNA396192	Leaf transcriptome, samples taken from Mo17 cultivar from replication 1 at non heat stress condition
SRR5888351	ftp.sra.ebi.ac.uk/vol1/fastq/SRR588/001/SRR5888351/SRR5888351_1.fastq.gz;ftp.sra.ebi.ac.uk/vol1/fastq/SRR588/001/SRR5888351/SRR5888351_2.fastq.gz	leaf	PRJNA396192	Leaf transcriptome, samples taken from CML322cultivar from replication 2 at 4h heat stress
SRR5888352	ftp.sra.ebi.ac.uk/vol1/fastq/SRR588/002/SRR5888352/SRR5888352_1.fastq.gz;ftp.sra.ebi.ac.uk/vol1/fastq/SRR588/002/SRR5888352/SRR5888352_2.fastq.gz	leaf	PRJNA396192	Leaf transcriptome, samples taken from CML322 cultivar from replication 2 at non heat stress condition
SRR5888353	ftp.sra.ebi.ac.uk/vol1/fastq/SRR588/003/SRR5888353/SRR5888353_1.fastq.gz;ftp.sra.ebi.ac.uk/vol1/fastq/SRR588/003/SRR5888353/SRR5888353_2.fastq.gz	leaf	PRJNA396192	Leaf transcriptome, samples taken from Mo17 cultivar from replication 1 at 4h heat stress
SRR5888354	ftp.sra.ebi.ac.uk/vol1/fastq/SRR588/004/SRR5888354/SRR5888354_1.fastq.gz;ftp.sra.ebi.ac.uk/vol1/fastq/SRR588/004/SRR5888354/SRR5888354_2.fastq.gz	leaf	PRJNA396192	Leaf transcriptome, samples taken from B97 cultivar from replication 3 at 4h heat stress
SRR5888355	ftp.sra.ebi.ac.uk/vol1/fastq/SRR588/005/SRR5888355/SRR5888355_1.fastq.gz;ftp.sra.ebi.ac.uk/vol1/fastq/SRR588/005/SRR5888355/SRR5888355_2.fastq.gz	leaf	PRJNA396192	Leaf transcriptome, samples taken from B97 cultivar from replication 3 at non heat stress condition
SRR5888356	ftp.sra.ebi.ac.uk/vol1/fastq/SRR588/006/SRR5888356/SRR5888356_1.fastq.gz;ftp.sra.ebi.ac.uk/vol1/fastq/SRR588/006/SRR5888356/SRR5888356_2.fastq.gz	leaf	PRJNA396192	Leaf transcriptome, samples taken from B97 cultivar from replication 3 at 4 days of recovery at optimal temperatures
SRR5888357	ftp.sra.ebi.ac.uk/vol1/fastq/SRR588/007/SRR5888357/SRR5888357_1.fastq.gz;ftp.sra.ebi.ac.uk/vol1/fastq/SRR588/007/SRR5888357/SRR5888357_2.fastq.gz	leaf	PRJNA396192	Leaf transcriptome, samples taken from B97 cultivar from replication 3 at 4days of heat stress
SRR5888358	ftp.sra.ebi.ac.uk/vol1/fastq/SRR588/008/SRR5888358/SRR5888358_1.fastq.gz;ftp.sra.ebi.ac.uk/vol1/fastq/SRR588/008/SRR5888358/SRR5888358_2.fastq.gz	leaf	PRJNA396192	Leaf transcriptome, samples taken from CML322cultivar from replication 1 at 4h heat stress
SRR5888359	ftp.sra.ebi.ac.uk/vol1/fastq/SRR588/009/SRR5888359/SRR5888359_1.fastq.gz;ftp.sra.ebi.ac.uk/vol1/fastq/SRR588/009/SRR5888359/SRR5888359_2.fastq.gz	leaf	PRJNA396192	Leaf transcriptome, samples taken from CML322 cultivar from replication 1 at non heat stress condition
SRR5888360	ftp.sra.ebi.ac.uk/vol1/fastq/SRR588/000/SRR5888360/SRR5888360_1.fastq.gz;ftp.sra.ebi.ac.uk/vol1/fastq/SRR588/000/SRR5888360/SRR5888360_2.fastq.gz	leaf	PRJNA396192	Leaf transcriptome, samples taken fromCML322 cultivar from replication 1 at 4 days of recovery at optimal temperatures
SRR5888361	ftp.sra.ebi.ac.uk/vol1/fastq/SRR588/001/SRR5888361/SRR5888361_1.fastq.gz;ftp.sra.ebi.ac.uk/vol1/fastq/SRR588/001/SRR5888361/SRR5888361_2.fastq.gz	leaf	PRJNA396192	Leaf transcriptome, samples taken from CML322cultivar from replication 1 at 4days of heat stress
SRR1030974	ftp.sra.ebi.ac.uk/vol1/fastq/SRR103/004/SRR1030974/SRR1030974.fastq.gz	root	PRJNA226757	B73-24h-K-1.bc1
SRR1030975	ftp.sra.ebi.ac.uk/vol1/fastq/SRR103/005/SRR1030975/SRR1030975.fastq.gz	root	PRJNA226757	B73-6h-0.2-1.bc8
SRR1030976	ftp.sra.ebi.ac.uk/vol1/fastq/SRR103/006/SRR1030976/SRR1030976.fastq.gz	root	PRJNA226757	B73-24h-0.8-1.bc10
SRR1030977	ftp.sra.ebi.ac.uk/vol1/fastq/SRR103/007/SRR1030977/SRR1030977.fastq.gz	root	PRJNA226757	B73-6h-K-1.bc11
SRR1030978	ftp.sra.ebi.ac.uk/vol1/fastq/SRR103/008/SRR1030978/SRR1030978.fastq.gz	root	PRJNA226757	B73-24h-0.8-2.bc1
SRR1030979	ftp.sra.ebi.ac.uk/vol1/fastq/SRR103/009/SRR1030979/SRR1030979.fastq.gz	root	PRJNA226757	B73-6h-0.8-1.bc8
SRR1030980	ftp.sra.ebi.ac.uk/vol1/fastq/SRR103/000/SRR1030980/SRR1030980.fastq.gz	root	PRJNA226757	B73-6h-K-2.bc10
SRR1030981	ftp.sra.ebi.ac.uk/vol1/fastq/SRR103/001/SRR1030981/SRR1030981.fastq.gz	root	PRJNA226757	B73-24h-0.2-1.bc11
SRR1030982	ftp.sra.ebi.ac.uk/vol1/fastq/SRR103/002/SRR1030982/SRR1030982.fastq.gz	root	PRJNA226757	B73-6h-0.8-2.bc1
SRR1030983	ftp.sra.ebi.ac.uk/vol1/fastq/SRR103/003/SRR1030983/SRR1030983.fastq.gz	root	PRJNA226757	B73-24h-0.2-2.bc8
SRR1030984	ftp.sra.ebi.ac.uk/vol1/fastq/SRR103/004/SRR1030984/SRR1030984.fastq.gz	root	PRJNA226757	B73-6h-0.2-2.bc10
SRR1030985	ftp.sra.ebi.ac.uk/vol1/fastq/SRR103/005/SRR1030985/SRR1030985.fastq.gz	root	PRJNA226757	B73-24h-K-2.bc11
SRR1030986	ftp.sra.ebi.ac.uk/vol1/fastq/SRR103/006/SRR1030986/SRR1030986.fastq.gz	root	PRJNA226757	B73-6h-K-3.bc1
SRR1030987	ftp.sra.ebi.ac.uk/vol1/fastq/SRR103/007/SRR1030987/SRR1030987.fastq.gz	root	PRJNA226757	B73-24h-0.8-3.bc8
SRR1030988	ftp.sra.ebi.ac.uk/vol1/fastq/SRR103/008/SRR1030988/SRR1030988.fastq.gz	root	PRJNA226757	B73-24h-0.2-3.bc10
SRR1030989	ftp.sra.ebi.ac.uk/vol1/fastq/SRR103/009/SRR1030989/SRR1030989.fastq.gz	root	PRJNA226757	B73-6h-0.2-3-bc11
SRR1030990	ftp.sra.ebi.ac.uk/vol1/fastq/SRR103/000/SRR1030990/SRR1030990.fastq.gz	root	PRJNA226757	B73-24h-0.2-4.bc1
SRR1030991	ftp.sra.ebi.ac.uk/vol1/fastq/SRR103/001/SRR1030991/SRR1030991.fastq.gz	root	PRJNA226757	B73-6h-K-4.bc8
SRR1030992	ftp.sra.ebi.ac.uk/vol1/fastq/SRR103/002/SRR1030992/SRR1030992.fastq.gz	root	PRJNA226757	B73-24h-K-3.bc10
SRR1030993	ftp.sra.ebi.ac.uk/vol1/fastq/SRR103/003/SRR1030993/SRR1030993.fastq.gz	root	PRJNA226757	B73-6h-0.8-3.bc11
SRR1030994	ftp.sra.ebi.ac.uk/vol1/fastq/SRR103/004/SRR1030994/SRR1030994.fastq.gz	root	PRJNA226757	B73-6h-0.2-4-bc1
SRR1030995	ftp.sra.ebi.ac.uk/vol1/fastq/SRR103/005/SRR1030995/SRR1030995.fastq.gz	root	PRJNA226757	B73-24h-K-4.bc8
SRR1030996	ftp.sra.ebi.ac.uk/vol1/fastq/SRR103/006/SRR1030996/SRR1030996.fastq.gz	root	PRJNA226757	B73-6h-0.8-4.bc10
SRR1030997	ftp.sra.ebi.ac.uk/vol1/fastq/SRR103/007/SRR1030997/SRR1030997.fastq.gz	root	PRJNA226757	B73-24h-0.8-4.bc11
SRR1767773	ftp.sra.ebi.ac.uk/vol1/fastq/SRR176/003/SRR1767773/SRR1767773.fastq.gz	root	PRJNA271928	MZ-C-1
SRR1767790	ftp.sra.ebi.ac.uk/vol1/fastq/SRR176/000/SRR1767790/SRR1767790.fastq.gz	root	PRJNA271928	MZ-C-2
SRR1767791	ftp.sra.ebi.ac.uk/vol1/fastq/SRR176/001/SRR1767791/SRR1767791.fastq.gz	root	PRJNA271928	MZ-C-3
SRR1767792	ftp.sra.ebi.ac.uk/vol1/fastq/SRR176/002/SRR1767792/SRR1767792.fastq.gz	root	PRJNA271928	MZ-C-4
SRR1767793	ftp.sra.ebi.ac.uk/vol1/fastq/SRR176/003/SRR1767793/SRR1767793.fastq.gz	root	PRJNA271928	MZ-S-1
SRR1767794	ftp.sra.ebi.ac.uk/vol1/fastq/SRR176/004/SRR1767794/SRR1767794.fastq.gz	root	PRJNA271928	MZ-S-2
SRR1767795	ftp.sra.ebi.ac.uk/vol1/fastq/SRR176/005/SRR1767795/SRR1767795.fastq.gz	root	PRJNA271928	MZ-S-3
SRR1767796	ftp.sra.ebi.ac.uk/vol1/fastq/SRR176/006/SRR1767796/SRR1767796.fastq.gz	root	PRJNA271928	MZ-S-4
SRR1770363	ftp.sra.ebi.ac.uk/vol1/fastq/SRR177/003/SRR1770363/SRR1770363.fastq.gz	root	PRJNA271928	EZ-C-1
SRR1770365	ftp.sra.ebi.ac.uk/vol1/fastq/SRR177/005/SRR1770365/SRR1770365.fastq.gz	root	PRJNA271928	EZ-C-2
SRR1770366	ftp.sra.ebi.ac.uk/vol1/fastq/SRR177/006/SRR1770366/SRR1770366.fastq.gz	root	PRJNA271928	EZ-C-3
SRR1770367	ftp.sra.ebi.ac.uk/vol1/fastq/SRR177/007/SRR1770367/SRR1770367.fastq.gz	root	PRJNA271928	EZ-C-4
SRR1770368	ftp.sra.ebi.ac.uk/vol1/fastq/SRR177/008/SRR1770368/SRR1770368.fastq.gz	root	PRJNA271928	EZ-S-1
SRR1770369	ftp.sra.ebi.ac.uk/vol1/fastq/SRR177/009/SRR1770369/SRR1770369.fastq.gz	root	PRJNA271928	EZ-S-2
SRR1770370	ftp.sra.ebi.ac.uk/vol1/fastq/SRR177/000/SRR1770370/SRR1770370.fastq.gz	root	PRJNA271928	EZ-S-3
SRR1770371	ftp.sra.ebi.ac.uk/vol1/fastq/SRR177/001/SRR1770371/SRR1770371.fastq.gz	root	PRJNA271928	EZ-S-4
SRR1770372	ftp.sra.ebi.ac.uk/vol1/fastq/SRR177/002/SRR1770372/SRR1770372.fastq.gz	root	PRJNA271928	St-C-1
SRR1770373	ftp.sra.ebi.ac.uk/vol1/fastq/SRR177/003/SRR1770373/SRR1770373.fastq.gz	root	PRJNA271928	St-C-2
SRR1770374	ftp.sra.ebi.ac.uk/vol1/fastq/SRR177/004/SRR1770374/SRR1770374.fastq.gz	root	PRJNA271928	St-C-3
SRR1770375	ftp.sra.ebi.ac.uk/vol1/fastq/SRR177/005/SRR1770375/SRR1770375.fastq.gz	root	PRJNA271928	St-C-4
SRR1770376	ftp.sra.ebi.ac.uk/vol1/fastq/SRR177/006/SRR1770376/SRR1770376.fastq.gz	root	PRJNA271928	St-S-1
SRR1770377	ftp.sra.ebi.ac.uk/vol1/fastq/SRR177/007/SRR1770377/SRR1770377.fastq.gz	root	PRJNA271928	St-S-2
SRR1770378	ftp.sra.ebi.ac.uk/vol1/fastq/SRR177/008/SRR1770378/SRR1770378.fastq.gz	root	PRJNA271928	St-S-3
SRR1770379	ftp.sra.ebi.ac.uk/vol1/fastq/SRR177/009/SRR1770379/SRR1770379.fastq.gz	root	PRJNA271928	St-S-4
SRR1770380	ftp.sra.ebi.ac.uk/vol1/fastq/SRR177/000/SRR1770380/SRR1770380.fastq.gz	root	PRJNA271928	Co-C-1
SRR1770381	ftp.sra.ebi.ac.uk/vol1/fastq/SRR177/001/SRR1770381/SRR1770381.fastq.gz	root	PRJNA271928	Co-C-2
SRR1770382	ftp.sra.ebi.ac.uk/vol1/fastq/SRR177/002/SRR1770382/SRR1770382.fastq.gz	root	PRJNA271928	Co-C-3
SRR1770383	ftp.sra.ebi.ac.uk/vol1/fastq/SRR177/003/SRR1770383/SRR1770383.fastq.gz	root	PRJNA271928	Co-C-4
SRR1770384	ftp.sra.ebi.ac.uk/vol1/fastq/SRR177/004/SRR1770384/SRR1770384.fastq.gz	root	PRJNA271928	Co-S-1
SRR1770385	ftp.sra.ebi.ac.uk/vol1/fastq/SRR177/005/SRR1770385/SRR1770385.fastq.gz	root	PRJNA271928	Co-S-2
SRR1770386	ftp.sra.ebi.ac.uk/vol1/fastq/SRR177/006/SRR1770386/SRR1770386.fastq.gz	root	PRJNA271928	Co-S-3
SRR1770387	ftp.sra.ebi.ac.uk/vol1/fastq/SRR177/007/SRR1770387/SRR1770387.fastq.gz	root	PRJNA271928	Co-S-4
SRR3608768	ftp.sra.ebi.ac.uk/vol1/fastq/SRR360/008/SRR3608768/SRR3608768.fastq.gz	leaf	PRJNA323555	This sample has been submitted by pda|childs_lab on 2017-11-08; Zea mays
SRR3608769	ftp.sra.ebi.ac.uk/vol1/fastq/SRR360/009/SRR3608769/SRR3608769.fastq.gz	leaf	PRJNA323555	This sample has been submitted by pda|childs_lab on 2017-11-08; Zea mays
SRR3608770	ftp.sra.ebi.ac.uk/vol1/fastq/SRR360/000/SRR3608770/SRR3608770.fastq.gz	leaf	PRJNA323555	This sample has been submitted by pda|childs_lab on 2017-11-08; Zea mays
SRR3608771	ftp.sra.ebi.ac.uk/vol1/fastq/SRR360/001/SRR3608771/SRR3608771.fastq.gz	leaf	PRJNA323555	This sample has been submitted by pda|childs_lab on 2017-11-08; Zea mays
SRR3608772	ftp.sra.ebi.ac.uk/vol1/fastq/SRR360/002/SRR3608772/SRR3608772.fastq.gz	leaf	PRJNA323555	This sample has been submitted by pda|childs_lab on 2017-11-08; Zea mays
SRR3608773	ftp.sra.ebi.ac.uk/vol1/fastq/SRR360/003/SRR3608773/SRR3608773.fastq.gz	leaf	PRJNA323555	This sample has been submitted by pda|childs_lab on 2017-11-08; Zea mays
SRR3621728	ftp.sra.ebi.ac.uk/vol1/fastq/SRR362/008/SRR3621728/SRR3621728.fastq.gz	leaf	PRJNA323555	This sample has been submitted by pda|childs_lab on 2017-11-08; Zea mays
SRR2186709	ftp.sra.ebi.ac.uk/vol1/fastq/SRR218/009/SRR2186709/SRR2186709_1.fastq.gz;ftp.sra.ebi.ac.uk/vol1/fastq/SRR218/009/SRR2186709/SRR2186709_2.fastq.gz	root	PRJNA294044	P-L-1
SRR2186725	ftp.sra.ebi.ac.uk/vol1/fastq/SRR218/005/SRR2186725/SRR2186725_1.fastq.gz;ftp.sra.ebi.ac.uk/vol1/fastq/SRR218/005/SRR2186725/SRR2186725_2.fastq.gz	root	PRJNA294044	P-L-2
SRR2186744	ftp.sra.ebi.ac.uk/vol1/fastq/SRR218/004/SRR2186744/SRR2186744_1.fastq.gz;ftp.sra.ebi.ac.uk/vol1/fastq/SRR218/004/SRR2186744/SRR2186744_2.fastq.gz	root	PRJNA294044	P-L-3
SRR2186894	ftp.sra.ebi.ac.uk/vol1/fastq/SRR218/004/SRR2186894/SRR2186894_1.fastq.gz;ftp.sra.ebi.ac.uk/vol1/fastq/SRR218/004/SRR2186894/SRR2186894_2.fastq.gz	root	PRJNA294044	P-H-1
SRR2186928	ftp.sra.ebi.ac.uk/vol1/fastq/SRR218/008/SRR2186928/SRR2186928_1.fastq.gz;ftp.sra.ebi.ac.uk/vol1/fastq/SRR218/008/SRR2186928/SRR2186928_2.fastq.gz	root	PRJNA294044	P-H-2
SRR2186930	ftp.sra.ebi.ac.uk/vol1/fastq/SRR218/000/SRR2186930/SRR2186930_1.fastq.gz;ftp.sra.ebi.ac.uk/vol1/fastq/SRR218/000/SRR2186930/SRR2186930_2.fastq.gz	root	PRJNA294044	P-H-3
SRR2186932	ftp.sra.ebi.ac.uk/vol1/fastq/SRR218/002/SRR2186932/SRR2186932_1.fastq.gz;ftp.sra.ebi.ac.uk/vol1/fastq/SRR218/002/SRR2186932/SRR2186932_2.fastq.gz	root	PRJNA294044	S-L-1
SRR2186934	ftp.sra.ebi.ac.uk/vol1/fastq/SRR218/004/SRR2186934/SRR2186934_1.fastq.gz;ftp.sra.ebi.ac.uk/vol1/fastq/SRR218/004/SRR2186934/SRR2186934_2.fastq.gz	root	PRJNA294044	S-L-2
SRR2186936	ftp.sra.ebi.ac.uk/vol1/fastq/SRR218/006/SRR2186936/SRR2186936_1.fastq.gz;ftp.sra.ebi.ac.uk/vol1/fastq/SRR218/006/SRR2186936/SRR2186936_2.fastq.gz	root	PRJNA294044	S-L-3
SRR2186938	ftp.sra.ebi.ac.uk/vol1/fastq/SRR218/008/SRR2186938/SRR2186938_1.fastq.gz;ftp.sra.ebi.ac.uk/vol1/fastq/SRR218/008/SRR2186938/SRR2186938_2.fastq.gz	root	PRJNA294044	S-H-1
SRR2186940	ftp.sra.ebi.ac.uk/vol1/fastq/SRR218/000/SRR2186940/SRR2186940_1.fastq.gz;ftp.sra.ebi.ac.uk/vol1/fastq/SRR218/000/SRR2186940/SRR2186940_2.fastq.gz	root	PRJNA294044	S-H-2
SRR2186942	ftp.sra.ebi.ac.uk/vol1/fastq/SRR218/002/SRR2186942/SRR2186942_1.fastq.gz;ftp.sra.ebi.ac.uk/vol1/fastq/SRR218/002/SRR2186942/SRR2186942_2.fastq.gz	root	PRJNA294044	S-H-3
SRR2186944	ftp.sra.ebi.ac.uk/vol1/fastq/SRR218/004/SRR2186944/SRR2186944_1.fastq.gz;ftp.sra.ebi.ac.uk/vol1/fastq/SRR218/004/SRR2186944/SRR2186944_2.fastq.gz	root	PRJNA294044	C-L-1
SRR2186946	ftp.sra.ebi.ac.uk/vol1/fastq/SRR218/006/SRR2186946/SRR2186946_1.fastq.gz;ftp.sra.ebi.ac.uk/vol1/fastq/SRR218/006/SRR2186946/SRR2186946_2.fastq.gz	root	PRJNA294044	C-L-2
SRR2186948	ftp.sra.ebi.ac.uk/vol1/fastq/SRR218/008/SRR2186948/SRR2186948_1.fastq.gz;ftp.sra.ebi.ac.uk/vol1/fastq/SRR218/008/SRR2186948/SRR2186948_2.fastq.gz	root	PRJNA294044	C-L-3
SRR2186950	ftp.sra.ebi.ac.uk/vol1/fastq/SRR218/000/SRR2186950/SRR2186950_1.fastq.gz;ftp.sra.ebi.ac.uk/vol1/fastq/SRR218/000/SRR2186950/SRR2186950_2.fastq.gz	root	PRJNA294044	C-H-1
SRR2186952	ftp.sra.ebi.ac.uk/vol1/fastq/SRR218/002/SRR2186952/SRR2186952_1.fastq.gz;ftp.sra.ebi.ac.uk/vol1/fastq/SRR218/002/SRR2186952/SRR2186952_2.fastq.gz	root	PRJNA294044	C-H-2
SRR2186954	ftp.sra.ebi.ac.uk/vol1/fastq/SRR218/004/SRR2186954/SRR2186954_1.fastq.gz;ftp.sra.ebi.ac.uk/vol1/fastq/SRR218/004/SRR2186954/SRR2186954_2.fastq.gz	root	PRJNA294044	C-H-3
SRR2186956	ftp.sra.ebi.ac.uk/vol1/fastq/SRR218/006/SRR2186956/SRR2186956_1.fastq.gz;ftp.sra.ebi.ac.uk/vol1/fastq/SRR218/006/SRR2186956/SRR2186956_2.fastq.gz	root	PRJNA294044	B-L-1
SRR2186958	ftp.sra.ebi.ac.uk/vol1/fastq/SRR218/008/SRR2186958/SRR2186958_1.fastq.gz;ftp.sra.ebi.ac.uk/vol1/fastq/SRR218/008/SRR2186958/SRR2186958_2.fastq.gz	root	PRJNA294044	B-L-2
SRR2186960	ftp.sra.ebi.ac.uk/vol1/fastq/SRR218/000/SRR2186960/SRR2186960_1.fastq.gz;ftp.sra.ebi.ac.uk/vol1/fastq/SRR218/000/SRR2186960/SRR2186960_2.fastq.gz	root	PRJNA294044	B-L-3
SRR2186962	ftp.sra.ebi.ac.uk/vol1/fastq/SRR218/002/SRR2186962/SRR2186962_1.fastq.gz;ftp.sra.ebi.ac.uk/vol1/fastq/SRR218/002/SRR2186962/SRR2186962_2.fastq.gz	root	PRJNA294044	B-H-1
SRR2186964	ftp.sra.ebi.ac.uk/vol1/fastq/SRR218/004/SRR2186964/SRR2186964_1.fastq.gz;ftp.sra.ebi.ac.uk/vol1/fastq/SRR218/004/SRR2186964/SRR2186964_2.fastq.gz	root	PRJNA294044	B-H-2
SRR2186966	ftp.sra.ebi.ac.uk/vol1/fastq/SRR218/006/SRR2186966/SRR2186966_1.fastq.gz;ftp.sra.ebi.ac.uk/vol1/fastq/SRR218/006/SRR2186966/SRR2186966_2.fastq.gz	root	PRJNA294044	B-H-3
SRR950669	ftp.sra.ebi.ac.uk/vol1/fastq/SRR950/SRR950669/SRR950669.fastq.gz	ear	PRJNA214978	maize_DGE_I
SRR950670	ftp.sra.ebi.ac.uk/vol1/fastq/SRR950/SRR950670/SRR950670.fastq.gz	ear	PRJNA214978	maize_DGE_II
SRR950671	ftp.sra.ebi.ac.uk/vol1/fastq/SRR950/SRR950671/SRR950671.fastq.gz	ear	PRJNA214978	maize_DGE_III
SRR950672	ftp.sra.ebi.ac.uk/vol1/fastq/SRR950/SRR950672/SRR950672.fastq.gz	ear	PRJNA214978	maize_DGE_IV
