# Supplementary material for: Comparative analysis of tissue-specific genes in maize based on machine learning models: CNN performs technically best, LightGBM performs biologically soundest
Source: Front Genet. 2023 May 9;14:1190887. doi: 10.3389/fgene.2023.1190887 (PMC10203421; doi:10.3389/fgene.2023.1190887)
Supplement: Supplementary file 7 [file Table12.xlsx]

## Sheet: Sheet2
Gene ID	Gene Name	Specifically Expressed Tissues	Gene Description	Related References
Zm00001d002234	hb75	Seed;Leaf	HDZIV6_OCL6 homeodomain leucine zipper family IV protein	(gene family) Qiu, X et al. 2022. Physiology and Molecular Biology of Plants pp.doi: 10.1007/s12298-022-01147-x (promoter) Lee, Y-S et al. 2021. Nature Plants pp.doi: 10.1038/s41477-020-00818-5 (regulation of expression) Wu, H et al. 2020. Plant Physiol pp.doi: 10.1104/pp.20.00703 (gene family) Javelle, M et al. 2011. Plant Physiol 157:790-803 (general) Yilmaz, A et al. 2009. Plant Physiol 149:17…
Zm00001d002260	IDP7355	Endosperm	Peroxisomal (S)-2-hydroxy-acid oxidase GLO1	(candidate-gene(s)) Qu, JZ et al. 2022. Crop J doi: 10.1016/j.cj.2022.04.017
Zm00001d002454	IDP445	Leaf	Phosphoribulokinase
Zm00001d002607		Stem
Zm00001d002993		Leaf
Zm00001d003006	pip2a	Root	plasma membrane intrinsic protein2	(Expression) Mamani-Huarcaya, BM et al. 2022. Plant Physiol Biochem pp.doi: 10.1016/j.plaphy.2022.06.003 (Expression) Hofmann, A et al. 2022. Antioxidants 11:836 (Expression) Xiao, QL et al. 2022. BMC Genomics 23:184 (Expression) Pou, A et al. 2022. Physiol Plant pp.doi: 10.1111/ppl.13640 (gene family) Su, YC et al. 2022. Frontiers Plant Sci 13:831916 (transpiration efficiency) Ding, L et al. 202…
Zm00001d004728	grp4	Root	glycine rich protein4	(Expression) Li, XH et al. 2022. Crop J pp.doi: 10.1016/j.cj.2022.02.004 (candidate-gene(s)) Hou, FX et al. 2021. Mol Genet Genomics pp.doi: 10.1007/s00438-021-01800-2 (general) Ponce, G et al. 2000. Planta 211:23-33 (homology) Matsuyama, T et al. 1999. Plant Physiol 120:665-674
Zm00001d005230	hfi1	Endosperm	corn-activated Hageman factor inhibitor1	(candidate-gene(s)) Hawkins, LK et al. 2018. Toxins 10:.61 (Expression) Chen, Z-Y et al. 2007. Phytopathology 97:1094-1103 (general) Woo, Y et al. 2001. Plant Cell 13:2297-2317 (Genelist) Wen, L et al. 1992. Plant Mol Biol 18:813-814 (polypeptide sequence) Mahoney, WC et al. 1984. J Biol Chem 259:8412-8416
Zm00001d006094	zmm27	Silk	AGL2 MADS box family	(nutritional value) Hou, QC et al. 2022. Plants 11:627 (description) Zhou, Y et al. 2021. Plant Cell pp.doi: 10.1093/plcell/koab134 (gene family) Zhao, D et al. 2021. Genes 12:1956 (Expression) Qu, JZ et al. 2016. PLoS One 11:e0163814 (general) Yilmaz, A et al. 2009. Plant Physiol 149:171-180 (Expression) Lid, SE; Meeley, R; Min, Z; Nichols, S; Olsen, OA. 2004. Plant Sci. 167:575-582 (first repor…
Zm00001d006319		Seed
Zm00001d006540	LOC103647735	Leaf	oxygen-evolving enhancer protein 3-1, chloroplastic-like	(Expression) Wang, YF et al. 2022. Frontiers Plant Sci 13:928897
Zm00001d006612	IDP6841	Seed
Zm00001d006750		Endosperm
Zm00001d007394		Leaf
Zm00001d007857	pspb1	Leaf	photosystem II oxygen evolving polypeptide1	(Expression) Wang, YF et al. 2022. Frontiers Plant Sci 13:928897 (candidate-gene(s)) Li, CH et al. 2016. BMC Genomics 17:894 (subcellular localization) Huang, M et al. 2013. J Proteome Res 12:491-504
Zm00001d008706	umc1974	Leaf	Photosystem I reaction center subunit XI chloroplastic	(Expression) Zhang, XG et al. 2022. Int J Mol Sci 23:5231 (candidate-gene(s)) Stanley, AE et al. 2021. Sci. Rep. 11:24193
Zm00001d009071	sweet17b	Root	sugars will eventually be exported transporter17b	(gene family) Jialun Zhu et al. 2022. Genome-Wide Investigation and Characterization of SWEET Gene Family with Focus on Their Evolution and Expression during Hormone and Abiotic Stress Response in Maize Genes. 13:1682. (sugar transport proteins) Shen, S et al. 2022. Plant J pp.doi: 10.1111/tpj.15668 (phosphoproteomics) Gao, ZF et al. 2020. Genomics, Proteomics & Bioinformatics doi: 10.1016/j.gpb.…
Zm00001d009138		Root
Zm00001d009373	px24	Root	ortholog of AT5G05340 (51%), a peroxidase involved in lignin biosynthesis	(Expression) Dou, LL et al. 2021. Frontiers Plant Sci 12:737029
Zm00001d010321	pdk2	Seed	pyruvate, orthophosphate dikinase2	(Expression) Ning, LH et al. 2022. Nitrogen-dependent binding of the transcription factor PBF1 contributes to the balance of protein and carbohydrate storage in maize endosperm Plant Cell. :doi: 10.1093/plcell/koac302. (Expression) Wang, J et al. 2021. Ecotoxicol Environ Safety 214:112096 (Expression) Li, TC et al. 2021. PeerJ 9:e10567 (Expression) Choe, E et al. 2021. PLoS One 16:e0253190 (Expre…
Zm00001d011073		Leaf
Zm00001d011256	ohp3	Leaf	opaque2 heterodimerizing protein3	(candidate-gene(s)) Hill, MJ et al. 2022. BMC Plant Biology 22:315 (regulatory role) Li, CB; Song, RT. 2020. Theor Appl Genet pp.doi: 10.1007/s00122-019-03520-z (description) Li, CB et al. 2018. Plant Cell pp.doi: 10.1105/tpc.18.00422
Zm00001d011285	lhcb10	Leaf	light harvesting chlorophyll a/b binding protein10	(Expression) Han, YJ et al. 2022. J Integr Plant Biol pp.doi: 10.1111/jipb.13276 (Expression) Li, HJ et al. 2021. BMC Plant Biology 21:513 (candidate-gene(s)) Mazaheri, M et al. 2019. BMC Plant Biology 19:45 (Expression) Mu, XH et al. 2017. Int J Mol Sci 18:2624 (nucleosome position (NP)) Stroud, LK; McGinnis, K. 2017. Plant Direct. DOI: 10.1002/pld3.19 (Classical Gene List) Schnable, J; Freeling…
Zm00001d011887		Leaf
Zm00001d015239		Leaf
Zm00001d015385		Leaf	chlorophyll a-b binding protein 6A	(Expression) Zhao, Y et al. 2022. Int J Mol Sci 23:7390
Zm00001d017069		Seed;Leaf
Zm00001d018797	psa6	Leaf	photosystem I reaction center6	(Expression) Zhang, XG et al. 2022. Int J Mol Sci 23:5231 (Expression) Kunkun Zou et al. 2022. Early infection response of fungal biotroph Ustilago maydis in maize Frontiers in Plant Science. 13:970897. (acetylomics) Yan, Z et al. 2020. J Plant Physiol 248:153158 (Expression) Long, L et al. 2020. J Exp Bot pp.doi: 10.1093/jxb/eraa366 (first report) Baysdorfer, C. 1993. submission to dbEST, a nucl…
Zm00001d019192		Seed
Zm00001d019446		Seed
Zm00001d020775	asg49	Leaf		(Probe) Grant, D and Helentjaris, T. 1995. RFLP probe sequence submission to dbSTS
Zm00001d021057	zmm7	Silk	Zea mays MADS7	(Expression) Chen, C et al. 2022. Plant J pp.doi: 10.1111/tpj.15888 (nutritional value) Hou, QC et al. 2022. Plants 11:627 (gene family) Zhao, D et al. 2021. Genes 12:1956 (target sequence) Yang, XY et al. 2021. Genome Biol 22:15 (general) Zhang, Z et al. 2012. J Plant Physiol 169:797-806 (general) Yilmaz, A et al. 2009. Plant Physiol 149:171-180 (cDNA sequence) Lid, SE; Meeley, R; Min, Z; Nichol…
Zm00001d021177		Leaf
Zm00001d022278	prdx1	Seed		(Expression) Niu, LJ et al. 2021. Plant Dir. doi: 10.1002/pld3.332 (Expression) Chen, FB et al. 2021. Journal of Hazardous Materials 423 PartB:.doi: 10.1016/j.jhazmat.2021.127105 (candidate-gene(s)) Chatham, LA; Juvik, JA. 2020. bioRxiv preprint pp.10.1101/2020.05.20.107359 (Expression) Chen, Z-Y et al. 2007. Phytopathology 97:1094-1103
Zm00001d022494		Seed
Zm00001d023345	umc1318	Spikelet	non-specific lipid-transfer protein	(candidate-gene(s)) Qiao, P, et al. 2020. Proc Natl Acad Sci, USA. 0:doi: 10.1073/pnas.2004945117 (antimicrobial peptide (AMP)) Noonan, J et al. 2017. Int J Mol Sci 8:E1938
Zm00001d023859		Seed	candidate gene for drought tolerance	(Expression) Hofmann, A et al. 2022. Antioxidants 11:836 (Expression) Chen, YD et al. 2022. Plant Cell Rep pp.doi: 10.1007/s00299-022-02891-w (candidate-gene(s)) Wu, X et al. 2021. Genome Biology 22:185 (candidate-gene(s)) Tong, C et al. 2021. Plants 10:1560 (candidate-gene(s)) Stanley, AE et al. 2021. Sci. Rep. 11:24193 (description) Gong, P, et al. 2021. Plant Physiol. 0:doi: 10.1093/plphys/kia…
Zm00001d025081		Seed
Zm00001d025593	gpa2	Leaf	glyceraldehyde-3-phosphate dehydrogenase2	(nomenclature) Quigley, F et al. 1989. J Mol Evol 29:412-421 (first report) Quigley, F et al. 1988. Proc Natl Acad Sci, USA 85:2672-2676
Zm00001d025833	php20719a	Seed	caleosin family member	(deletion) Jia, SG et al. 2016. G3 6:2385-2395 (map data) Grant, D et al. 1993. MNL 67:55-61 (map data) Bongard-Pierce, DK et al. 1993. MNL 67:91 (map data) Beavis, WD et al. 1991. Theor Appl Genet 83:141-145
Zm00001d027290	umc1353a	Spikelet	cortical cell-delineating protein	(candidate-gene(s)) Qu, JZ et al. 2022. Crop J doi: 10.1016/j.cj.2022.04.017
Zm00001d027486	mlo1	Leaf	barley mlo defense gene homolog1	(first report) Devoto, A et al. 2003. J Mol Evol 56: 77-88
Zm00001d027518	IDP6813	Leaf;Silk	probable signal recognition particle 43 kDa protein, chloroplastic-like	(Expression) Xue, YJ et al. 2022. Frontiers Plant Sci 13:912215 (mutant expression) Kunkun Zou et al. 2022. Early infection response of fungal biotroph Ustilago maydis in maize Frontiers in Plant Science. 13:970897.
Zm00001d027729		Leaf
Zm00001d029618		Seed
Zm00001d029903		Root
Zm00001d031620	zmm6	Silk	Zea mays MADS6	(nutritional value) Hou, QC et al. 2022. Plants 11:627 (gene family) Zhao, D et al. 2021. Genes 12:1956 (candidate-gene(s)) Li, YX, et al. 2016. Plant J. 86:391-402 (general) Zhang, Z et al. 2012. J Plant Physiol 169:797-806 (Classical Gene List) Schnable, J; Freeling, M. 2011. PLoS One 6(3):e17855. doi:10.1371/journal.pone.0017855 (Expression) Lid, SE; Meeley, R; Min, Z; Nichols, S; Olsen, OA. 2…
Zm00001d031971	ccp35	Seed	cysteine protease35	(candidate-gene(s)) Klein, H, et al. 2022. Proc Natl Acad Sci, USA. 119:e2115871119 (Expression) Simaskova, M, et al. 2022. Plant Cell. 0:doi: 10.1093/plcell/koac151 (gene family) Li, YH et al. 2021. Frontiers Plant Sci 12:709534 (Expression) Takahashi, H et al. 2015. Ann Bot 115:879-894
Zm00001d032095	ereb167	Seed	AP2-EREBP-transcription factor 167	(Expression) Ma, WL et al. 2022. Interdiscip Sci doi: 10.1007/s12539-022-00522-2 (gene family) Zhang, J et al. 2022. BMC Genomics 23:125 (Expression) Chatterjee, D, et al. 2021. Plant Physiol. 0:doi: 10.1093/plphys/kiab183 (gene family) Park, YS et al. 2021. Mol Plant-Microbe Interact pp.doi: 10.1094/MPMI-09-20-0250-R (gene family) Hao, LD et al. 2020. PeerJ 8:.e9551 (description) Yu, F et al. 20…
Zm00001d033098		Leaf
Zm00001d034241		Leaf	malate dehydrogenase, glyoxysomal	(Expression) Choe, E et al. 2021. PLoS One 16:e0253190
Zm00001d035512	ereb81	Root	AP2-EREBP-transcription factor 81	(gene family) Zhang, J et al. 2022. BMC Genomics 23:125 (candidate-gene(s)) Osadchuk, K et al. 2021. Plant Sci pp.doi: 10.1016/j.plantsci.2021.111035 (regulatory role) Ko, DK; Brandizzi, F. 2020. Plant J pp.doi: 10.1111/tpj.15044 (Expression) Du, XM et al. 2019. Frontiers Plant Sci 10:1633 (general) Yilmaz, A et al. 2009. Plant Physiol 149:171-180
Zm00001d035700	leg1	Seed	legumin1	(candidate-gene(s)) Kaur, S et al. 2021. PLoS One 16:e0256389 (first report) Woo, Y et al. 2001. Plant Cell 13:2297-2317
Zm00001d036046	cl12401_1	Leaf	Magnesium protoporphyrin IX methyltransferase chloroplastic	(candidate-gene(s)) Hershberger, J et al. 2022. Plant Genome pp.doi: 10.1002/tpg2.20197
Zm00001d037436	dzs18	Seed	delta zein structural18	(Expression) Niu, LJ et al. 2022. BMC Plant Biology 22:359 (Expression) Ning, LH et al. 2022. Nitrogen-dependent binding of the transcription factor PBF1 contributes to the balance of protein and carbohydrate storage in maize endosperm Plant Cell. :doi: 10.1093/plcell/koac302. (evolution) Li, XX et al. 2018. Plant J pp.doi: 10.1111/tpj.13907 (description) Zhan, JP et al. 2015. Plant Cell 27:513-5…
Zm00001d037498	tar1	Endosperm	tryptophan aminotransferase related1	(Review) Kai, Y et al. 2021. Plant Signal Behav pp.doi: 10.1080/15592324.2021.1891756 (Review) Dai, DW et al. 2021. Mol Breed 41:2 (Expression) Lu, CC et al. 2019. Frontiers Plant Sci 10:716 (description) Matthes, MS et al. 2018. Mol Plant. doi: 10.1016/j.molp.2018.12.012 (description) Zhang, MS et al. 2017. Genes Genom. DOI: 10.1007/s13258-017-0613-9 (phylogenetic analysis) Poulet, A; Kriechbaum…
Zm00001d037547	pox3	Root	guaiacol peroxidase3	(Expression) Ma, WL et al. 2022. Interdiscip Sci doi: 10.1007/s12539-022-00522-2 (Expression) Hofmann, A et al. 2022. Antioxidants 11:836 (Expression) He, WZ et al. 2021. Plants 10:2257 (Expression) Mu, XH et al. 2021. Frontiers Plant Sci 12:638792 (candidate-gene(s)) Liu, XG et al. 2020. BMC Plant Biology 20:196 (response to hypoxia) Hofmann, A et al. 2020. Int J Mol Sci 21:8872 (candidate-gene(…
Zm00001d037674	tar3	Seed	tryptophan aminotransferase related3	(Expression) Ma, WL et al. 2022. Interdiscip Sci doi: 10.1007/s12539-022-00522-2 (Review) Kai, Y et al. 2021. Plant Signal Behav pp.doi: 10.1080/15592324.2021.1891756 (description) Matthes, MS et al. 2018. Mol Plant. doi: 10.1016/j.molp.2018.12.012 (phylogenetic analysis) Poulet, A; Kriechbaumer, V. 2017. Int J Mol Sci 18:1791 (characterization) Bernardi, J et al. 2016. J Plant Growth Reg pp.DOI:…
Zm00001d039270		Leaf
Zm00001d039600		Seed
Zm00001d039745	A0A1D6MKX9	Leaf	protein phosphatase 2C	(Expression) Cao, YY et al. 2022. SSRN doi: 10.2139/ssrn.4150572 (Expression) Cao, YY et al. 2022. ZmDWF1 regulates leaf angle in maize Plant Sci. :doi: 10.1016/j.plantsci.2022.111459. (candidate-gene(s)) Chen, FQ et al. 2021. Frontiers Plant Sci 12:739101 (Expression) Li, HJ et al. 2021. BMC Plant Biology 21:513
Zm00001d041781	zag2	Spikelet	Zea AGAMOUS homolog2	(Expression) Ma, WL et al. 2022. Interdiscip Sci doi: 10.1007/s12539-022-00522-2 (gene family) Zhao, D et al. 2021. Genes 12:1956 (mutation) Liu, MJ et al. 2021. Journal of Genetics and Genomics pp.doi: 10.1016/j.jgg.2021.07.010 (DNA methylation) Xu, G, et al. 2020. Nature communications. 11:5539 (functional characterization) Dong, Q et al. 2019. Sci. Rep. 9:3253 (candidate-gene(s)) Pang, JL et a…
Zm00001d041824	cl24591_1	Leaf	tat pathway signal sequence family protein	(Expression) Li, TC et al. 2021. PeerJ 9:e10567
Zm00001d042144		Leaf
Zm00001d042526		Leaf
Zm00001d042697	psbs1	Leaf	photosystem II subunit PsbS1	(Expression) Nan, G et al. 2022. Plant Cell pp.doi: 10.1093/plcell/koac007 (Expression) Choe, E et al. 2021. PLoS One 16:e0253190 (first report) Bergantino, E et al. 2003. Proc Natl Acad Sci, USA 100: 15265-15270
Zm00001d043302	hmt4	Seed	homocysteine S-methyltransferase4	(Genelist) Ranocha, P et al. 2001. Plant J 25:575-584
Zm00001d043523		Root
Zm00001d043538	burp2	Leaf	BURP domain-containing protein-RD22-like2	(Expression) Blanc, J et al. 2021. G3 pp.doi: 10.1093/g3journal/jkab004 (GWAS) Stagnati, L et al. 2020. G3 10:1685-1696 (characterization) Phillips, K; Ludidi, N. 2017. Sci. Rep. 7:8821 (gene family) Gan, D et al. 2011. Mol Biol Rep 38:4553-4563
Zm00001d044925	IDP111	Leaf	imilar to Arabidopsis CP12 domain-containing protein 1	(DEG) Chotewutmontri, P; Barkan, A. 2021. Plant Physiol pp.doi: 10.1093/plphys/kiab272 (Expression) Dai, XR et al. 2021. Plant J pp.doi: 10.1111/tpj.15586
Zm00001d045919		Leaf
Zm00001d047113	TIDP3384	Root	Cortical cell-delineating protein	(general) Dembinsky, D et al. 2007. Plant Physiol 145:575-588
Zm00001d047567	lea2	Seed	late embryogenesis abundant protein2	(gene family) Liu, Y et al. 2016. Frontiers Plant Sci 7:1011
Zm00001d047787	his2a1	Leaf	histone2A1	(candidate-gene(s)) Sobiech, A et al. 2022. Int J Mol Sci 23:6105 (Expression) Xu, XS, et al. 2021. 56:1-12 (Classical Gene List) Schnable, J; Freeling, M. 2011. PLoS One 6(3):e17855. doi:10.1371/journal.pone.0017855 (gene product) Savenkova, TN. 1995. Subfraction composition of histones and methylation of DNA in inbred maize lines and their hybrids. Fiziol Biokh Kult Rast 27:189-193 (cDNA sequen…
Zm00001d048479	TIDP4645	Leaf	nascent polypeptide-associated complex alpha subunit-like protein	(candidate-gene(s)) Li, J et al. 2020. J Exp Bot pp.doi: 10.1093/jxb/eraa480
Zm00001d048569	pco098770(707)	Leaf	Zinc finger CCCH domain-containing protein 18
Zm00001d052595	ssu1	Leaf;Silk	ribulose bisphosphate carboxylase small subunit1	(description) Mao, YW et al. 2022. J Exp Bot pp.doi: 10.1093/jxb/erac309 (epigenetic expression) Tao, ST; Zhang, W. 2022. Computational and Structural Biotechnology J 20:3581-3590 (Expression) Han, YJ et al. 2022. J Integr Plant Biol pp.doi: 10.1111/jipb.13276 (Expression) Xue, YJ et al. 2022. Frontiers Plant Sci 13:912215 (DEG) Chotewutmontri, P; Barkan, A. 2021. Plant Physiol pp.doi: 10.1093/pl…
Zm00001d053868		Leaf;Silk
