# Supplementary material for: Comparative analysis of tissue-specific genes in maize based on machine learning models: CNN performs technically best, LightGBM performs biologically soundest
Source: Front Genet. 2023 May 9;14:1190887. doi: 10.3389/fgene.2023.1190887 (PMC10203421; doi:10.3389/fgene.2023.1190887)
Supplement: Supplementary file 8 [file Table10.csv]

	Term	Annotated	Significant	Pvalue	AllDEG	Class	SignificnatGene
GO:0019253	reductive pentose-phosphate cycle	26	7	0.00014	1322	BP	Zm00001d044925, Zm00001d027841, Zm00001d052595, Zm00001d045451, Zm00001d025593, Zm00001d006402, Zm00001d038579
GO:0015995	chlorophyll biosynthetic process	115	15	0.0003	1322	BP	Zm00001d014425, Zm00001d016100, Zm00001d030117, Zm00001d011286, Zm00001d004478, Zm00001d032331, Zm00001d036046, Zm00001d026603, Zm00001d038170, Zm00001d018069, Zm00001d030109, Zm00001d032576, Zm00001d047581, Zm00001d029074, Zm00001d051829
GO:0009657	plastid organization	416	46	0.00066	1322	BP	Zm00001d030010, Zm00001d007905, Zm00001d047032, Zm00001d008499, Zm00001d018821, Zm00001d042697, Zm00001d043168, Zm00001d016134, Zm00001d039852, Zm00001d037240, Zm00001d015519, Zm00001d008228, Zm00001d004478, Zm00001d026697, Zm00001d035051, Zm00001d002454, Zm00001d048531, Zm00001d033873, Zm00001d039745, Zm00001d012787, Zm00001d016100, Zm00001d025420, Zm00001d050748, Zm00001d043548, Zm00001d027422,…
GO:0009773	photosynthetic electron transport in photosystem I	53	9	0.00071	1322	BP	Zm00001d016100, Zm00001d032331, Zm00001d005741, Zm00001d047581, Zm00001d041819, Zm00001d018069, Zm00001d027729, Zm00001d023713, Zm00001d021515
GO:0010155	regulation of proton transport	56	9	0.00107	1322	BP	Zm00001d044335, Zm00001d039745, Zm00001d027518, Zm00001d007573, Zm00001d035034, Zm00001d015385, Zm00001d036046, Zm00001d011256, Zm00001d044599
GO:0006833	water transport	79	11	0.00108	1322	BP	Zm00001d017288, Zm00001d039865, Zm00001d031379, Zm00001d036401, Zm00001d003006, Zm00001d011286, Zm00001d050666, Zm00001d019565, Zm00001d014192, Zm00001d051872, Zm00001d001843
GO:0010190	cytochrome b6f complex assembly	11	4	0.0012	1322	BP	Zm00001d029674, Zm00001d011887, Zm00001d043168, Zm00001d052682
GO:0045038	protein import into chloroplast thylakoid membrane	11	4	0.0012	1322	BP	Zm00001d039852, Zm00001d027518, Zm00001d052556, Zm00001d023431
GO:0030003	cellular cation homeostasis	147	16	0.00143	1322	BP	Zm00001d014192, Zm00001d021515, Zm00001d012614, Zm00001d027625, Zm00001d020395, Zm00001d031379, Zm00001d030623, Zm00001d005741, Zm00001d019283, Zm00001d018797, Zm00001d018445, Zm00001d028180, Zm00001d008706, Zm00001d033527, Zm00001d011073, Zm00001d046629
GO:0052541	plant-type cell wall cellulose metabolic process	12	4	0.00173	1322	BP	Zm00001d025670, Zm00001d017036, Zm00001d007496, Zm00001d041556
GO:0010158	abaxial cell fate specification	6	3	0.00183	1322	BP	Zm00001d032502, Zm00001d013661, Zm00001d020384
GO:0080170	hydrogen peroxide transmembrane transport	6	3	0.00183	1322	BP	Zm00001d017288, Zm00001d019565, Zm00001d003006
GO:0009958	positive gravitropism	29	6	0.00193	1322	BP	Zm00001d044083, Zm00001d026426, Zm00001d037498, Zm00001d037674, Zm00001d046893, Zm00001d052442
GO:0009658	chloroplast organization	258	23	0.00236	1322	BP	Zm00001d035051, Zm00001d043548, Zm00001d043168, Zm00001d047128, Zm00001d013093, Zm00001d047032, Zm00001d033181, Zm00001d012787, Zm00001d004478, Zm00001d007905, Zm00001d039852, Zm00001d044599, Zm00001d015519, Zm00001d016100, Zm00001d053377, Zm00001d048531, Zm00001d007117, Zm00001d048856, Zm00001d001939, Zm00001d047581, Zm00001d032331, Zm00001d049297, Zm00001d002549
GO:0015843	methylammonium transport	7	3	0.00309	1322	BP	Zm00001d017485, Zm00001d026177, Zm00001d051362
GO:0006364	rRNA processing	343	28	0.0031	1322	BP	Zm00001d014626, Zm00001d048856, Zm00001d015385, Zm00001d052682, Zm00001d033181, Zm00001d047128, Zm00001d016134, Zm00001d007117, Zm00001d042697, Zm00001d048531, Zm00001d016100, Zm00001d047581, Zm00001d015519, Zm00001d029201, Zm00001d049399, Zm00001d032331, Zm00001d039852, Zm00001d053377, Zm00001d010240, Zm00001d007905, Zm00001d008706, Zm00001d047462, Zm00001d039745, Zm00001d018069, Zm00001d047707,…
GO:0050832	defense response to fungus	203	19	0.00318	1322	BP	Zm00001d009936, Zm00001d034256, Zm00001d016100, Zm00001d046405, Zm00001d011286, Zm00001d024302, Zm00001d048531, Zm00001d033287, Zm00001d032331, Zm00001d018069, Zm00001d050666, Zm00001d037114, Zm00001d027290, Zm00001d016134, Zm00001d012958, Zm00001d032157, Zm00001d028180, Zm00001d053127, Zm00001d035051
GO:0019760	glucosinolate metabolic process	117	13	0.00322	1322	BP	Zm00001d050666, Zm00001d017425, Zm00001d004438, Zm00001d008902, Zm00001d006886, Zm00001d009613, Zm00001d010240, Zm00001d041824, Zm00001d018069, Zm00001d008427, Zm00001d039059, Zm00001d016854, Zm00001d021515
GO:0048832	specification of plant organ number	14	4	0.00325	1322	BP	Zm00001d031620, Zm00001d021057, Zm00001d044327, Zm00001d006094
GO:0005983	starch catabolic process	32	6	0.00326	1322	BP	Zm00001d022206, Zm00001d018159, Zm00001d020799, Zm00001d044693, Zm00001d032333, Zm00001d004438
GO:0044272	sulfur compound biosynthetic process	413	32	0.00368	1322	BP	Zm00001d009613, Zm00001d017425, Zm00001d042697, Zm00001d043302, Zm00001d006886, Zm00001d012425, Zm00001d018797, Zm00001d053855, Zm00001d030944, Zm00001d041819, Zm00001d039059, Zm00001d023713, Zm00001d039865, Zm00001d019899, Zm00001d039337, Zm00001d009967, Zm00001d051553, Zm00001d016100, Zm00001d030109, Zm00001d032455, Zm00001d052702, Zm00001d038170, Zm00001d027518, Zm00001d014887, Zm00001d010240,…
GO:0048438	floral whorl development	357	33	0.00427	1322	BP	Zm00001d006094, Zm00001d013699, Zm00001d021057, Zm00001d007905, Zm00001d052072, Zm00001d027337, Zm00001d018821, Zm00001d033147, Zm00001d002495, Zm00001d014013, Zm00001d037498, Zm00001d032499, Zm00001d049910, Zm00001d018142, Zm00001d026036, Zm00001d031074, Zm00001d033246, Zm00001d038850, Zm00001d031620, Zm00001d012787, Zm00001d052180, Zm00001d025420, Zm00001d046928, Zm00001d026426, Zm00001d041781,…
GO:0009637	response to blue light	121	13	0.00431	1322	BP	Zm00001d016100, Zm00001d011285, Zm00001d052595, Zm00001d008826, Zm00001d011256, Zm00001d044335, Zm00001d046893, Zm00001d001939, Zm00001d044599, Zm00001d027518, Zm00001d013402, Zm00001d026426, Zm00001d015385
GO:0030042	actin filament depolymerization	24	5	0.00445	1322	BP	Zm00001d012966, Zm00001d047942, Zm00001d041711, Zm00001d034644, Zm00001d053899
GO:0010315	auxin efflux	35	6	0.00519	1322	BP	Zm00001d044083, Zm00001d026426, Zm00001d025590, Zm00001d046893, Zm00001d051514, Zm00001d052442
GO:0009269	response to desiccation	35	6	0.00519	1322	BP	Zm00001d025833, Zm00001d003006, Zm00001d018895, Zm00001d022278, Zm00001d017288, Zm00001d019565
GO:1901362	organic cyclic compound biosynthetic process	3866	219	0.00578	1322	BP	Zm00001d004478, Zm00001d041609, Zm00001d033181, Zm00001d027924, Zm00001d052702, Zm00001d006094, Zm00001d021687, Zm00001d013402, Zm00001d012296, Zm00001d043442, Zm00001d044355, Zm00001d033404, Zm00001d021526, Zm00001d035034, Zm00001d029505, Zm00001d002234, Zm00001d012141, Zm00001d003181, Zm00001d051829, Zm00001d042864, Zm00001d022141, Zm00001d052180, Zm00001d032266, Zm00001d042282, Zm00001d042267,…
GO:0009409	response to cold	546	39	0.00581	1322	BP	Zm00001d042993, Zm00001d024568, Zm00001d038579, Zm00001d053377, Zm00001d046928, Zm00001d007382, Zm00001d050666, Zm00001d008826, Zm00001d010336, Zm00001d025833, Zm00001d037573, Zm00001d032420, Zm00001d049608, Zm00001d016134, Zm00001d043538, Zm00001d011131, Zm00001d024301, Zm00001d052595, Zm00001d032499, Zm00001d016100, Zm00001d043175, Zm00001d022582, Zm00001d046625, Zm00001d043158, Zm00001d002454,…
GO:0043085	positive regulation of catalytic activity	140	14	0.00594	1322	BP	Zm00001d006027, Zm00001d011073, Zm00001d042526, Zm00001d010240, Zm00001d044693, Zm00001d001843, Zm00001d032333, Zm00001d045261, Zm00001d041824, Zm00001d004478, Zm00001d027422, Zm00001d042697, Zm00001d016854, Zm00001d043168
GO:0010218	response to far red light	85	10	0.00619	1322	BP	Zm00001d044335, Zm00001d027518, Zm00001d011285, Zm00001d011256, Zm00001d016100, Zm00001d008826, Zm00001d052595, Zm00001d013402, Zm00001d044599, Zm00001d015385
GO:0010103	stomatal complex morphogenesis	100	11	0.00697	1322	BP	Zm00001d037114, Zm00001d042697, Zm00001d027999, Zm00001d017036, Zm00001d032331, Zm00001d019899, Zm00001d027422, Zm00001d048531, Zm00001d007905, Zm00001d025670, Zm00001d022203
GO:0006970	response to osmotic stress	839	55	0.00721	1322	BP	Zm00001d024568, Zm00001d001843, Zm00001d027318, Zm00001d018090, Zm00001d053722, Zm00001d048346, Zm00001d021526, Zm00001d014192, Zm00001d031379, Zm00001d045403, Zm00001d011286, Zm00001d034420, Zm00001d011392, Zm00001d033552, Zm00001d019565, Zm00001d034400, Zm00001d008974, Zm00001d011131, Zm00001d027625, Zm00001d043158, Zm00001d029165, Zm00001d043538, Zm00001d050666, Zm00001d012296, Zm00001d053765,…
GO:0009736	cytokinin-activated signaling pathway	27	5	0.00753	1322	BP	Zm00001d010791, Zm00001d041173, Zm00001d042463, Zm00001d041168, Zm00001d046928
GO:0044271	cellular nitrogen compound biosynthetic process	4391	243	0.00852	1322	BP	Zm00001d004478, Zm00001d041609, Zm00001d033181, Zm00001d027924, Zm00001d052702, Zm00001d006094, Zm00001d021687, Zm00001d013402, Zm00001d011536, Zm00001d012296, Zm00001d032896, Zm00001d044355, Zm00001d033404, Zm00001d021526, Zm00001d035034, Zm00001d029505, Zm00001d002234, Zm00001d012141, Zm00001d051829, Zm00001d042864, Zm00001d022141, Zm00001d052180, Zm00001d042267, Zm00001d053377, Zm00001d007905,…
GO:0046394	carboxylic acid biosynthetic process	994	63	0.00863	1322	BP	Zm00001d012425, Zm00001d042282, Zm00001d016100, Zm00001d005535, Zm00001d017274, Zm00001d050666, Zm00001d018061, Zm00001d018069, Zm00001d051553, Zm00001d047658, Zm00001d035051, Zm00001d012033, Zm00001d014887, Zm00001d049956, Zm00001d019899, Zm00001d006002, Zm00001d051829, Zm00001d037498, Zm00001d037674, Zm00001d014168, Zm00001d039337, Zm00001d008427, Zm00001d030117, Zm00001d014425, Zm00001d028712,…
GO:0048481	plant ovule development	147	14	0.00902	1322	BP	Zm00001d031620, Zm00001d041781, Zm00001d025420, Zm00001d021057, Zm00001d001945, Zm00001d048856, Zm00001d013699, Zm00001d043548, Zm00001d007905, Zm00001d052072, Zm00001d018821, Zm00001d033246, Zm00001d012787, Zm00001d006094
GO:0019252	starch biosynthetic process	178	16	0.0094	1322	BP	Zm00001d045261, Zm00001d016854, Zm00001d044693, Zm00001d010321, Zm00001d043168, Zm00001d042526, Zm00001d005546, Zm00001d032333, Zm00001d018069, Zm00001d042697, Zm00001d021515, Zm00001d041824, Zm00001d036363, Zm00001d004438, Zm00001d020799, Zm00001d004478
