# Supplementary material for: Comparative analysis of tissue-specific genes in maize based on machine learning models: CNN performs technically best, LightGBM performs biologically soundest
Source: Front Genet. 2023 May 9;14:1190887. doi: 10.3389/fgene.2023.1190887 (PMC10203421; doi:10.3389/fgene.2023.1190887)
Supplement: Supplementary file 9 [file Table5.csv]

feature_name	importance
Zm00001d037498	4113.960434
Zm00001d037410	2935.136242
Zm00001d041173	2025.772926
Zm00001d034207	1456.727578
Zm00001d033898	1303.060446
Zm00001d018470	1236.231995
Zm00001d041780	963.1929779
Zm00001d002234	425.414978
Zm00001d013130	248.8711605
Zm00001d042492	200.9434979
Zm00001d032284	166.2531409
Zm00001d050844	132.3745087
Zm00001d025593	110.986741
Zm00001d009525	106.5875996
Zm00001d014518	99.57929159
Zm00001d006319	76.6948414
Zm00001d017171	75.70920181
Zm00001d049059	57.65673777
Zm00001d031799	52.55237499
Zm00001d034256	49.51872952
Zm00001d033496	40.00896696
Zm00001d033666	35.11497131
Zm00001d052837	26.32673454
Zm00001d024291	25.58771992
Zm00001d043573	25.25442765
Zm00001d012395	24.32156339
Zm00001d032822	22.43188386
Zm00001d028051	21.0108892
Zm00001d012443	12.40164181
Zm00001d048383	12.33396091
Zm00001d037674	12.20670076
Zm00001d021446	12.15912255
Zm00001d018973	12.10874047
Zm00001d020775	10.32365366
Zm00001d036676	9.82888031
Zm00001d004728	9.419637633
Zm00001d048234	9.236140251
Zm00001d012302	9.100761663
Zm00001d046888	9.013990405
Zm00001d017207	8.882070016
Zm00001d004705	8.78285398
Zm00001d021532	8.607439995
Zm00001d050211	7.952800035
Zm00001d012177	7.780910016
Zm00001d018846	7.745525543
Zm00001d020557	7.641389847
Zm00001d011592	7.635518019
Zm00001d025952	7.334923717
Zm00001d045533	7.320970066
Zm00001d040505	7.269298024
Zm00001d018061	7.16344253
Zm00001d016698	7.035270215
Zm00001d028144	7.015037582
Zm00001d026542	6.980550051
Zm00001d009193	6.355799913
Zm00001d021072	5.989868549
Zm00001d017832	5.568290234
Zm00001d042830	5.504469872
Zm00001d030557	5.400179863
Zm00001d034740	5.113934236
Zm00001d027743	5.097799778
Zm00001d006001	4.955900192
Zm00001d039711	4.863480091
Zm00001d032854	4.835591513
Zm00001d043442	4.560870171
Zm00001d011603	3.880749947
Zm00001d024786	3.852950097
Zm00001d036386	3.819300056
Zm00001d004931	3.627785777
Zm00001d021015	3.542916295
Zm00001d025771	3.458270094
Zm00001d034641	3.016390085
Zm00001d028550	2.983150005
Zm00001d025616	2.284699917
Zm00001d041823	2.109048821
Zm00001d047489	2.107459759
Zm00001d012211	2.043356061
Zm00001d052840	1.864980081
Zm00001d021829	1.851989985
Zm00001d044845	1.787728332
Zm00001d018461	1.780009985
Zm00001d018416	1.753459766
Zm00001d032499	1.661871253
Zm00001d021741	1.571529984
Zm00001d034338	1.533013198
Zm00001d042443	1.498371527
Zm00001d010131	1.431647329
Zm00001d021515	1.399441095
Zm00001d011411	1.157369971
Zm00001d042451	1.085791814
Zm00001d033005	1.047930002
Zm00001d003555	1.041910052
Zm00001d027941	1.034010053
Zm00001d006402	1.020130038
Zm00001d014201	1.012330055
Zm00001d052835	1.006463764
Zm00001d022270	0.996527549
Zm00001d026653	0.940674007
Zm00001d031971	0.932582021
Zm00001d018097	0.924871981
Zm00001d052174	0.916612983
Zm00001d025746	0.901593029
Zm00001d029280	0.892177999
Zm00001d002495	0.871951176
Zm00001d038881	0.854870286
Zm00001d003707	0.849440782
Zm00001d025757	0.828320026
Zm00001d009138	0.78193113
Zm00001d003208	0.751537248
Zm00001d023887	0.738184988
Zm00001d013611	0.726072997
Zm00001d015005	0.707560574
Zm00001d038860	0.669265129
Zm00001d052701	0.627386987
Zm00001d018625	0.619543012
Zm00001d033494	0.617107987
Zm00001d042263	0.599696123
Zm00001d021746	0.556298018
Zm00001d050097	0.504387043
Zm00001d007382	0.487764001
Zm00001d029488	0.449318905
Zm00001d011256	0.445389986
Zm00001d011830	0.4441844
Zm00001d033522	0.440354677
Zm00001d049138	0.426225007
Zm00001d029387	0.416401997
Zm00001d032455	0.389907986
Zm00001d006750	0.384317508
Zm00001d011536	0.340763111
Zm00001d036181	0.326326996
Zm00001d028217	0.318468989
Zm00001d013629	0.310140014
Zm00001d020669	0.292694986
Zm00001d034754	0.277972013
Zm00001d040127	0.263348997
Zm00001d028231	0.238610998
Zm00001d002137	0.235574008
Zm00001d011435	0.233383
Zm00001d030117	0.224441007
Zm00001d012810	0.220072978
Zm00001d017212	0.213238999
Zm00001d010241	0.210329995
Zm00001d004478	0.206338718
Zm00001d028704	0.205928996
Zm00001d046358	0.205852002
Zm00001d025205	0.205556005
Zm00001d029422	0.2024832
Zm00001d013192	0.201747
Zm00001d032689	0.200930998
Zm00001d032427	0.195226997
Zm00001d032576	0.19521421
Zm00001d032613	0.195140004
Zm00001d029714	0.176367998
Zm00001d022449	0.173237075
Zm00001d013544	0.167871997
Zm00001d011878	0.166327693
Zm00001d006220	0.159970999
Zm00001d050815	0.158661396
Zm00001d020238	0.154381007
Zm00001d052424	0.150711998
Zm00001d030026	0.149076699
Zm00001d030345	0.149070993
Zm00001d031476	0.138515424
Zm00001d005100	0.135834671
Zm00001d020129	0.135252997
Zm00001d049608	0.134509955
Zm00001d033347	0.133029101
Zm00001d013838	0.130801007
Zm00001d013357	0.127329007
Zm00001d015094	0.126799002
Zm00001d033709	0.123083376
Zm00001d035585	0.120148003
Zm00001d037097	0.119889997
Zm00001d036971	0.115868137
Zm00001d040619	0.115794463
Zm00001d008514	0.115299001
Zm00001d014192	0.107891999
Zm00001d043538	0.099694457
Zm00001d017865	0.097251803
Zm00001d052185	0.089495197
Zm00001d051362	0.089130373
Zm00001d045293	0.087778045
Zm00001d025402	0.087664532
Zm00001d037728	0.0860826
Zm00001d044232	0.083573103
Zm00001d018445	0.073681677
Zm00001d010321	0.070731226
Zm00001d053982	0.063557899
Zm00001d040244	0.061985899
Zm00001d010804	0.061532501
Zm00001d030101	0.059492901
Zm00001d002520	0.058865499
Zm00001d022073	0.057835702
Zm00001d003618	0.057161901
Zm00001d014249	0.056179799
Zm00001d026177	0.055846249
Zm00001d032264	0.053720727
Zm00001d013786	0.052945402
Zm00001d009938	0.0512175
Zm00001d009549	0.0511792
Zm00001d015125	0.051124599
Zm00001d009763	0.04974499
Zm00001d012322	0.049122699
Zm00001d037234	0.049122199
Zm00001d045984	0.048459101
Zm00001d005546	0.047654107
Zm00001d024281	0.046771941
Zm00001d041735	0.046480801
Zm00001d027810	0.046346997
Zm00001d051796	0.045239899
Zm00001d009373	0.045072399
Zm00001d053659	0.0436363
Zm00001d036717	0.04319464
Zm00001d008465	0.0428233
Zm00001d011419	0.042640161
Zm00001d014168	0.041814451
Zm00001d037918	0.041076601
Zm00001d002759	0.040867635
Zm00001d049932	0.040432598
Zm00001d027613	0.04023
Zm00001d039066	0.039815798
Zm00001d018791	0.039124959
Zm00001d033019	0.038318245
Zm00001d012119	0.0353943
Zm00001d044478	0.0336124
Zm00001d011064	0.033349874
Zm00001d003553	0.032861509
Zm00001d046134	0.032713156
Zm00001d022202	0.032666199
Zm00001d002530	0.032157701
Zm00001d031893	0.03047596
Zm00001d039617	0.029248242
Zm00001d007606	0.0287505
Zm00001d043516	0.025952958
Zm00001d010655	0.0259184
Zm00001d048985	0.025734499
Zm00001d016755	0.025449531
Zm00001d015310	0.0253655
Zm00001d018752	0.024355801
Zm00001d012614	0.023788899
Zm00001d007347	0.0236606
Zm00001d047921	0.0236475
Zm00001d005313	0.023575691
Zm00001d046545	0.023052501
Zm00001d047581	0.021385601
Zm00001d030529	0.02138338
Zm00001d044431	0.0210209
Zm00001d038820	0.02081517
Zm00001d038211	0.02039264
Zm00001d047761	0.019829492
Zm00001d008205	0.018410328
Zm00001d011971	0.018210599
Zm00001d050386	0.01774563
Zm00001d002756	0.0174415
Zm00001d017756	0.0171238
Zm00001d034501	0.016709918
Zm00001d048521	0.016458505
Zm00001d017784	0.0164485
Zm00001d034507	0.016021799
Zm00001d015560	0.0155761
Zm00001d051337	0.015429301
Zm00001d012171	0.01531864
Zm00001d044517	0.015203099
Zm00001d045305	0.0146171
Zm00001d051397	0.0142949
Zm00001d019993	0.0140668
Zm00001d041456	0.0140313
Zm00001d043266	0.01383057
Zm00001d015385	0.013761935
Zm00001d038467	0.01367847
Zm00001d026501	0.01302374
Zm00001d020457	0.0128933
Zm00001d006388	0.012818
Zm00001d029201	0.012526137
Zm00001d005656	0.012248793
Zm00001d009488	0.0122029
Zm00001d003552	0.01200832
Zm00001d019181	0.0118038
Zm00001d043357	0.011528689
Zm00001d051472	0.01139633
Zm00001d045482	0.0112942
Zm00001d014145	0.011104798
Zm00001d041609	0.0109979
Zm00001d040364	0.01098822
Zm00001d011448	0.0109793
Zm00001d053124	0.01087837
Zm00001d048563	0.010863845
Zm00001d012079	0.010799
Zm00001d016400	0.0106413
Zm00001d006094	0.0103074
Zm00001d008827	0.0102454
Zm00001d044250	0.009875408
Zm00001d011880	0.00961009
Zm00001d033404	0.00954863
Zm00001d004876	0.009460429
Zm00001d023888	0.00928525
Zm00001d015420	0.009107274
Zm00001d032999	0.008807625
Zm00001d010007	0.008773292
Zm00001d035462	0.008760643
Zm00001d008681	0.00846828
Zm00001d002372	0.008436963
Zm00001d017158	0.00843065
Zm00001d047906	0.0081651
Zm00001d012488	0.007993884
Zm00001d041216	0.00788728
Zm00001d021583	0.00774651
Zm00001d022228	0.00768444
Zm00001d038170	0.00763682
Zm00001d032710	0.00757902
Zm00001d011975	0.00752952
Zm00001d025509	0.00752912
Zm00001d035638	0.00743828
Zm00001d005461	0.00724274
Zm00001d026212	0.00722999
Zm00001d025922	0.007108145
Zm00001d017932	0.007064408
Zm00001d002434	0.00693566
Zm00001d013025	0.006873342
Zm00001d016542	0.00679149
Zm00001d043851	0.00675977
Zm00001d022278	0.006707625
Zm00001d012259	0.00636878
Zm00001d040116	0.00635589
Zm00001d041544	0.006279068
Zm00001d039865	0.00606132
Zm00001d003423	0.00588535
Zm00001d030110	0.00569855
Zm00001d051116	0.005632917
Zm00001d016100	0.005501844
Zm00001d013222	0.00542332
Zm00001d016974	0.00524403
Zm00001d027841	0.005215456
Zm00001d053880	0.005144511
Zm00001d020629	0.005066802
Zm00001d003370	0.005046864
Zm00001d048575	0.0049814
Zm00001d003176	0.0049737
Zm00001d034192	0.00482262
Zm00001d033527	0.004756366
Zm00001d027366	0.00472721
Zm00001d045667	0.00468559
Zm00001d039851	0.004654461
Zm00001d029920	0.00460683
Zm00001d036880	0.004494192
Zm00001d017522	0.00445504
Zm00001d032715	0.00444563
Zm00001d032956	0.004361319
Zm00001d045261	0.00419242
Zm00001d039498	0.00416517
Zm00001d011162	0.00398911
Zm00001d052766	0.00391842
Zm00001d048263	0.00383571
Zm00001d008173	0.00374652
Zm00001d015955	0.00373697
Zm00001d036895	0.003726972
Zm00001d026697	0.003616764
Zm00001d005933	0.003578339
Zm00001d022038	0.003576369
Zm00001d048644	0.00356811
Zm00001d017308	0.00355718
Zm00001d012615	0.00352741
Zm00001d013810	0.003481447
Zm00001d010715	0.00335738
Zm00001d040764	0.0033372
Zm00001d031689	0.00332059
Zm00001d014970	0.00330321
Zm00001d031934	0.003258389
Zm00001d052416	0.003246677
Zm00001d039016	0.0031788
Zm00001d034989	0.0031707
Zm00001d030833	0.00316573
Zm00001d016034	0.00310773
Zm00001d029274	0.00304188
Zm00001d048829	0.002996849
Zm00001d021955	0.00289312
Zm00001d046330	0.00285571
Zm00001d032209	0.00285118
Zm00001d012924	0.00275739
Zm00001d019565	0.00267826
Zm00001d015628	0.00265651
Zm00001d006091	0.00263743
Zm00001d032177	0.00260949
Zm00001d052244	0.00259801
Zm00001d006389	0.00251942
Zm00001d053612	0.00247979
Zm00001d016760	0.00246349
Zm00001d028868	0.00245147
Zm00001d052172	0.002428851
Zm00001d032331	0.00236117
Zm00001d033559	0.0022975
Zm00001d041476	0.00229689
Zm00001d017089	0.00224424
Zm00001d011625	0.0021448
Zm00001d030623	0.002116353
Zm00001d023277	0.00210498
Zm00001d018179	0.002079745
Zm00001d003419	0.002064387
Zm00001d050959	0.00202896
Zm00001d029353	0.00202115
Zm00001d045491	0.00202051
Zm00001d049054	0.001952226
Zm00001d014811	0.00195213
Zm00001d009599	0.001925411
Zm00001d009119	0.00189487
Zm00001d006131	0.001881247
Zm00001d016285	0.00187291
Zm00001d011649	0.00186334
Zm00001d028707	0.00183854
Zm00001d007059	0.00179069
Zm00001d033271	0.001787181
Zm00001d003193	0.00177912
Zm00001d035028	0.001772207
Zm00001d033573	0.00174426
Zm00001d017060	0.00173978
Zm00001d028240	0.0017389
Zm00001d016347	0.0017258
Zm00001d003660	0.00172509
Zm00001d011405	0.00170706
Zm00001d020374	0.00169789
Zm00001d025911	0.00162594
Zm00001d033286	0.00162468
Zm00001d006336	0.00161446
Zm00001d028531	0.001611038
Zm00001d032696	0.00158966
Zm00001d051448	0.00158082
Zm00001d040788	0.0015564
Zm00001d007766	0.001540085
Zm00001d053865	0.0015297
Zm00001d041984	0.00146398
Zm00001d029020	0.001441927
Zm00001d042341	0.00142316
Zm00001d017037	0.00141849
Zm00001d006179	0.00141172
Zm00001d017965	0.00140858
Zm00001d004231	0.00140159
Zm00001d051513	0.001385453
Zm00001d002006	0.0013807
Zm00001d052380	0.001374227
Zm00001d029443	0.00137213
Zm00001d002850	0.001368098
Zm00001d031975	0.00135043
Zm00001d017642	0.001349221
Zm00001d039188	0.001342419
Zm00001d010049	0.00132572
Zm00001d019899	0.001320114
Zm00001d033051	0.00131822
Zm00001d044267	0.00130715
Zm00001d013977	0.001306659
Zm00001d049851	0.001269009
Zm00001d008812	0.001267872
Zm00001d022315	0.00126559
Zm00001d042217	0.001249216
Zm00001d031769	0.00124576
Zm00001d024703	0.00124576
Zm00001d043490	0.00124516
Zm00001d002842	0.001230733
Zm00001d033024	0.001227852
Zm00001d029083	0.00122516
Zm00001d024522	0.00121444
Zm00001d033084	0.00118379
Zm00001d014729	0.00117895
Zm00001d016621	0.00115601
Zm00001d033287	0.00115035
Zm00001d027514	0.001138267
Zm00001d012277	0.00113113
Zm00001d020182	0.0011255
Zm00001d036673	0.001117251
Zm00001d036964	0.00110886
Zm00001d024835	0.00110436
Zm00001d018567	0.00106983
Zm00001d041168	0.001046185
Zm00001d025833	0.00102285
Zm00001d011119	0.00102242
Zm00001d033365	0.0010146
Zm00001d018142	0.001014018
Zm00001d048794	0.000994461
Zm00001d023865	0.00099369
Zm00001d021362	0.000991345
Zm00001d023299	0.000984883
Zm00001d025710	0.000966878
Zm00001d004472	0.000962332
Zm00001d020260	0.000959234
Zm00001d025222	0.000957009
Zm00001d051872	0.000944463
Zm00001d020395	0.000937455
Zm00001d043152	0.000928397
Zm00001d042258	0.000923369
Zm00001d015208	0.000913267
Zm00001d044475	0.000912927
Zm00001d022435	0.000907873
Zm00001d031892	0.000889317
Zm00001d037112	0.000878628
Zm00001d005627	0.000877656
Zm00001d031635	0.000861187
Zm00001d042493	0.000855557
Zm00001d011730	0.000844208
Zm00001d012767	0.000823964
Zm00001d039190	0.000800262
Zm00001d033240	0.000800014
Zm00001d038407	0.00079914
Zm00001d032238	0.000797394
Zm00001d053055	0.000775569
Zm00001d052317	0.00077059
Zm00001d048460	0.000761857
Zm00001d052741	0.000756577
Zm00001d044527	0.000750122
Zm00001d018151	0.000745082
Zm00001d031227	0.000732268
Zm00001d034644	0.000704245
Zm00001d023366	0.000701363
Zm00001d038576	0.000698261
Zm00001d037492	0.000693463
Zm00001d008330	0.00069266
Zm00001d046723	0.000691562
Zm00001d018907	0.000686717
Zm00001d006639	0.000686256
Zm00001d026015	0.000683868
Zm00001d005538	0.000679085
Zm00001d041690	0.000664649
Zm00001d048440	0.000662779
Zm00001d012512	0.000652017
Zm00001d034455	0.000647514
Zm00001d022444	0.000645728
Zm00001d006173	0.000644539
Zm00001d033932	0.00063853
Zm00001d011697	0.000630615
Zm00001d053434	0.000626846
Zm00001d033931	0.00062248
Zm00001d049853	0.000617496
Zm00001d009603	0.000616841
Zm00001d051063	0.000614952
Zm00001d049120	0.000605034
Zm00001d039674	0.000599377
Zm00001d045665	0.000597871
Zm00001d044683	0.000596689
Zm00001d017427	0.000591567
Zm00001d043087	0.000588755
Zm00001d040539	0.000588351
Zm00001d028062	0.000582632
Zm00001d021839	0.000581341
Zm00001d020899	0.00058129
Zm00001d043444	0.000577614
Zm00001d041610	0.00057012
Zm00001d012967	0.000554233
Zm00001d007183	0.000545365
Zm00001d033065	0.000544607
Zm00001d041818	0.000543301
Zm00001d047676	0.000532546
Zm00001d032902	0.000528349
Zm00001d020036	0.000525478
Zm00001d046223	0.000520714
Zm00001d007974	0.000509691
Zm00001d047113	0.000506055
Zm00001d008735	0.00049317
Zm00001d008295	0.000486605
Zm00001d038974	0.000475902
Zm00001d037512	0.000473411
Zm00001d023933	0.00047299
Zm00001d038304	0.000471962
Zm00001d043088	0.000459498
Zm00001d038856	0.000458545
Zm00001d047268	0.000456819
Zm00001d008386	0.000454966
Zm00001d035512	0.000453833
Zm00001d013216	0.000446956
Zm00001d033717	0.000445091
Zm00001d002677	0.000438718
Zm00001d036741	0.000437187
Zm00001d030837	0.000434767
Zm00001d003347	0.000424486
Zm00001d022569	0.000420551
Zm00001d023918	0.000416566
Zm00001d046405	0.000412182
Zm00001d042879	0.000408691
Zm00001d025469	0.000403445
Zm00001d035574	0.000397199
Zm00001d009243	0.000394651
Zm00001d047050	0.000394485
Zm00001d014790	0.000394479
Zm00001d032781	0.000391908
Zm00001d039873	0.000389288
Zm00001d038484	0.000383069
Zm00001d012978	0.000382445
Zm00001d038926	0.000382347
Zm00001d035440	0.000378033
Zm00001d026295	0.000375768
Zm00001d013010	0.000374956
Zm00001d023611	0.00037438
Zm00001d002021	0.00037111
Zm00001d043267	0.000369452
Zm00001d030172	0.000367928
Zm00001d026070	0.000359361
Zm00001d047252	0.000352011
Zm00001d045138	0.000350574
Zm00001d044461	0.000347836
Zm00001d009626	0.000344786
Zm00001d039638	0.000343906
Zm00001d042470	0.000343634
Zm00001d053568	0.000341933
Zm00001d011123	0.000335521
Zm00001d009171	0.000332957
Zm00001d038766	0.000331563
Zm00001d053342	0.000329519
Zm00001d044783	0.000325304
Zm00001d039391	0.000323298
Zm00001d013053	0.00032027
Zm00001d026312	0.000318176
Zm00001d032402	0.000312714
Zm00001d054010	0.000311212
Zm00001d038847	0.000308236
Zm00001d039349	0.000304066
Zm00001d012382	0.000302906
Zm00001d047507	0.000300619
Zm00001d013173	0.000298155
Zm00001d022457	0.000297769
Zm00001d021441	0.000295599
Zm00001d023859	0.000295287
Zm00001d033855	0.000290732
Zm00001d051987	0.000289149
Zm00001d043226	0.000286012
Zm00001d012173	0.000282638
Zm00001d006110	0.000282578
Zm00001d047182	0.000279711
Zm00001d009210	0.000278986
Zm00001d006596	0.000276701
Zm00001d036246	0.000276189
Zm00001d006638	0.000273325
Zm00001d018006	0.000268551
Zm00001d039312	0.000264548
Zm00001d052682	0.000264532
Zm00001d035051	0.000262784
Zm00001d036020	0.00026042
Zm00001d036679	0.000259865
Zm00001d013268	0.000259547
Zm00001d042095	0.000258868
Zm00001d018077	0.000258824
Zm00001d002405	0.000257575
Zm00001d044723	0.000257036
Zm00001d043195	0.000255952
Zm00001d049129	0.000253707
Zm00001d015639	0.000242183
Zm00001d029947	0.000241925
Zm00001d048692	0.000239951
Zm00001d027598	0.000237373
Zm00001d052058	0.000237284
Zm00001d006702	0.00023551
Zm00001d044355	0.000233342
Zm00001d017646	0.000226983
Zm00001d043610	0.000226376
Zm00001d018926	0.000222875
Zm00001d025359	0.000217907
Zm00001d051626	0.000214
Zm00001d024825	0.000213402
Zm00001d043423	0.000212618
Zm00001d021192	0.000212168
Zm00001d012425	0.000209132
Zm00001d009182	0.000207975
Zm00001d007394	0.000207545
Zm00001d018941	0.000206773
Zm00001d042697	0.000204118
Zm00001d024414	0.00020366
Zm00001d034188	0.000203605
Zm00001d019192	0.000201982
Zm00001d052485	0.000201138
Zm00001d028440	0.000198793
Zm00001d024519	0.000196538
Zm00001d044302	0.000196249
Zm00001d022211	0.000195395
Zm00001d002778	0.000192467
Zm00001d040185	0.000191506
Zm00001d047110	0.000190941
Zm00001d006493	0.000189148
Zm00001d027335	0.00018825
Zm00001d032504	0.000183566
Zm00001d027266	0.000181919
Zm00001d053770	0.000178563
Zm00001d013425	0.000178526
Zm00001d038563	0.000178459
Zm00001d039524	0.000176963
Zm00001d046440	0.000176581
Zm00001d030051	0.000176395
Zm00001d037240	0.000175957
Zm00001d039245	0.000175238
Zm00001d012820	0.000172792
Zm00001d009899	0.000171734
Zm00001d002562	0.000171385
Zm00001d023944	0.000171024
Zm00001d042549	0.000170891
Zm00001d005885	0.000168428
Zm00001d033730	0.000167116
Zm00001d032441	0.000165893
Zm00001d046072	0.000164824
Zm00001d051829	0.000164639
Zm00001d005837	0.000164471
Zm00001d004936	0.000163472
Zm00001d012850	0.000161836
Zm00001d045188	0.000161028
Zm00001d031532	0.00016018
Zm00001d039481	0.000160024
Zm00001d003212	0.000159753
Zm00001d046579	0.00015907
Zm00001d010856	0.000158741
Zm00001d030090	0.000158045
Zm00001d030627	0.000155057
Zm00001d017617	0.000154735
Zm00001d048215	0.000154594
Zm00001d018500	0.000153886
Zm00001d028980	0.000152771
Zm00001d009421	0.000151944
Zm00001d028371	0.000151187
Zm00001d045509	0.000149161
Zm00001d050201	0.000147982
Zm00001d043025	0.00014697
Zm00001d006739	0.000146805
Zm00001d004413	0.000146693
Zm00001d038959	0.000146249
Zm00001d020886	0.000146024
Zm00001d006947	0.000145124
Zm00001d019283	0.000144488
Zm00001d009979	0.000142266
Zm00001d050000	0.000141718
Zm00001d037540	0.000140606
Zm00001d016134	0.00014005
Zm00001d011001	0.000139984
Zm00001d047046	0.000139683
Zm00001d004497	0.00013904
Zm00001d021544	0.000138247
Zm00001d034081	0.00013643
Zm00001d017915	0.000136213
Zm00001d050365	0.000133767
Zm00001d013742	0.000130181
Zm00001d027790	0.000130121
Zm00001d034400	0.000129832
Zm00001d008933	0.000127309
Zm00001d018318	0.000126676
Zm00001d041913	0.000126233
Zm00001d016834	0.000124674
Zm00001d006620	0.000124557
Zm00001d051702	0.000124063
Zm00001d035599	0.000123851
Zm00001d030644	0.000122375
Zm00001d045450	0.00012193
Zm00001d038810	0.00011809
Zm00001d053006	0.000116932
Zm00001d033787	0.00011684
Zm00001d041467	0.000116149
Zm00001d015945	0.000115927
Zm00001d003743	0.000115432
Zm00001d042605	0.000114937
Zm00001d021636	0.000114581
Zm00001d006905	0.000114212
Zm00001d013982	0.000113234
Zm00001d042953	0.000113111
Zm00001d052025	0.000112251
Zm00001d046717	0.00011209
Zm00001d033933	0.000110184
Zm00001d005071	0.000109788
Zm00001d027499	0.000109341
Zm00001d022585	0.000108986
Zm00001d052321	0.00010886
Zm00001d047893	0.00010839
Zm00001d049093	0.000108346
Zm00001d044970	0.000108121
Zm00001d031101	0.000108098
Zm00001d050831	0.000108035
Zm00001d011997	0.000107993
Zm00001d015239	0.000107691
Zm00001d035005	0.000107606
Zm00001d049225	0.000107244
Zm00001d007573	0.000106799
Zm00001d003182	0.000105872
Zm00001d025984	0.000105816
Zm00001d031804	0.000105685
Zm00001d004546	0.000105324
Zm00001d005776	0.000104666
Zm00001d044693	0.000103747
Zm00001d005692	0.000101409
Zm00001d020008	0.000101149
Zm00001d035134	0.000100735
Zm00001d006422	0.000100199
Zm00001d010969	9.98E-05
Zm00001d021391	9.95E-05
Zm00001d053750	9.88E-05
Zm00001d042780	9.80E-05
Zm00001d036046	9.79E-05
Zm00001d005657	9.77E-05
Zm00001d014971	9.74E-05
Zm00001d018430	9.67E-05
Zm00001d040571	9.67E-05
Zm00001d020171	9.64E-05
Zm00001d043425	9.61E-05
Zm00001d012510	9.61E-05
Zm00001d013026	9.61E-05
Zm00001d034956	9.60E-05
Zm00001d026119	9.58E-05
Zm00001d033475	9.57E-05
Zm00001d015434	9.55E-05
Zm00001d026222	9.55E-05
Zm00001d016577	9.42E-05
Zm00001d012645	9.42E-05
Zm00001d008434	9.38E-05
Zm00001d022371	9.29E-05
Zm00001d042936	9.25E-05
Zm00001d007807	9.21E-05
Zm00001d002882	9.09E-05
Zm00001d045320	8.98E-05
Zm00001d023496	8.95E-05
Zm00001d008316	8.92E-05
Zm00001d023222	8.87E-05
Zm00001d053396	8.86E-05
Zm00001d032866	8.84E-05
Zm00001d037015	8.83E-05
Zm00001d042976	8.73E-05
Zm00001d053722	8.72E-05
Zm00001d035964	8.65E-05
Zm00001d002069	8.63E-05
Zm00001d025420	8.57E-05
Zm00001d020791	8.54E-05
Zm00001d038993	8.54E-05
Zm00001d017274	8.43E-05
Zm00001d032935	8.36E-05
Zm00001d048449	8.34E-05
Zm00001d040197	8.32E-05
Zm00001d013411	8.23E-05
Zm00001d048065	8.22E-05
Zm00001d037018	8.20E-05
Zm00001d036175	8.19E-05
Zm00001d014089	8.08E-05
Zm00001d020774	7.88E-05
Zm00001d051830	7.87E-05
Zm00001d051528	7.83E-05
Zm00001d040362	7.71E-05
Zm00001d025057	7.68E-05
Zm00001d011874	7.63E-05
Zm00001d022242	7.61E-05
Zm00001d033222	7.55E-05
Zm00001d048734	7.52E-05
Zm00001d021600	7.49E-05
Zm00001d032974	7.46E-05
Zm00001d035540	7.46E-05
Zm00001d022241	7.45E-05
Zm00001d043160	7.40E-05
Zm00001d025901	7.37E-05
Zm00001d038921	7.36E-05
Zm00001d008932	7.36E-05
Zm00001d022212	7.33E-05
Zm00001d023223	7.26E-05
Zm00001d012866	7.23E-05
Zm00001d035871	7.19E-05
Zm00001d021669	7.17E-05
Zm00001d002649	7.14E-05
Zm00001d012728	7.10E-05
Zm00001d044980	7.02E-05
Zm00001d017650	7.02E-05
Zm00001d018409	6.84E-05
Zm00001d037771	6.81E-05
Zm00001d039240	6.76E-05
Zm00001d042122	6.75E-05
Zm00001d032422	6.68E-05
Zm00001d033503	6.67E-05
Zm00001d039542	6.66E-05
Zm00001d012010	6.59E-05
Zm00001d028241	6.51E-05
Zm00001d042088	6.50E-05
Zm00001d038365	6.44E-05
Zm00001d042663	6.28E-05
Zm00001d042463	6.27E-05
Zm00001d045957	6.27E-05
Zm00001d048354	6.20E-05
Zm00001d015121	6.18E-05
Zm00001d048366	6.16E-05
Zm00001d021453	6.15E-05
Zm00001d049813	6.12E-05
Zm00001d034337	6.05E-05
Zm00001d037141	6.04E-05
Zm00001d047462	6.04E-05
Zm00001d023446	6.00E-05
Zm00001d053225	5.89E-05
Zm00001d008794	5.87E-05
Zm00001d017866	5.87E-05
Zm00001d052605	5.86E-05
Zm00001d042963	5.82E-05
Zm00001d005858	5.80E-05
Zm00001d040435	5.79E-05
Zm00001d032055	5.77E-05
Zm00001d053425	5.74E-05
Zm00001d038332	5.71E-05
Zm00001d005532	5.71E-05
Zm00001d051569	5.71E-05
Zm00001d008397	5.65E-05
Zm00001d032838	5.64E-05
Zm00001d029408	5.63E-05
Zm00001d018069	5.63E-05
Zm00001d036401	5.62E-05
Zm00001d010525	5.61E-05
Zm00001d036723	5.59E-05
Zm00001d033718	5.55E-05
Zm00001d030032	5.55E-05
Zm00001d008966	5.54E-05
Zm00001d009410	5.50E-05
Zm00001d049661	5.46E-05
Zm00001d043922	5.44E-05
Zm00001d053375	5.44E-05
Zm00001d038179	5.43E-05
Zm00001d005764	5.42E-05
Zm00001d026426	5.41E-05
Zm00001d026237	5.41E-05
Zm00001d021972	5.39E-05
Zm00001d007208	5.38E-05
Zm00001d044365	5.34E-05
Zm00001d024409	5.28E-05
Zm00001d043653	5.28E-05
Zm00001d046751	5.22E-05
Zm00001d052081	5.19E-05
Zm00001d018090	5.17E-05
Zm00001d045304	5.13E-05
Zm00001d051950	5.10E-05
Zm00001d018438	5.08E-05
Zm00001d002853	5.08E-05
Zm00001d022206	5.06E-05
Zm00001d019343	5.06E-05
Zm00001d021791	5.06E-05
Zm00001d019250	5.04E-05
Zm00001d016708	4.99E-05
Zm00001d025941	4.96E-05
Zm00001d053616	4.94E-05
Zm00001d027731	4.93E-05
Zm00001d011657	4.92E-05
Zm00001d011785	4.86E-05
Zm00001d028164	4.86E-05
Zm00001d040464	4.85E-05
Zm00001d017780	4.81E-05
Zm00001d045361	4.80E-05
Zm00001d033605	4.77E-05
Zm00001d016528	4.75E-05
Zm00001d016957	4.75E-05
Zm00001d050191	4.71E-05
Zm00001d006311	4.68E-05
Zm00001d033193	4.67E-05
Zm00001d014140	4.64E-05
Zm00001d017086	4.63E-05
Zm00001d034218	4.61E-05
Zm00001d032115	4.60E-05
Zm00001d034834	4.60E-05
Zm00001d002347	4.59E-05
Zm00001d026240	4.59E-05
Zm00001d052478	4.54E-05
Zm00001d029371	4.54E-05
Zm00001d043240	4.46E-05
Zm00001d012482	4.45E-05
Zm00001d005630	4.45E-05
Zm00001d053786	4.44E-05
Zm00001d038540	4.40E-05
Zm00001d023343	4.39E-05
Zm00001d017512	4.32E-05
Zm00001d011245	4.32E-05
Zm00001d042717	4.31E-05
Zm00001d023762	4.30E-05
Zm00001d023253	4.29E-05
Zm00001d022625	4.26E-05
Zm00001d015925	4.26E-05
Zm00001d039468	4.23E-05
Zm00001d003161	4.21E-05
Zm00001d053705	4.20E-05
Zm00001d052180	4.18E-05
Zm00001d051320	4.16E-05
Zm00001d019325	4.15E-05
Zm00001d048217	4.13E-05
Zm00001d014487	4.12E-05
Zm00001d024702	4.11E-05
Zm00001d039530	4.11E-05
Zm00001d004972	4.10E-05
Zm00001d033448	4.10E-05
Zm00001d019317	4.08E-05
Zm00001d002240	3.99E-05
Zm00001d046004	3.99E-05
Zm00001d013087	3.91E-05
Zm00001d038432	3.88E-05
Zm00001d011417	3.88E-05
Zm00001d053747	3.84E-05
Zm00001d033597	3.80E-05
Zm00001d028936	3.80E-05
Zm00001d039118	3.75E-05
Zm00001d047639	3.75E-05
Zm00001d025716	3.72E-05
Zm00001d021898	3.51E-05
Zm00001d044520	3.49E-05
Zm00001d006351	3.49E-05
Zm00001d005681	3.47E-05
Zm00001d004856	3.47E-05
Zm00001d051986	3.44E-05
Zm00001d053899	3.43E-05
Zm00001d017621	3.41E-05
Zm00001d017486	3.39E-05
Zm00001d028880	3.39E-05
Zm00001d015374	3.36E-05
Zm00001d021874	3.36E-05
Zm00001d005958	3.35E-05
Zm00001d005303	3.32E-05
Zm00001d045098	3.30E-05
Zm00001d026345	3.23E-05
Zm00001d012296	3.21E-05
Zm00001d043168	3.20E-05
Zm00001d010700	3.20E-05
Zm00001d037439	3.19E-05
Zm00001d010274	3.18E-05
Zm00001d040667	3.15E-05
Zm00001d040011	3.13E-05
Zm00001d014948	3.11E-05
Zm00001d004132	3.09E-05
Zm00001d023259	3.08E-05
Zm00001d029674	3.06E-05
Zm00001d038849	3.01E-05
Zm00001d011903	3.00E-05
Zm00001d030165	3.00E-05
Zm00001d016723	2.99E-05
Zm00001d011496	2.99E-05
Zm00001d038250	2.98E-05
Zm00001d041582	2.96E-05
Zm00001d008645	2.92E-05
Zm00001d024527	2.92E-05
Zm00001d051383	2.91E-05
Zm00001d049910	2.87E-05
Zm00001d043217	2.85E-05
Zm00001d004396	2.84E-05
Zm00001d047342	2.84E-05
Zm00001d025281	2.82E-05
Zm00001d008965	2.80E-05
Zm00001d044647	2.79E-05
Zm00001d005306	2.78E-05
Zm00001d011360	2.76E-05
Zm00001d044447	2.74E-05
Zm00001d011968	2.73E-05
Zm00001d040621	2.73E-05
Zm00001d044023	2.71E-05
Zm00001d014705	2.70E-05
Zm00001d037246	2.69E-05
Zm00001d052630	2.68E-05
Zm00001d002966	2.66E-05
Zm00001d015429	2.65E-05
Zm00001d007517	2.63E-05
Zm00001d050558	2.62E-05
Zm00001d049028	2.62E-05
Zm00001d051214	2.58E-05
Zm00001d032442	2.57E-05
Zm00001d020242	2.56E-05
Zm00001d048006	2.55E-05
Zm00001d013035	2.53E-05
Zm00001d052218	2.51E-05
Zm00001d017608	2.51E-05
Zm00001d030038	2.51E-05
Zm00001d049006	2.50E-05
Zm00001d034853	2.47E-05
Zm00001d043327	2.46E-05
Zm00001d032532	2.44E-05
Zm00001d035319	2.44E-05
Zm00001d021160	2.44E-05
Zm00001d022225	2.44E-05
Zm00001d018809	2.43E-05
Zm00001d047468	2.42E-05
Zm00001d035776	2.42E-05
Zm00001d010852	2.41E-05
Zm00001d015327	2.40E-05
Zm00001d045819	2.38E-05
Zm00001d032922	2.37E-05
Zm00001d026597	2.37E-05
Zm00001d044323	2.36E-05
Zm00001d037725	2.36E-05
Zm00001d018718	2.35E-05
Zm00001d026153	2.35E-05
Zm00001d043548	2.34E-05
Zm00001d015394	2.32E-05
Zm00001d043039	2.31E-05
Zm00001d024839	2.28E-05
Zm00001d037688	2.26E-05
Zm00001d011581	2.25E-05
Zm00001d048346	2.24E-05
Zm00001d005748	2.23E-05
Zm00001d033502	2.23E-05
Zm00001d013212	2.23E-05
Zm00001d025982	2.23E-05
Zm00001d029203	2.21E-05
Zm00001d005347	2.20E-05
Zm00001d012563	2.17E-05
Zm00001d051788	2.16E-05
Zm00001d011696	2.16E-05
Zm00001d007044	2.16E-05
Zm00001d012031	2.16E-05
Zm00001d031665	2.15E-05
Zm00001d007123	2.15E-05
Zm00001d022166	2.15E-05
Zm00001d026025	2.15E-05
Zm00001d053868	2.13E-05
Zm00001d006287	2.12E-05
Zm00001d014381	2.12E-05
Zm00001d037051	2.11E-05
Zm00001d026592	2.11E-05
Zm00001d009264	2.09E-05
Zm00001d012327	2.08E-05
Zm00001d013519	2.07E-05
Zm00001d051799	2.06E-05
Zm00001d027351	2.04E-05
Zm00001d034345	2.02E-05
Zm00001d022044	2.02E-05
Zm00001d039243	2.01E-05
Zm00001d005251	2.01E-05
Zm00001d032400	2.00E-05
Zm00001d036972	1.99E-05
Zm00001d041870	1.99E-05
Zm00001d033917	1.99E-05
Zm00001d038221	1.98E-05
Zm00001d042558	1.98E-05
Zm00001d045203	1.97E-05
Zm00001d038768	1.96E-05
Zm00001d035004	1.96E-05
Zm00001d030023	1.94E-05
Zm00001d042441	1.94E-05
Zm00001d020984	1.94E-05
Zm00001d024925	1.92E-05
Zm00001d027455	1.91E-05
Zm00001d024763	1.91E-05
Zm00001d024591	1.91E-05
Zm00001d036077	1.90E-05
Zm00001d024821	1.90E-05
Zm00001d017000	1.89E-05
Zm00001d020337	1.89E-05
Zm00001d037000	1.87E-05
Zm00001d035072	1.86E-05
Zm00001d018474	1.85E-05
Zm00001d020828	1.85E-05
Zm00001d018793	1.84E-05
Zm00001d021716	1.84E-05
Zm00001d020108	1.83E-05
Zm00001d011131	1.83E-05
Zm00001d052329	1.82E-05
Zm00001d024952	1.82E-05
Zm00001d033147	1.81E-05
Zm00001d036534	1.81E-05
Zm00001d011616	1.80E-05
Zm00001d027673	1.80E-05
Zm00001d025380	1.80E-05
Zm00001d048959	1.80E-05
Zm00001d042664	1.78E-05
Zm00001d008875	1.77E-05
Zm00001d015007	1.74E-05
Zm00001d027440	1.73E-05
Zm00001d032616	1.73E-05
Zm00001d010811	1.73E-05
Zm00001d031155	1.73E-05
Zm00001d019279	1.72E-05
Zm00001d009803	1.72E-05
Zm00001d024843	1.72E-05
Zm00001d005520	1.71E-05
Zm00001d024160	1.71E-05
Zm00001d020536	1.70E-05
Zm00001d016714	1.68E-05
Zm00001d040169	1.68E-05
Zm00001d002758	1.68E-05
Zm00001d036780	1.67E-05
Zm00001d015115	1.67E-05
Zm00001d050218	1.67E-05
Zm00001d036735	1.66E-05
Zm00001d032308	1.66E-05
Zm00001d005028	1.66E-05
Zm00001d046449	1.65E-05
Zm00001d031659	1.64E-05
Zm00001d030866	1.63E-05
Zm00001d048599	1.63E-05
Zm00001d052389	1.62E-05
Zm00001d030079	1.62E-05
Zm00001d049071	1.62E-05
Zm00001d032319	1.62E-05
Zm00001d008236	1.62E-05
Zm00001d008581	1.61E-05
Zm00001d011746	1.61E-05
Zm00001d046788	1.61E-05
Zm00001d018895	1.60E-05
Zm00001d053247	1.60E-05
Zm00001d026141	1.59E-05
Zm00001d007496	1.57E-05
Zm00001d039715	1.57E-05
Zm00001d012263	1.54E-05
Zm00001d028473	1.53E-05
Zm00001d006758	1.53E-05
Zm00001d023423	1.52E-05
Zm00001d018032	1.52E-05
Zm00001d019034	1.51E-05
Zm00001d039591	1.51E-05
Zm00001d044578	1.51E-05
Zm00001d037689	1.49E-05
Zm00001d042921	1.49E-05
Zm00001d002685	1.48E-05
Zm00001d008916	1.47E-05
Zm00001d028661	1.46E-05
Zm00001d038998	1.46E-05
Zm00001d004209	1.46E-05
Zm00001d003730	1.45E-05
Zm00001d042619	1.45E-05
Zm00001d015330	1.43E-05
Zm00001d011185	1.40E-05
Zm00001d013335	1.38E-05
Zm00001d026278	1.38E-05
Zm00001d038618	1.37E-05
Zm00001d009772	1.37E-05
Zm00001d017379	1.36E-05
Zm00001d025023	1.36E-05
Zm00001d007331	1.36E-05
Zm00001d042526	1.35E-05
Zm00001d045629	1.34E-05
Zm00001d052216	1.34E-05
Zm00001d053127	1.34E-05
Zm00001d047149	1.33E-05
Zm00001d041716	1.32E-05
Zm00001d020277	1.31E-05
Zm00001d018102	1.31E-05
Zm00001d012401	1.31E-05
Zm00001d026205	1.31E-05
Zm00001d021731	1.29E-05
Zm00001d008278	1.29E-05
Zm00001d020306	1.29E-05
Zm00001d047907	1.29E-05
Zm00001d025896	1.28E-05
Zm00001d046438	1.28E-05
Zm00001d038916	1.28E-05
Zm00001d016825	1.27E-05
Zm00001d027924	1.27E-05
Zm00001d031961	1.27E-05
Zm00001d035696	1.26E-05
Zm00001d033543	1.26E-05
Zm00001d021875	1.26E-05
Zm00001d026310	1.25E-05
Zm00001d029067	1.25E-05
Zm00001d020769	1.25E-05
Zm00001d042853	1.24E-05
Zm00001d049804	1.24E-05
Zm00001d029716	1.24E-05
Zm00001d047640	1.23E-05
Zm00001d043462	1.23E-05
Zm00001d053765	1.22E-05
Zm00001d034917	1.22E-05
Zm00001d033060	1.21E-05
Zm00001d005016	1.21E-05
Zm00001d038852	1.20E-05
Zm00001d012600	1.19E-05
Zm00001d042918	1.18E-05
Zm00001d011288	1.17E-05
Zm00001d041950	1.17E-05
Zm00001d001804	1.17E-05
Zm00001d022141	1.16E-05
Zm00001d039782	1.15E-05
Zm00001d049000	1.14E-05
Zm00001d019329	1.13E-05
Zm00001d035569	1.13E-05
Zm00001d018413	1.12E-05
Zm00001d039946	1.12E-05
Zm00001d015504	1.11E-05
Zm00001d020799	1.11E-05
Zm00001d041819	1.11E-05
Zm00001d031271	1.10E-05
Zm00001d042931	1.10E-05
Zm00001d021784	1.10E-05
Zm00001d027512	1.09E-05
Zm00001d033834	1.09E-05
Zm00001d031657	1.09E-05
Zm00001d008862	1.08E-05
Zm00001d034080	1.06E-05
Zm00001d022003	1.06E-05
Zm00001d053972	1.06E-05
Zm00001d020862	1.06E-05
Zm00001d017659	1.05E-05
Zm00001d049049	1.05E-05
Zm00001d047537	1.05E-05
Zm00001d017477	1.04E-05
Zm00001d027288	1.04E-05
Zm00001d046132	1.03E-05
Zm00001d014683	1.02E-05
Zm00001d049649	1.01E-05
Zm00001d011463	1.01E-05
Zm00001d020136	1.01E-05
Zm00001d003776	1.00E-05
Zm00001d027422	1.00E-05
Zm00001d043596	1.00E-05
Zm00001d013397	9.96E-06
Zm00001d048409	9.87E-06
Zm00001d038465	9.84E-06
Zm00001d034427	9.78E-06
Zm00001d017967	9.77E-06
Zm00001d047707	9.75E-06
Zm00001d017420	9.73E-06
Zm00001d019269	9.71E-06
Zm00001d030698	9.69E-06
Zm00001d002848	9.68E-06
Zm00001d017943	9.65E-06
Zm00001d035887	9.60E-06
Zm00001d043324	9.59E-06
Zm00001d026712	9.56E-06
Zm00001d025628	9.54E-06
Zm00001d022593	9.51E-06
Zm00001d033752	9.47E-06
Zm00001d047068	9.32E-06
Zm00001d052385	9.31E-06
Zm00001d012958	9.28E-06
Zm00001d016918	9.26E-06
Zm00001d042725	9.26E-06
Zm00001d017682	9.11E-06
Zm00001d045825	9.08E-06
Zm00001d036417	9.06E-06
Zm00001d044973	9.05E-06
Zm00001d017475	8.95E-06
Zm00001d049091	8.86E-06
Zm00001d015291	8.84E-06
Zm00001d037436	8.82E-06
Zm00001d003005	8.82E-06
Zm00001d036195	8.80E-06
Zm00001d043366	8.74E-06
Zm00001d022479	8.72E-06
Zm00001d010822	8.70E-06
Zm00001d041732	8.57E-06
Zm00001d013063	8.56E-06
Zm00001d013830	8.56E-06
Zm00001d032897	8.52E-06
Zm00001d049390	8.42E-06
Zm00001d011890	8.40E-06
Zm00001d019582	8.36E-06
Zm00001d042359	8.36E-06
Zm00001d048086	8.29E-06
Zm00001d022608	8.27E-06
Zm00001d013007	8.22E-06
Zm00001d050735	8.19E-06
Zm00001d053858	8.14E-06
Zm00001d025274	8.10E-06
Zm00001d027936	8.05E-06
Zm00001d046916	8.05E-06
Zm00001d038224	7.94E-06
Zm00001d033594	7.93E-06
Zm00001d008287	7.89E-06
Zm00001d032479	7.82E-06
Zm00001d047658	7.82E-06
Zm00001d043943	7.72E-06
Zm00001d013638	7.70E-06
Zm00001d041455	7.64E-06
Zm00001d013105	7.63E-06
Zm00001d043579	7.58E-06
Zm00001d022498	7.56E-06
Zm00001d048836	7.55E-06
Zm00001d033324	7.52E-06
Zm00001d051193	7.50E-06
Zm00001d007433	7.49E-06
Zm00001d052221	7.49E-06
Zm00001d029886	7.48E-06
Zm00001d029066	7.47E-06
Zm00001d046935	7.42E-06
Zm00001d034524	7.41E-06
Zm00001d042325	7.40E-06
Zm00001d036228	7.37E-06
Zm00001d031875	7.35E-06
Zm00001d007908	7.26E-06
Zm00001d031745	7.23E-06
Zm00001d012673	7.22E-06
Zm00001d022021	7.19E-06
Zm00001d051206	7.16E-06
Zm00001d013164	7.15E-06
Zm00001d034109	7.13E-06
Zm00001d011632	7.12E-06
Zm00001d033478	7.10E-06
Zm00001d017467	7.07E-06
Zm00001d020448	7.06E-06
Zm00001d033591	6.98E-06
Zm00001d042634	6.96E-06
Zm00001d021649	6.95E-06
Zm00001d044689	6.94E-06
Zm00001d029707	6.93E-06
Zm00001d033246	6.90E-06
Zm00001d038491	6.88E-06
Zm00001d034002	6.79E-06
Zm00001d033155	6.79E-06
Zm00001d044657	6.71E-06
Zm00001d040459	6.67E-06
Zm00001d022357	6.67E-06
Zm00001d046460	6.63E-06
Zm00001d016305	6.63E-06
Zm00001d045384	6.56E-06
Zm00001d020692	6.56E-06
Zm00001d023868	6.55E-06
Zm00001d002377	6.55E-06
Zm00001d048049	6.52E-06
Zm00001d032407	6.49E-06
Zm00001d008782	6.46E-06
Zm00001d031667	6.45E-06
Zm00001d031481	6.43E-06
Zm00001d033955	6.42E-06
Zm00001d008975	6.42E-06
Zm00001d016230	6.42E-06
Zm00001d025993	6.40E-06
Zm00001d011631	6.39E-06
Zm00001d037361	6.37E-06
Zm00001d043302	6.35E-06
Zm00001d023566	6.35E-06
Zm00001d013662	6.34E-06
Zm00001d051323	6.32E-06
Zm00001d034520	6.20E-06
Zm00001d026298	6.20E-06
Zm00001d018112	6.15E-06
Zm00001d037318	6.10E-06
Zm00001d045845	6.08E-06
Zm00001d025431	6.02E-06
Zm00001d010859	5.98E-06
Zm00001d047492	5.95E-06
Zm00001d032420	5.89E-06
Zm00001d047708	5.89E-06
Zm00001d005867	5.89E-06
Zm00001d001960	5.81E-06
Zm00001d010256	5.81E-06
Zm00001d047981	5.80E-06
Zm00001d005393	5.76E-06
Zm00001d014947	5.75E-06
Zm00001d030329	5.75E-06
Zm00001d053367	5.74E-06
Zm00001d050993	5.74E-06
Zm00001d011747	5.71E-06
Zm00001d030338	5.70E-06
Zm00001d043988	5.66E-06
Zm00001d039660	5.66E-06
Zm00001d043968	5.64E-06
Zm00001d002418	5.62E-06
Zm00001d052606	5.61E-06
Zm00001d026679	5.61E-06
Zm00001d042567	5.57E-06
Zm00001d043699	5.56E-06
Zm00001d038897	5.56E-06
Zm00001d002192	5.53E-06
Zm00001d028630	5.51E-06
Zm00001d044826	5.46E-06
Zm00001d002549	5.45E-06
Zm00001d012451	5.42E-06
Zm00001d049361	5.41E-06
Zm00001d048027	5.38E-06
Zm00001d002546	5.35E-06
Zm00001d041578	5.34E-06
Zm00001d006628	5.32E-06
Zm00001d014773	5.31E-06
Zm00001d043701	5.28E-06
Zm00001d033992	5.27E-06
Zm00001d040730	5.26E-06
Zm00001d035934	5.23E-06
Zm00001d020134	5.23E-06
Zm00001d024432	5.22E-06
Zm00001d047053	5.22E-06
Zm00001d007135	5.21E-06
Zm00001d023341	5.20E-06
Zm00001d039166	5.17E-06
Zm00001d020463	5.15E-06
Zm00001d002534	5.15E-06
Zm00001d033138	5.13E-06
Zm00001d043307	5.12E-06
Zm00001d020852	5.10E-06
Zm00001d020585	5.07E-06
Zm00001d022427	5.06E-06
Zm00001d026335	5.03E-06
Zm00001d035056	4.99E-06
Zm00001d017505	4.94E-06
Zm00001d041596	4.93E-06
Zm00001d020233	4.93E-06
Zm00001d019545	4.89E-06
Zm00001d041781	4.88E-06
Zm00001d045967	4.88E-06
Zm00001d048014	4.86E-06
Zm00001d021521	4.85E-06
Zm00001d010855	4.83E-06
Zm00001d037978	4.83E-06
Zm00001d030109	4.80E-06
Zm00001d013555	4.78E-06
Zm00001d046561	4.77E-06
Zm00001d013858	4.77E-06
Zm00001d039120	4.74E-06
Zm00001d038718	4.67E-06
Zm00001d011840	4.64E-06
Zm00001d013239	4.64E-06
Zm00001d012043	4.62E-06
Zm00001d051441	4.62E-06
Zm00001d011102	4.62E-06
Zm00001d017768	4.61E-06
Zm00001d012557	4.57E-06
Zm00001d044242	4.55E-06
Zm00001d003129	4.55E-06
Zm00001d027760	4.51E-06
Zm00001d017821	4.50E-06
Zm00001d050163	4.49E-06
Zm00001d020392	4.48E-06
Zm00001d011139	4.47E-06
Zm00001d018826	4.47E-06
Zm00001d011638	4.46E-06
Zm00001d042813	4.44E-06
Zm00001d046574	4.43E-06
Zm00001d041824	4.41E-06
Zm00001d006165	4.40E-06
Zm00001d033225	4.40E-06
Zm00001d021803	4.36E-06
Zm00001d004300	4.36E-06
Zm00001d051082	4.35E-06
Zm00001d009418	4.34E-06
Zm00001d019504	4.32E-06
Zm00001d039412	4.32E-06
Zm00001d034514	4.32E-06
Zm00001d026404	4.30E-06
Zm00001d048731	4.28E-06
Zm00001d021018	4.28E-06
Zm00001d037967	4.24E-06
Zm00001d019701	4.23E-06
Zm00001d039881	4.23E-06
Zm00001d010308	4.21E-06
Zm00001d022229	4.21E-06
Zm00001d012962	4.21E-06
Zm00001d042507	4.20E-06
Zm00001d015743	4.17E-06
Zm00001d008632	4.16E-06
Zm00001d052702	4.14E-06
Zm00001d022273	4.14E-06
Zm00001d031641	4.14E-06
Zm00001d045296	4.12E-06
Zm00001d012307	4.11E-06
Zm00001d046719	4.10E-06
Zm00001d002353	4.09E-06
Zm00001d031211	4.06E-06
Zm00001d052209	4.06E-06
Zm00001d029752	4.06E-06
Zm00001d025870	4.03E-06
Zm00001d033025	4.02E-06
Zm00001d045336	4.01E-06
Zm00001d007187	4.00E-06
Zm00001d008455	3.98E-06
Zm00001d029300	3.97E-06
Zm00001d038408	3.97E-06
Zm00001d042755	3.96E-06
Zm00001d013122	3.94E-06
Zm00001d030214	3.94E-06
Zm00001d042365	3.92E-06
Zm00001d031822	3.88E-06
Zm00001d031008	3.86E-06
Zm00001d013009	3.84E-06
Zm00001d007865	3.84E-06
Zm00001d047503	3.83E-06
Zm00001d010290	3.81E-06
Zm00001d018206	3.80E-06
Zm00001d029023	3.79E-06
Zm00001d047757	3.77E-06
Zm00001d013154	3.76E-06
Zm00001d049737	3.72E-06
Zm00001d008564	3.71E-06
Zm00001d008726	3.70E-06
Zm00001d051308	3.67E-06
Zm00001d018984	3.67E-06
Zm00001d014852	3.64E-06
Zm00001d024722	3.63E-06
Zm00001d029738	3.63E-06
Zm00001d025784	3.63E-06
Zm00001d017303	3.61E-06
Zm00001d035698	3.60E-06
Zm00001d050251	3.60E-06
Zm00001d013181	3.58E-06
Zm00001d016165	3.57E-06
Zm00001d018465	3.57E-06
Zm00001d010411	3.55E-06
Zm00001d035156	3.52E-06
Zm00001d044092	3.51E-06
Zm00001d007774	3.50E-06
Zm00001d052462	3.49E-06
Zm00001d010029	3.47E-06
Zm00001d041734	3.46E-06
Zm00001d004438	3.46E-06
Zm00001d038092	3.44E-06
Zm00001d011636	3.41E-06
Zm00001d039642	3.41E-06
Zm00001d042487	3.40E-06
Zm00001d048510	3.38E-06
Zm00001d016946	3.38E-06
Zm00001d033402	3.37E-06
Zm00001d039296	3.37E-06
Zm00001d009636	3.35E-06
Zm00001d034969	3.34E-06
Zm00001d047504	3.31E-06
Zm00001d025310	3.30E-06
Zm00001d050730	3.26E-06
Zm00001d053215	3.25E-06
Zm00001d017472	3.25E-06
Zm00001d017503	3.24E-06
Zm00001d052818	3.24E-06
Zm00001d044674	3.24E-06
Zm00001d008221	3.22E-06
Zm00001d021057	3.21E-06
Zm00001d018145	3.20E-06
Zm00001d006185	3.19E-06
Zm00001d052125	3.17E-06
Zm00001d039176	3.14E-06
Zm00001d017876	3.14E-06
Zm00001d043175	3.13E-06
Zm00001d012732	3.10E-06
Zm00001d048462	3.09E-06
Zm00001d022067	3.08E-06
Zm00001d023529	3.07E-06
Zm00001d042731	3.05E-06
Zm00001d037631	3.05E-06
Zm00001d028667	3.04E-06
Zm00001d041161	2.97E-06
Zm00001d011812	2.96E-06
Zm00001d050834	2.96E-06
Zm00001d033640	2.93E-06
Zm00001d032399	2.91E-06
Zm00001d032679	2.90E-06
Zm00001d052146	2.89E-06
Zm00001d051571	2.88E-06
Zm00001d044105	2.86E-06
Zm00001d014355	2.86E-06
Zm00001d051182	2.85E-06
Zm00001d002260	2.84E-06
Zm00001d036598	2.84E-06
Zm00001d039608	2.83E-06
Zm00001d053839	2.82E-06
Zm00001d052154	2.81E-06
Zm00001d031454	2.81E-06
Zm00001d018894	2.79E-06
Zm00001d003902	2.79E-06
Zm00001d029618	2.77E-06
Zm00001d018499	2.74E-06
Zm00001d006170	2.73E-06
Zm00001d018473	2.72E-06
Zm00001d027616	2.71E-06
Zm00001d008343	2.69E-06
Zm00001d042050	2.68E-06
Zm00001d033256	2.64E-06
Zm00001d032617	2.63E-06
Zm00001d028180	2.61E-06
Zm00001d020296	2.60E-06
Zm00001d014692	2.60E-06
Zm00001d042282	2.59E-06
Zm00001d053162	2.57E-06
Zm00001d049786	2.53E-06
Zm00001d025027	2.53E-06
Zm00001d023874	2.53E-06
Zm00001d012882	2.51E-06
Zm00001d032503	2.51E-06
Zm00001d048532	2.49E-06
Zm00001d013136	2.49E-06
Zm00001d020978	2.47E-06
Zm00001d028963	2.47E-06
Zm00001d008242	2.47E-06
Zm00001d041481	2.46E-06
Zm00001d052333	2.44E-06
Zm00001d011588	2.44E-06
Zm00001d021788	2.44E-06
Zm00001d005944	2.42E-06
Zm00001d010924	2.41E-06
Zm00001d036546	2.41E-06
Zm00001d020418	2.40E-06
Zm00001d021740	2.35E-06
Zm00001d028417	2.34E-06
Zm00001d038660	2.33E-06
Zm00001d030191	2.32E-06
Zm00001d026676	2.31E-06
Zm00001d031216	2.31E-06
Zm00001d047972	2.30E-06
Zm00001d022561	2.26E-06
Zm00001d047587	2.25E-06
Zm00001d053753	2.23E-06
Zm00001d051870	2.23E-06
Zm00001d012337	2.22E-06
Zm00001d045128	2.22E-06
Zm00001d025905	2.21E-06
Zm00001d039049	2.20E-06
Zm00001d008422	2.20E-06
Zm00001d042345	2.19E-06
Zm00001d011073	2.17E-06
Zm00001d044465	2.15E-06
Zm00001d029978	2.14E-06
Zm00001d036781	2.14E-06
Zm00001d021180	2.14E-06
Zm00001d016382	2.13E-06
Zm00001d032659	2.11E-06
Zm00001d002454	2.10E-06
Zm00001d020932	2.08E-06
Zm00001d031620	2.08E-06
Zm00001d049405	2.08E-06
Zm00001d013956	2.08E-06
Zm00001d008618	2.07E-06
Zm00001d022041	2.07E-06
Zm00001d026586	2.05E-06
Zm00001d044608	2.05E-06
Zm00001d013868	2.04E-06
Zm00001d028653	2.04E-06
Zm00001d042376	2.03E-06
Zm00001d011392	2.03E-06
Zm00001d037604	2.03E-06
Zm00001d032888	2.02E-06
Zm00001d038380	2.02E-06
Zm00001d006208	2.01E-06
Zm00001d011193	2.00E-06
Zm00001d018797	1.99E-06
Zm00001d033994	1.99E-06
Zm00001d010928	1.99E-06
Zm00001d017966	1.98E-06
Zm00001d034964	1.98E-06
Zm00001d042640	1.97E-06
Zm00001d032139	1.97E-06
Zm00001d001990	1.97E-06
Zm00001d003655	1.96E-06
Zm00001d021895	1.96E-06
Zm00001d025886	1.94E-06
Zm00001d028698	1.94E-06
Zm00001d044336	1.93E-06
Zm00001d039643	1.92E-06
Zm00001d005654	1.91E-06
Zm00001d015791	1.91E-06
Zm00001d008171	1.90E-06
Zm00001d011174	1.88E-06
Zm00001d031866	1.88E-06
Zm00001d031725	1.87E-06
Zm00001d008453	1.86E-06
Zm00001d027399	1.84E-06
Zm00001d003850	1.84E-06
Zm00001d016558	1.83E-06
Zm00001d051658	1.82E-06
Zm00001d040372	1.82E-06
Zm00001d002370	1.81E-06
Zm00001d019142	1.81E-06
Zm00001d013225	1.81E-06
Zm00001d031638	1.79E-06
Zm00001d033669	1.77E-06
Zm00001d013860	1.77E-06
Zm00001d002425	1.77E-06
Zm00001d014292	1.76E-06
Zm00001d032719	1.75E-06
Zm00001d025921	1.74E-06
Zm00001d032266	1.73E-06
Zm00001d012047	1.73E-06
Zm00001d025091	1.72E-06
Zm00001d006561	1.72E-06
Zm00001d003875	1.71E-06
Zm00001d011622	1.70E-06
Zm00001d036927	1.66E-06
Zm00001d020923	1.66E-06
Zm00001d033180	1.66E-06
Zm00001d034125	1.66E-06
Zm00001d022356	1.66E-06
Zm00001d014887	1.65E-06
Zm00001d013029	1.65E-06
Zm00001d050195	1.63E-06
Zm00001d016164	1.63E-06
Zm00001d007838	1.62E-06
Zm00001d009161	1.62E-06
Zm00001d023504	1.62E-06
Zm00001d006249	1.60E-06
Zm00001d041353	1.60E-06
Zm00001d029761	1.60E-06
Zm00001d044762	1.58E-06
Zm00001d049324	1.58E-06
Zm00001d046169	1.58E-06
Zm00001d029243	1.57E-06
Zm00001d043049	1.56E-06
Zm00001d004986	1.55E-06
Zm00001d029654	1.55E-06
Zm00001d019775	1.52E-06
Zm00001d029806	1.52E-06
Zm00001d042977	1.51E-06
Zm00001d014157	1.49E-06
Zm00001d026621	1.48E-06
Zm00001d032873	1.48E-06
Zm00001d027578	1.48E-06
Zm00001d003281	1.46E-06
Zm00001d052384	1.45E-06
Zm00001d037533	1.44E-06
Zm00001d044976	1.43E-06
Zm00001d051344	1.42E-06
Zm00001d027824	1.42E-06
Zm00001d033929	1.40E-06
Zm00001d020417	1.40E-06
Zm00001d001939	1.39E-06
Zm00001d009391	1.39E-06
Zm00001d010313	1.39E-06
Zm00001d012285	1.39E-06
Zm00001d013384	1.38E-06
Zm00001d007934	1.37E-06
Zm00001d053351	1.37E-06
Zm00001d013221	1.36E-06
Zm00001d034714	1.36E-06
Zm00001d034462	1.33E-06
Zm00001d039041	1.33E-06
Zm00001d006591	1.32E-06
Zm00001d052200	1.32E-06
Zm00001d040276	1.31E-06
Zm00001d014198	1.31E-06
Zm00001d047796	1.30E-06
Zm00001d008248	1.30E-06
Zm00001d011428	1.29E-06
Zm00001d032405	1.29E-06
Zm00001d039454	1.28E-06
Zm00001d020367	1.27E-06
Zm00001d049224	1.27E-06
Zm00001d013779	1.27E-06
Zm00001d052072	1.27E-06
Zm00001d028365	1.27E-06
Zm00001d005813	1.26E-06
Zm00001d003807	1.26E-06
Zm00001d026076	1.25E-06
Zm00001d033237	1.24E-06
Zm00001d020315	1.21E-06
Zm00001d012883	1.20E-06
Zm00001d041844	1.20E-06
Zm00001d028995	1.19E-06
Zm00001d026139	1.18E-06
Zm00001d034770	1.18E-06
Zm00001d048804	1.18E-06
Zm00001d027706	1.18E-06
Zm00001d013127	1.17E-06
Zm00001d004903	1.17E-06
Zm00001d018682	1.16E-06
Zm00001d039354	1.16E-06
Zm00001d042958	1.16E-06
Zm00001d019712	1.16E-06
Zm00001d045155	1.15E-06
Zm00001d046919	1.14E-06
Zm00001d009409	1.14E-06
Zm00001d048914	1.14E-06
Zm00001d018929	1.14E-06
Zm00001d047662	1.14E-06
Zm00001d032859	1.13E-06
Zm00001d033259	1.12E-06
Zm00001d048150	1.12E-06
Zm00001d018533	1.12E-06
Zm00001d039416	1.12E-06
Zm00001d003428	1.11E-06
Zm00001d013874	1.11E-06
Zm00001d021778	1.10E-06
Zm00001d022573	1.09E-06
Zm00001d003052	1.08E-06
Zm00001d043872	1.07E-06
Zm00001d005884	1.07E-06
Zm00001d050164	1.07E-06
Zm00001d027281	1.07E-06
Zm00001d048053	1.07E-06
Zm00001d028966	1.06E-06
Zm00001d046499	1.06E-06
Zm00001d052306	1.04E-06
Zm00001d017187	1.03E-06
Zm00001d012074	1.02E-06
Zm00001d013795	1.02E-06
Zm00001d003530	1.01E-06
Zm00001d021977	1.01E-06
Zm00001d027703	1.01E-06
Zm00001d016180	1.00E-06
Zm00001d033312	9.98E-07
Zm00001d051235	9.93E-07
Zm00001d017887	9.92E-07
Zm00001d022227	9.91E-07
Zm00001d046855	9.82E-07
Zm00001d001895	9.81E-07
Zm00001d032905	9.75E-07
Zm00001d017955	9.75E-07
Zm00001d038063	9.73E-07
Zm00001d003493	9.60E-07
Zm00001d021529	9.52E-07
Zm00001d021668	9.49E-07
Zm00001d047881	9.44E-07
Zm00001d002348	9.42E-07
Zm00001d009903	9.41E-07
Zm00001d013230	9.39E-07
Zm00001d008539	9.38E-07
Zm00001d045451	9.34E-07
Zm00001d004440	9.30E-07
Zm00001d049606	9.25E-07
Zm00001d007091	9.21E-07
Zm00001d039532	9.08E-07
Zm00001d033840	9.04E-07
Zm00001d018477	8.94E-07
Zm00001d020399	8.88E-07
Zm00001d034564	8.88E-07
Zm00001d036571	8.86E-07
Zm00001d049407	8.86E-07
Zm00001d011067	8.85E-07
Zm00001d042667	8.81E-07
Zm00001d014689	8.78E-07
Zm00001d003051	8.61E-07
Zm00001d047781	8.60E-07
Zm00001d045728	8.55E-07
Zm00001d013661	8.49E-07
Zm00001d020350	8.45E-07
Zm00001d039065	8.40E-07
Zm00001d012761	8.29E-07
Zm00001d020441	8.29E-07
Zm00001d037970	8.26E-07
Zm00001d045447	8.23E-07
Zm00001d032185	8.17E-07
Zm00001d040210	8.17E-07
Zm00001d046400	8.13E-07
Zm00001d051890	8.10E-07
Zm00001d043228	8.09E-07
Zm00001d038535	8.09E-07
Zm00001d013257	8.05E-07
Zm00001d019356	8.02E-07
Zm00001d021545	7.97E-07
Zm00001d042353	7.92E-07
Zm00001d047607	7.91E-07
Zm00001d036965	7.89E-07
Zm00001d012750	7.88E-07
Zm00001d050434	7.84E-07
Zm00001d046364	7.83E-07
Zm00001d017912	7.81E-07
Zm00001d006027	7.79E-07
Zm00001d022618	7.73E-07
Zm00001d044427	7.64E-07
Zm00001d028348	7.62E-07
Zm00001d017604	7.58E-07
Zm00001d013669	7.57E-07
Zm00001d034799	7.55E-07
Zm00001d009814	7.55E-07
Zm00001d038445	7.53E-07
Zm00001d037170	7.46E-07
Zm00001d053416	7.38E-07
Zm00001d052138	7.37E-07
Zm00001d005230	7.37E-07
Zm00001d043796	7.37E-07
Zm00001d024927	7.28E-07
Zm00001d040318	7.27E-07
Zm00001d040659	7.24E-07
Zm00001d011817	7.23E-07
Zm00001d002344	7.21E-07
Zm00001d043104	7.19E-07
Zm00001d034986	7.14E-07
Zm00001d005834	7.13E-07
Zm00001d030163	7.10E-07
Zm00001d032163	7.09E-07
Zm00001d033278	7.04E-07
Zm00001d053941	7.02E-07
Zm00001d009687	6.97E-07
Zm00001d044078	6.95E-07
Zm00001d028490	6.86E-07
Zm00001d006778	6.86E-07
Zm00001d017925	6.80E-07
Zm00001d021903	6.78E-07
Zm00001d034320	6.76E-07
Zm00001d039434	6.72E-07
Zm00001d019936	6.69E-07
Zm00001d052667	6.68E-07
Zm00001d045321	6.60E-07
Zm00001d023974	6.60E-07
Zm00001d006918	6.59E-07
Zm00001d008689	6.56E-07
Zm00001d042535	6.56E-07
Zm00001d029288	6.54E-07
Zm00001d051388	6.54E-07
Zm00001d030010	6.51E-07
Zm00001d051946	6.48E-07
Zm00001d030121	6.46E-07
Zm00001d047787	6.39E-07
Zm00001d041854	6.39E-07
Zm00001d041246	6.37E-07
Zm00001d049990	6.30E-07
Zm00001d047497	6.30E-07
Zm00001d031427	6.29E-07
Zm00001d006540	6.28E-07
Zm00001d031636	6.26E-07
Zm00001d023395	6.26E-07
Zm00001d050020	6.17E-07
Zm00001d011091	6.16E-07
Zm00001d051081	6.16E-07
Zm00001d038018	6.14E-07
Zm00001d029545	6.09E-07
Zm00001d009587	6.08E-07
Zm00001d041291	6.08E-07
Zm00001d030133	6.03E-07
Zm00001d031908	6.02E-07
Zm00001d033279	6.01E-07
Zm00001d001766	6.00E-07
Zm00001d038292	5.95E-07
Zm00001d017836	5.94E-07
Zm00001d008259	5.88E-07
Zm00001d015362	5.87E-07
Zm00001d016764	5.83E-07
Zm00001d010783	5.83E-07
Zm00001d021457	5.82E-07
Zm00001d039880	5.81E-07
Zm00001d005454	5.80E-07
Zm00001d051553	5.77E-07
Zm00001d046691	5.74E-07
Zm00001d052882	5.73E-07
Zm00001d004126	5.63E-07
Zm00001d052026	5.60E-07
Zm00001d018574	5.56E-07
Zm00001d040158	5.49E-07
Zm00001d053377	5.46E-07
Zm00001d004877	5.41E-07
Zm00001d013416	5.35E-07
Zm00001d007500	5.31E-07
Zm00001d021870	5.25E-07
Zm00001d044119	5.12E-07
Zm00001d045782	5.12E-07
Zm00001d048007	5.08E-07
Zm00001d035140	5.07E-07
Zm00001d033105	5.03E-07
[truncated: 18,998 more rows]
