# Supplementary material for: Comparative analysis of tissue-specific genes in maize based on machine learning models: CNN performs technically best, LightGBM performs biologically soundest
Source: Front Genet. 2023 May 9;14:1190887. doi: 10.3389/fgene.2023.1190887 (PMC10203421; doi:10.3389/fgene.2023.1190887)
Supplement: Supplementary file 10 [file Table6.csv]

Zm00001d037498
Zm00001d037410
Zm00001d041173
Zm00001d034207
Zm00001d033898
Zm00001d018470
Zm00001d041780
Zm00001d002234
Zm00001d013130
Zm00001d042492
Zm00001d050844
Zm00001d025593
Zm00001d009525
Zm00001d006319
Zm00001d017171
Zm00001d049059
Zm00001d031799
Zm00001d034256
Zm00001d033666
Zm00001d024291
Zm00001d043573
Zm00001d012395
Zm00001d032822
Zm00001d028051
Zm00001d048383
Zm00001d037674
Zm00001d021446
Zm00001d020775
Zm00001d004728
Zm00001d017207
Zm00001d012177
Zm00001d020557
Zm00001d011592
Zm00001d025952
Zm00001d045533
Zm00001d040505
Zm00001d018061
Zm00001d026542
Zm00001d009193
Zm00001d021072
Zm00001d030557
Zm00001d043442
Zm00001d024786
Zm00001d004931
Zm00001d021015
Zm00001d025771
Zm00001d028550
Zm00001d025616
Zm00001d047489
Zm00001d012211
Zm00001d052840
Zm00001d021829
Zm00001d044845
Zm00001d018461
Zm00001d018416
Zm00001d032499
Zm00001d034338
Zm00001d021515
Zm00001d011411
Zm00001d033005
Zm00001d052835
Zm00001d022270
Zm00001d031971
Zm00001d029280
Zm00001d002495
Zm00001d003707
Zm00001d009138
Zm00001d003208
Zm00001d023887
Zm00001d015005
Zm00001d052701
Zm00001d042263
Zm00001d050097
Zm00001d007382
Zm00001d011256
Zm00001d033522
Zm00001d049138
Zm00001d029387
Zm00001d032455
Zm00001d006750
Zm00001d011536
Zm00001d028217
Zm00001d028231
Zm00001d002137
Zm00001d011435
Zm00001d030117
Zm00001d012810
Zm00001d004478
Zm00001d025205
Zm00001d032576
Zm00001d020238
Zm00001d030345
Zm00001d049608
Zm00001d033347
Zm00001d013838
Zm00001d013357
Zm00001d015094
Zm00001d033709
Zm00001d037097
Zm00001d008514
Zm00001d014192
Zm00001d043538
Zm00001d017865
Zm00001d052185
Zm00001d051362
Zm00001d025402
Zm00001d018445
Zm00001d010321
Zm00001d053982
Zm00001d002520
Zm00001d003618
Zm00001d014249
Zm00001d026177
Zm00001d013786
Zm00001d009763
Zm00001d037234
Zm00001d005546
Zm00001d024281
Zm00001d009373
Zm00001d036717
Zm00001d011419
Zm00001d014168
Zm00001d002759
Zm00001d027613
Zm00001d039066
Zm00001d018791
Zm00001d033019
Zm00001d046134
Zm00001d002530
Zm00001d007606
Zm00001d016755
Zm00001d018752
Zm00001d012614
Zm00001d047921
Zm00001d047581
Zm00001d038211
Zm00001d047761
Zm00001d008205
Zm00001d048521
Zm00001d017784
Zm00001d015560
Zm00001d051337
Zm00001d044517
Zm00001d045305
Zm00001d041456
Zm00001d015385
Zm00001d038467
Zm00001d026501
Zm00001d020457
Zm00001d006388
Zm00001d029201
Zm00001d005656
Zm00001d009488
Zm00001d043357
Zm00001d045482
Zm00001d041609
Zm00001d040364
Zm00001d011448
Zm00001d053124
Zm00001d006094
Zm00001d033404
Zm00001d035462
Zm00001d008681
Zm00001d017158
Zm00001d022228
Zm00001d038170
Zm00001d011975
Zm00001d025922
Zm00001d016542
Zm00001d022278
Zm00001d012259
Zm00001d039865
Zm00001d016100
Zm00001d013222
Zm00001d027841
Zm00001d053880
Zm00001d020629
Zm00001d034192
Zm00001d033527
Zm00001d039851
Zm00001d017522
Zm00001d045261
Zm00001d052766
Zm00001d008173
Zm00001d026697
Zm00001d005933
Zm00001d010715
Zm00001d031689
Zm00001d052416
Zm00001d029274
Zm00001d046330
Zm00001d019565
Zm00001d015628
Zm00001d006091
Zm00001d028868
Zm00001d032331
Zm00001d033559
Zm00001d030623
Zm00001d003193
Zm00001d035028
Zm00001d017060
Zm00001d028240
Zm00001d011405
Zm00001d033286
Zm00001d051448
Zm00001d007766
Zm00001d053865
Zm00001d041984
Zm00001d002006
Zm00001d031975
Zm00001d017642
Zm00001d010049
Zm00001d019899
Zm00001d044267
Zm00001d049851
Zm00001d022315
Zm00001d033024
Zm00001d029083
Zm00001d033287
Zm00001d027514
Zm00001d012277
Zm00001d024835
Zm00001d041168
Zm00001d025833
Zm00001d033365
Zm00001d018142
Zm00001d023299
Zm00001d004472
Zm00001d020260
Zm00001d051872
Zm00001d020395
Zm00001d044475
Zm00001d031635
Zm00001d042493
Zm00001d039190
Zm00001d053055
Zm00001d044527
Zm00001d018151
Zm00001d034644
Zm00001d037492
Zm00001d048440
Zm00001d022444
Zm00001d033931
Zm00001d017427
Zm00001d043444
Zm00001d033065
Zm00001d041818
Zm00001d046223
Zm00001d047113
Zm00001d008735
Zm00001d008295
Zm00001d038974
Zm00001d037512
Zm00001d038304
Zm00001d035512
Zm00001d033717
Zm00001d003347
Zm00001d023918
Zm00001d046405
Zm00001d009243
Zm00001d032781
Zm00001d030172
Zm00001d045138
Zm00001d042470
Zm00001d011123
Zm00001d053342
Zm00001d013053
Zm00001d026312
Zm00001d039349
Zm00001d012382
Zm00001d022457
Zm00001d023859
Zm00001d033855
Zm00001d043226
Zm00001d009210
Zm00001d052682
Zm00001d035051
Zm00001d013268
Zm00001d018077
Zm00001d043195
Zm00001d049129
Zm00001d044355
Zm00001d017646
Zm00001d051626
Zm00001d043423
Zm00001d012425
Zm00001d007394
Zm00001d018941
Zm00001d042697
Zm00001d019192
Zm00001d047110
Zm00001d012820
Zm00001d023944
Zm00001d042549
Zm00001d051829
Zm00001d031532
Zm00001d010856
Zm00001d048215
Zm00001d009421
Zm00001d050201
Zm00001d038959
Zm00001d019283
Zm00001d037540
Zm00001d016134
Zm00001d011001
Zm00001d017915
Zm00001d050365
Zm00001d034400
Zm00001d042605
Zm00001d052025
Zm00001d005071
Zm00001d015239
Zm00001d007573
Zm00001d042780
Zm00001d036046
Zm00001d014971
Zm00001d018430
Zm00001d026222
Zm00001d016577
Zm00001d042936
Zm00001d037015
Zm00001d053722
Zm00001d025420
Zm00001d017274
Zm00001d013411
Zm00001d036175
Zm00001d020774
Zm00001d025057
Zm00001d025901
Zm00001d002649
Zm00001d018409
Zm00001d039240
Zm00001d039542
Zm00001d042463
Zm00001d015121
Zm00001d047462
Zm00001d053225
Zm00001d008794
Zm00001d005532
Zm00001d018069
Zm00001d036401
Zm00001d030032
Zm00001d043922
Zm00001d053375
Zm00001d026426
Zm00001d046751
Zm00001d018090
Zm00001d022206
Zm00001d019343
Zm00001d040464
Zm00001d033605
Zm00001d016528
Zm00001d016957
Zm00001d050191
Zm00001d034218
Zm00001d026240
Zm00001d023343
Zm00001d011245
Zm00001d052180
Zm00001d048217
Zm00001d014487
Zm00001d019317
Zm00001d002240
Zm00001d046004
Zm00001d011417
Zm00001d047639
Zm00001d053899
Zm00001d015374
Zm00001d012296
Zm00001d043168
Zm00001d029674
Zm00001d011903
Zm00001d038250
Zm00001d051383
Zm00001d049910
Zm00001d043217
Zm00001d025281
Zm00001d044447
Zm00001d052630
Zm00001d015429
Zm00001d049028
Zm00001d049006
Zm00001d047468
Zm00001d035776
Zm00001d010852
Zm00001d045819
Zm00001d037725
Zm00001d043548
Zm00001d015394
Zm00001d024839
Zm00001d011581
Zm00001d048346
Zm00001d007123
Zm00001d053868
Zm00001d013519
Zm00001d027351
Zm00001d005251
Zm00001d033917
Zm00001d038221
Zm00001d020984
Zm00001d024925
Zm00001d024763
Zm00001d024821
Zm00001d037000
Zm00001d018474
Zm00001d021716
Zm00001d033147
Zm00001d042664
Zm00001d019279
Zm00001d024160
Zm00001d016714
Zm00001d046449
Zm00001d052389
Zm00001d049071
Zm00001d011746
Zm00001d018895
Zm00001d007496
Zm00001d039715
Zm00001d012263
Zm00001d042619
Zm00001d042526
Zm00001d052216
Zm00001d053127
Zm00001d008278
Zm00001d046438
Zm00001d038916
Zm00001d027924
Zm00001d020769
Zm00001d005016
Zm00001d012600
Zm00001d022141
Zm00001d049000
Zm00001d020799
Zm00001d041819
Zm00001d021784
Zm00001d031657
Zm00001d022003
Zm00001d020862
Zm00001d017659
Zm00001d027288
Zm00001d003776
Zm00001d027422
Zm00001d013397
Zm00001d047707
Zm00001d017420
Zm00001d002848
Zm00001d026712
Zm00001d052385
Zm00001d012958
Zm00001d017682
Zm00001d044973
Zm00001d017475
Zm00001d037436
Zm00001d010822
Zm00001d013830
Zm00001d049390
Zm00001d046916
Zm00001d033594
Zm00001d008287
Zm00001d047658
Zm00001d041455
Zm00001d013105
Zm00001d022498
Zm00001d033324
Zm00001d052221
Zm00001d046935
Zm00001d012673
Zm00001d013164
Zm00001d042634
Zm00001d033246
Zm00001d038491
Zm00001d023868
Zm00001d002377
Zm00001d037361
Zm00001d043302
Zm00001d013662
Zm00001d032420
Zm00001d014947
Zm00001d030329
Zm00001d050993
Zm00001d030338
Zm00001d039660
Zm00001d043968
Zm00001d002192
Zm00001d028630
Zm00001d002549
Zm00001d002546
Zm00001d041578
Zm00001d040730
Zm00001d035934
Zm00001d047053
Zm00001d007135
Zm00001d023341
Zm00001d039166
Zm00001d002534
Zm00001d041596
Zm00001d041781
Zm00001d010855
Zm00001d030109
Zm00001d012043
Zm00001d012557
Zm00001d027760
Zm00001d041824
Zm00001d021803
Zm00001d009418
Zm00001d019504
Zm00001d021018
Zm00001d052702
Zm00001d012307
Zm00001d046719
Zm00001d002353
Zm00001d031211
Zm00001d007187
Zm00001d029300
Zm00001d030214
Zm00001d031822
Zm00001d031008
Zm00001d047757
Zm00001d051308
Zm00001d014852
Zm00001d004438
Zm00001d038092
Zm00001d042487
Zm00001d034969
Zm00001d052818
Zm00001d021057
Zm00001d017876
Zm00001d043175
Zm00001d037631
Zm00001d002260
Zm00001d003902
Zm00001d029618
Zm00001d018473
Zm00001d027616
Zm00001d042050
Zm00001d032617
Zm00001d020296
Zm00001d042282
Zm00001d023874
Zm00001d028963
Zm00001d052333
Zm00001d038660
Zm00001d051870
Zm00001d008422
Zm00001d042345
Zm00001d011073
Zm00001d044465
Zm00001d032659
Zm00001d002454
Zm00001d020932
Zm00001d031620
Zm00001d013956
Zm00001d028653
Zm00001d011392
Zm00001d038380
Zm00001d006208
Zm00001d011193
Zm00001d018797
Zm00001d025886
Zm00001d015791
Zm00001d008453
Zm00001d002370
Zm00001d020923
Zm00001d014887
Zm00001d041353
Zm00001d029243
Zm00001d043049
Zm00001d044976
Zm00001d020417
Zm00001d001939
Zm00001d013221
Zm00001d039041
Zm00001d032405
Zm00001d020367
Zm00001d052072
Zm00001d003807
Zm00001d020315
Zm00001d013127
Zm00001d046919
Zm00001d009409
Zm00001d018929
Zm00001d032859
Zm00001d033259
Zm00001d043872
Zm00001d027281
Zm00001d048053
Zm00001d012074
Zm00001d013795
Zm00001d022227
Zm00001d003493
Zm00001d045451
Zm00001d007091
Zm00001d036571
Zm00001d011067
Zm00001d013661
Zm00001d046400
Zm00001d043228
Zm00001d038535
Zm00001d042353
Zm00001d017912
Zm00001d006027
Zm00001d013669
Zm00001d034799
Zm00001d005230
Zm00001d043104
Zm00001d033278
Zm00001d009687
Zm00001d034320
Zm00001d052667
Zm00001d030010
Zm00001d047787
Zm00001d006540
Zm00001d031636
Zm00001d029545
Zm00001d030133
Zm00001d031908
Zm00001d008259
Zm00001d004126
Zm00001d053377
Zm00001d013416
Zm00001d035140
Zm00001d012446
Zm00001d025670
Zm00001d014762
Zm00001d039499
Zm00001d035731
Zm00001d046126
Zm00001d037546
Zm00001d024302
Zm00001d010450
Zm00001d023810
Zm00001d049831
Zm00001d046385
Zm00001d009503
Zm00001d052240
Zm00001d014493
Zm00001d041711
Zm00001d051785
Zm00001d022109
Zm00001d032601
Zm00001d012785
Zm00001d004804
Zm00001d017497
Zm00001d021962
Zm00001d006321
Zm00001d030496
Zm00001d045403
Zm00001d050897
Zm00001d017399
Zm00001d019062
Zm00001d032272
Zm00001d019357
Zm00001d045352
Zm00001d043191
Zm00001d024906
Zm00001d032333
Zm00001d038532
Zm00001d047538
Zm00001d042144
Zm00001d002801
Zm00001d040804
Zm00001d022582
Zm00001d032633
Zm00001d025590
Zm00001d042993
Zm00001d034547
Zm00001d043523
Zm00001d015721
Zm00001d038109
Zm00001d002147
Zm00001d045315
Zm00001d046929
Zm00001d003033
Zm00001d028712
Zm00001d038196
Zm00001d033873
Zm00001d033634
Zm00001d039260
Zm00001d052953
Zm00001d012770
Zm00001d017288
Zm00001d032565
Zm00001d027318
Zm00001d051514
Zm00001d030314
Zm00001d050748
Zm00001d016006
Zm00001d025055
Zm00001d002514
Zm00001d005894
Zm00001d021420
Zm00001d014785
Zm00001d017067
Zm00001d039059
Zm00001d012725
Zm00001d053580
Zm00001d029903
Zm00001d032480
Zm00001d047089
Zm00001d023431
Zm00001d035921
Zm00001d002068
Zm00001d018159
Zm00001d006612
Zm00001d049956
Zm00001d009552
Zm00001d002130
Zm00001d029251
Zm00001d051480
Zm00001d051223
Zm00001d035053
Zm00001d003250
Zm00001d044327
Zm00001d021196
Zm00001d049760
Zm00001d003583
Zm00001d011705
Zm00001d016854
Zm00001d007153
Zm00001d011355
Zm00001d047290
Zm00001d029074
Zm00001d053394
Zm00001d005905
Zm00001d011268
Zm00001d012532
Zm00001d026437
Zm00001d029396
Zm00001d025825
Zm00001d032828
Zm00001d007073
Zm00001d014507
Zm00001d023345
Zm00001d037573
Zm00001d021690
Zm00001d014368
Zm00001d020340
Zm00001d033704
Zm00001d008716
Zm00001d038330
Zm00001d047494
Zm00001d002607
Zm00001d018281
Zm00001d052442
Zm00001d010217
Zm00001d013814
Zm00001d038683
Zm00001d013625
Zm00001d020531
Zm00001d032396
Zm00001d030217
Zm00001d048856
Zm00001d038830
Zm00001d046938
Zm00001d014258
Zm00001d008494
Zm00001d039295
Zm00001d016166
Zm00001d009555
Zm00001d017036
Zm00001d002450
Zm00001d038850
Zm00001d015977
Zm00001d023713
Zm00001d026251
Zm00001d025847
Zm00001d032111
Zm00001d019538
Zm00001d050051
Zm00001d033447
Zm00001d021291
Zm00001d015200
Zm00001d021687
Zm00001d017799
Zm00001d020881
Zm00001d048084
Zm00001d018946
Zm00001d032019
Zm00001d052556
Zm00001d041714
Zm00001d017391
Zm00001d028011
Zm00001d024532
Zm00001d035700
Zm00001d034790
Zm00001d032157
Zm00001d029809
Zm00001d052335
Zm00001d010240
Zm00001d011887
Zm00001d008427
Zm00001d007232
Zm00001d026154
Zm00001d008229
Zm00001d031727
Zm00001d012229
Zm00001d014704
Zm00001d021282
Zm00001d032095
Zm00001d013699
Zm00001d043171
Zm00001d022071
Zm00001d050319
Zm00001d054034
Zm00001d013910
Zm00001d003945
Zm00001d027939
Zm00001d025958
Zm00001d012787
Zm00001d001784
Zm00001d034318
Zm00001d007905
Zm00001d051288
Zm00001d020268
Zm00001d018571
Zm00001d046936
Zm00001d008379
Zm00001d036959
Zm00001d040775
Zm00001d008499
Zm00001d049834
Zm00001d025081
Zm00001d018464
Zm00001d015058
Zm00001d022258
Zm00001d048479
Zm00001d002475
Zm00001d046299
Zm00001d002360
Zm00001d004036
Zm00001d024333
Zm00001d006433
Zm00001d026593
Zm00001d047797
Zm00001d048419
Zm00001d021119
Zm00001d023922
Zm00001d040238
Zm00001d006744
Zm00001d036392
Zm00001d029394
Zm00001d052810
Zm00001d028114
Zm00001d027999
Zm00001d014013
Zm00001d021526
Zm00001d007117
Zm00001d010193
Zm00001d044188
Zm00001d034629
Zm00001d013296
Zm00001d012775
Zm00001d040446
Zm00001d011993
Zm00001d018330
Zm00001d030074
Zm00001d033568
Zm00001d052842
Zm00001d037164
Zm00001d029505
Zm00001d006454
Zm00001d029246
Zm00001d036363
Zm00001d006364
Zm00001d002787
Zm00001d048520
Zm00001d009618
Zm00001d012633
Zm00001d011285
Zm00001d024066
Zm00001d033160
Zm00001d002167
Zm00001d047309
Zm00001d026541
Zm00001d021400
Zm00001d005741
Zm00001d027518
Zm00001d014425
Zm00001d041072
Zm00001d029119
Zm00001d004839
Zm00001d021551
Zm00001d029027
Zm00001d033800
Zm00001d008588
Zm00001d032695
Zm00001d024301
Zm00001d008789
Zm00001d043158
Zm00001d012161
Zm00001d052595
Zm00001d033846
Zm00001d018751
Zm00001d033295
Zm00001d010033
Zm00001d043374
Zm00001d022529
Zm00001d032610
Zm00001d046893
Zm00001d052044
Zm00001d031379
Zm00001d008706
Zm00001d031854
Zm00001d028484
Zm00001d001843
Zm00001d008982
Zm00001d007027
Zm00001d016803
Zm00001d048567
Zm00001d033985
Zm00001d039193
Zm00001d050572
Zm00001d017622
Zm00001d034027
Zm00001d040308
Zm00001d038579
Zm00001d008826
Zm00001d042864
Zm00001d041593
Zm00001d044335
Zm00001d046016
Zm00001d033854
Zm00001d047736
Zm00001d007395
Zm00001d014895
Zm00001d009967
Zm00001d032771
Zm00001d031118
Zm00001d023479
Zm00001d006013
Zm00001d002035
Zm00001d027729
Zm00001d028084
Zm00001d010987
Zm00001d009613
Zm00001d049625
Zm00001d011467
Zm00001d022203
Zm00001d024815
Zm00001d034020
Zm00001d034241
Zm00001d006494
Zm00001d013398
Zm00001d006886
Zm00001d039600
Zm00001d009928
Zm00001d050868
Zm00001d001787
Zm00001d003006
Zm00001d042267
Zm00001d029552
Zm00001d040519
Zm00001d017770
Zm00001d027625
Zm00001d020001
Zm00001d041179
Zm00001d012791
Zm00001d043590
Zm00001d028375
Zm00001d021524
Zm00001d020069
Zm00001d020752
Zm00001d031074
Zm00001d007687
Zm00001d019589
Zm00001d052368
Zm00001d027486
Zm00001d051439
Zm00001d002594
Zm00001d049630
Zm00001d034270
Zm00001d017485
Zm00001d012068
Zm00001d027539
Zm00001d044307
Zm00001d032926
Zm00001d049991
Zm00001d010754
Zm00001d011377
Zm00001d046937
Zm00001d028210
Zm00001d037114
Zm00001d020384
Zm00001d025754
Zm00001d046363
Zm00001d010336
Zm00001d012966
Zm00001d042017
Zm00001d039156
Zm00001d028984
Zm00001d026132
Zm00001d009030
Zm00001d025050
Zm00001d032750
Zm00001d011255
Zm00001d038504
Zm00001d017941
Zm00001d025658
Zm00001d019446
Zm00001d037777
Zm00001d039852
Zm00001d035869
Zm00001d039848
Zm00001d018415
Zm00001d026603
Zm00001d044083
Zm00001d029611
Zm00001d047567
Zm00001d038597
Zm00001d030328
Zm00001d028122
Zm00001d005359
Zm00001d011477
Zm00001d044181
Zm00001d032896
Zm00001d032056
Zm00001d032453
Zm00001d050988
Zm00001d021242
Zm00001d037036
Zm00001d038842
Zm00001d028474
Zm00001d046663
Zm00001d011518
Zm00001d004495
Zm00001d015519
Zm00001d046928
Zm00001d008974
Zm00001d021929
Zm00001d010244
Zm00001d050666
Zm00001d028874
Zm00001d025526
Zm00001d020748
Zm00001d020020
Zm00001d016177
Zm00001d030626
Zm00001d047128
Zm00001d002938
Zm00001d008228
Zm00001d023735
Zm00001d044382
Zm00001d028778
Zm00001d048363
Zm00001d010840
Zm00001d054094
Zm00001d018352
Zm00001d011486
Zm00001d010948
Zm00001d027532
Zm00001d020949
Zm00001d011334
Zm00001d035634
Zm00001d014876
Zm00001d032502
Zm00001d028625
Zm00001d015090
Zm00001d002993
Zm00001d007857
Zm00001d034721
Zm00001d019078
Zm00001d037528
Zm00001d019670
Zm00001d052410
Zm00001d028207
Zm00001d049582
Zm00001d042256
Zm00001d030617
Zm00001d019759
Zm00001d032222
Zm00001d019364
Zm00001d008395
Zm00001d045372
Zm00001d040340
Zm00001d009077
Zm00001d039378
Zm00001d003929
Zm00001d024783
Zm00001d009071
Zm00001d029566
Zm00001d046487
Zm00001d034865
Zm00001d017079
Zm00001d041592
Zm00001d027337
Zm00001d033848
Zm00001d040409
Zm00001d048569
Zm00001d044328
Zm00001d026036
Zm00001d012033
Zm00001d046591
Zm00001d037209
Zm00001d049399
Zm00001d033158
Zm00001d030148
Zm00001d039377
Zm00001d037547
Zm00001d012844
Zm00001d016132
Zm00001d029636
Zm00001d048390
Zm00001d025916
Zm00001d014626
Zm00001d018422
Zm00001d052527
Zm00001d044640
Zm00001d004125
Zm00001d021450
Zm00001d032060
Zm00001d015008
Zm00001d044599
Zm00001d013300
Zm00001d048307
Zm00001d050317
Zm00001d017398
Zm00001d013507
Zm00001d034420
Zm00001d005344
Zm00001d017742
Zm00001d028249
Zm00001d013827
Zm00001d002680
Zm00001d031611
Zm00001d022364
Zm00001d037057
Zm00001d014152
Zm00001d032398
Zm00001d007653
Zm00001d029525
Zm00001d012818
Zm00001d042867
Zm00001d050350
Zm00001d018969
Zm00001d002129
Zm00001d040805
Zm00001d029012
Zm00001d047942
Zm00001d026605
Zm00001d024178
Zm00001d006052
Zm00001d002200
Zm00001d003062
Zm00001d022081
Zm00001d005824
Zm00001d036451
Zm00001d040259
Zm00001d023434
Zm00001d013093
Zm00001d038240
Zm00001d013402
Zm00001d045919
Zm00001d048531
Zm00001d032160
Zm00001d043588
Zm00001d025816
Zm00001d022619
Zm00001d039451
Zm00001d048174
Zm00001d031766
Zm00001d014100
Zm00001d033098
Zm00001d002429
Zm00001d053118
Zm00001d027290
Zm00001d046629
Zm00001d003181
Zm00001d032603
Zm00001d002974
Zm00001d037969
Zm00001d010802
Zm00001d010723
Zm00001d028226
Zm00001d033870
Zm00001d008610
Zm00001d033040
Zm00001d032322
Zm00001d050649
Zm00001d046136
Zm00001d017455
Zm00001d012141
Zm00001d029416
Zm00001d013812
Zm00001d004734
Zm00001d044607
Zm00001d026543
Zm00001d035034
Zm00001d001945
Zm00001d043188
Zm00001d006002
Zm00001d035195
Zm00001d016294
Zm00001d009936
Zm00001d017425
Zm00001d013247
Zm00001d049299
Zm00001d043525
Zm00001d021140
Zm00001d038527
Zm00001d039337
Zm00001d022494
Zm00001d028770
Zm00001d002704
Zm00001d037774
Zm00001d003398
Zm00001d009374
Zm00001d006308
Zm00001d017671
Zm00001d049297
Zm00001d044136
Zm00001d017069
Zm00001d034486
Zm00001d029011
Zm00001d030372
Zm00001d006089
Zm00001d021177
Zm00001d034877
Zm00001d044922
Zm00001d043336
Zm00001d035285
Zm00001d039745
Zm00001d009762
Zm00001d005535
Zm00001d011526
Zm00001d021653
Zm00001d045212
Zm00001d044925
Zm00001d043998
Zm00001d020237
Zm00001d032127
Zm00001d035609
Zm00001d014520
Zm00001d037565
Zm00001d052118
Zm00001d047032
Zm00001d032284
Zm00001d012443
Zm00001d016698
Zm00001d017832
Zm00001d042830
Zm00001d032854
Zm00001d036386
Zm00001d041823
Zm00001d006402
Zm00001d026653
Zm00001d013611
Zm00001d034754
Zm00001d040127
Zm00001d040619
Zm00001d040244
Zm00001d009938
Zm00001d034507
Zm00001d004876
Zm00001d032710
Zm00001d005461
Zm00001d022038
Zm00001d013810
Zm00001d016034
Zm00001d021955
Zm00001d018179
Zm00001d045491
Zm00001d028531
Zm00001d025710
Zm00001d005627
Zm00001d046723
Zm00001d039674
Zm00001d045665
Zm00001d047676
Zm00001d042095
Zm00001d002778
Zm00001d027335
Zm00001d027266
Zm00001d037240
Zm00001d020886
Zm00001d021636
Zm00001d044693
Zm00001d053396
Zm00001d048734
Zm00001d022241
Zm00001d012866
Zm00001d032422
Zm00001d012010
Zm00001d052605
Zm00001d029408
Zm00001d016708
Zm00001d017780
Zm00001d045098
Zm00001d037246
Zm00001d037688
Zm00001d011696
Zm00001d006287
Zm00001d035072
Zm00001d011131
Zm00001d024952
Zm00001d008875
Zm00001d030866
Zm00001d008236
Zm00001d046788
Zm00001d018032
Zm00001d025023
Zm00001d025896
Zm00001d031961
Zm00001d053765
Zm00001d034917
Zm00001d038852
Zm00001d015504
Zm00001d033834
Zm00001d008862
Zm00001d025628
Zm00001d051193
Zm00001d033591
Zm00001d044657
Zm00001d008975
Zm00001d011747
Zm00001d049361
Zm00001d011102
Zm00001d044242
Zm00001d010308
Zm00001d010290
Zm00001d006185
Zm00001d028180
Zm00001d012882
Zm00001d032503
Zm00001d008242
Zm00001d020418
Zm00001d036781
Zm00001d008618
Zm00001d013868
Zm00001d032888
Zm00001d013860
Zm00001d032266
Zm00001d022356
Zm00001d053351
Zm00001d013779
Zm00001d034770
Zm00001d027706
Zm00001d004903
Zm00001d003052
Zm00001d009903
Zm00001d018477
Zm00001d020399
Zm00001d050020
Zm00001d051553
Zm00001d007500
Zm00001d028477
Zm00001d048766
Zm00001d019145
Zm00001d017882
Zm00001d010790
Zm00001d023220
Zm00001d002338
Zm00001d052932
Zm00001d048513
Zm00001d003833
Zm00001d033181
Zm00001d025239
Zm00001d024530
Zm00001d049742
Zm00001d019980
Zm00001d021682
Zm00001d033108
Zm00001d013863
Zm00001d045557
Zm00001d036738
Zm00001d040818
Zm00001d029664
Zm00001d010800
Zm00001d013656
Zm00001d009847
Zm00001d036978
Zm00001d010000
Zm00001d037485
Zm00001d003718
Zm00001d053754
Zm00001d044685
Zm00001d031092
Zm00001d043368
Zm00001d051091
Zm00001d043443
Zm00001d029030
Zm00001d006268
Zm00001d045218
Zm00001d036540
Zm00001d023978
Zm00001d048997
Zm00001d018781
Zm00001d029782
Zm00001d044554
Zm00001d044691
Zm00001d051180
Zm00001d010206
Zm00001d025963
Zm00001d001869
Zm00001d040725
Zm00001d027738
Zm00001d048802
Zm00001d039077
Zm00001d036014
Zm00001d052198
Zm00001d034252
Zm00001d018599
Zm00001d022456
Zm00001d009578
Zm00001d003606
Zm00001d045085
Zm00001d010791
Zm00001d002503
Zm00001d017761
Zm00001d032470
Zm00001d043218
Zm00001d014770
Zm00001d018821
Zm00001d029165
Zm00001d026536
Zm00001d026435
Zm00001d008902
Zm00001d004843
Zm00001d021378
Zm00001d012664
Zm00001d005986
Zm00001d031520
Zm00001d038189
Zm00001d041556
Zm00001d030944
Zm00001d038682
Zm00001d031736
Zm00001d038839
Zm00001d004386
Zm00001d023577
Zm00001d039270
Zm00001d034263
Zm00001d015401
Zm00001d033526
Zm00001d006839
Zm00001d021236
Zm00001d034019
Zm00001d053855
Zm00001d052890
Zm00001d032186
Zm00001d049140
Zm00001d028601
Zm00001d017383
Zm00001d045931
Zm00001d037711
Zm00001d043193
Zm00001d051249
Zm00001d014189
Zm00001d042909
Zm00001d038751
Zm00001d031059
Zm00001d043607
Zm00001d051455
Zm00001d029256
Zm00001d043953
Zm00001d047566
Zm00001d008970
Zm00001d033552
Zm00001d046625
Zm00001d035526
Zm00001d026607
Zm00001d027589
Zm00001d003894
Zm00001d045448
Zm00001d013271
Zm00001d007261
Zm00001d017573
Zm00001d034422
Zm00001d024568
Zm00001d037120
Zm00001d027403
Zm00001d028005
Zm00001d026578
Zm00001d026702
Zm00001d043473
Zm00001d011362
Zm00001d011242
Zm00001d008244
Zm00001d011286
Zm00001d026165
Zm00001d028749
Zm00001d007397
Zm00001d021494
